# Supplementary material for: Insights into the aetiology of snoring from observational and genetic investigations in the UK Biobank
Source: Nat Commun. 2020 Feb 14;11:817. doi: 10.1038/s41467-020-14625-1 (PMC7021827; doi:10.1038/s41467-020-14625-1)
Supplement: Supplementary file 1 — Supplementary Data 1 [file 41467_2020_14625_MOESM1_ESM.xlsx]

## Sheet: Sheet1
Snoring												Snoring adj. BMI			Snoring Females			Snoring Males
GenomicLocus	rsID	chr	pos	non_effect_allele	effect_allele	MAF	Top prioritized mapped gene*	Reported associated traits (PMID)	gwasP	beta	se	gwasP	beta	se	gwasP	beta	se	gwasP	beta	se
27	rs592333	13	51340315	G	A	0.4423	DLEU7	Height (30595370), heel bone mineral density (30048462), type II diabetes (30054458), FEV1 (22424883), and FEV1/FVC ratio (22424883)	1e-17	-0.00905794	0.0010512	7.9e-18	-0.00892623	0.00103411	6.8e-12	-0.009472	0.00136692	4.3e-07	-0.00823007	0.00162799
25	rs10878269	12	65791463	T	C	0.3499	MSRB3	Height (30595370), heel bone mineral density (30595370), hippocampal volume (28098162), FVC (30804560), FEV1 (30804560), FEV1/FVC (30595370), response to bronchodilator (26634245)	2.3e-16	-0.00885643	0.00108623	4.9e-18	-0.009207	0.00106846	7.4e-08	-0.00762593	0.00141159	8.4e-10	-0.0103439	0.00168325
6	rs61597598	2	156996626	A	G	0.1163	AC073551.1	No results in GWAS catalog	5.1e-15	-0.0118947	0.0015292	1.1e-12	-0.0106252	0.00150449	1e-07	-0.0105592	0.00198315	2.3e-08	-0.0133234	0.0023765
11	rs2307111	5	75003678	C	T	0.3956	POC5	BMI (31217584), stroke (27790247), diastolic blood pressure (27790247), type II diabetes (29632382)	4.8e-13	0.00766743	0.00106982	1.6e-06	0.00501433	0.00105263	1.5e-10	0.00896852	0.00138993	0.0001	0.00641873	0.00165854
29	rs2664299	14	99742187	C	T	0.4145	BCL11B	Mathematical ability (30038396), BMI (30595370), schizophrenia (25056061), bipolar disorder (31043756), smoking inititation (30643251), smoking status (30643251), cognitive performance (30038396) and alcohol consumption (30643251)	1.1e-12	0.00750294	0.00106064	3.7e-12	0.00723951	0.00104338	5.8e-09	0.00800864	0.00137991	2.8e-05	0.0068564	0.0016413
18	rs13251292	8	71474355	G	A	0.4145	TRAM1	Intelligence (29844566) and myopia (29808027)	4.3e-12	-0.00737472	0.00106717	1.5e-10	-0.00671927	0.00104985	8.6e-10	-0.00853736	0.00138731	0.0002	-0.00613927	0.00165336
34	rs57222984	17	43758898	G	A	0.2654	CRHR1:RP11-105N13.4 (ncRNA)	No results in GWAS catalog	5.4e-12	-0.00843452	0.00122014	8e-11	-0.00784224	0.00120035	4.5e-08	-0.00871907	0.00158596	3.2e-05	-0.00787416	0.00189042
21	rs725861	10	9063776	G	A	0.1918	RP11-42L9.2	No results in GWAS catalog	1e-11	-0.00908198	0.00133779	9.7e-13	-0.00938416	0.00131613	7.2e-10	-0.0107393	0.00173882	0.00052	-0.00722196	0.0020729
4	rs12119849	1	96878072	A	G	0.0825	UBE2WP1 (pseudogene)	BMI (28448500), smoking status (30643251), anorexia nervosa (31308545) and intelligence (29844566)	4.1e-11	-0.0122562	0.00186046	3.9e-09	-0.0107355	0.00183022	3.4e-07	-0.0124202	0.00240918	2.6e-05	-0.01216	0.00289584
31	rs796856741	16	53799278	GT	G	0.4433	FTO	BMI (30595370), smoking behaviour (28443625), type II diabetes (30054458), heel bone mineral density (30598549), coffee consumption (31046077), systolic blood pressure (29455858), FEV1/FVC ratio (30804560), alcohol use (30940813), stroke (27790247), coronary artery disease (27790247) and sleep duration (30804565)	4.7e-11	-0.00696108	0.00105918	0.75	-0.000362453	0.00104338	1.6e-05	-0.00604237	0.0013776	1.6e-06	-0.007877	0.00164002
26	rs12429765	13	40745860	G	A	0.493	LINC00332 (lincRNA)	No results in GWAS catalog	6.2e-11	0.00679952	0.0010508	9.7e-12	0.00697952	0.00103374	1.9e-05	0.00584633	0.00136673	1.9e-06	0.00775438	0.00162686
10	rs34811474	4	25408838	A	G	0.2167	ANAPC4	BMI (30595370), cognitive function (30038396), height (30595370), intelligence (29942086), mathematical ability (30038396), FVC (30595370), heel bone mineral and density (30598549)	1.3e-10	0.00799627	0.00123692	1.5e-05	0.00528454	0.00121708	1.2e-08	0.00919175	0.00160855	0.0006	0.00657992	0.00191548
19	rs7829639	8	78215352	G	A	0.2972	AC105242.1 (miRNA)	No results in GWAS catalog	1.4e-10	-0.00741278	0.00115501	2.4e-10	-0.0071659	0.00113633	1e-06	-0.0073913	0.00149916	2.4e-05	-0.00756978	0.00179267
37	rs180107	17	67930772	T	A	0.3698	AC002539.2 (miRNA)	No results in GWAS catalog	2.1e-10	-0.0067992	0.00105996	7e-10	-0.00646885	0.00104278	8.3e-05	-0.00539957	0.00137805	2e-07	-0.00853822	0.00164188
35	rs11409890	17	46269542	TA	T	0.4821	SKAP1:RP11-456D7.1	No results in GWAS catalog	2.2e-10	0.00666388	0.00106125	1.3e-09	0.00631712	0.00104399	2.4e-07	0.00706355	0.00137868	0.00013	0.00628884	0.00164529
32	rs8069947	17	1985843	T	C	0.4881	SMG6	Heel bone mineral density (30598549), platelet count (27863252), FEV1/FVC (30595370), coronary artery disease (29212778), height (30595370), systolic blood pressure (30578418), BMI (30595370), smoking status (30643251), schizophrenia (29483656) and myocardial infraction (26343387)	2.8e-10	0.00660598	0.00105133	6.8e-09	0.00599604	0.00103425	4.1e-05	0.00556554	0.00136453	1.2e-06	0.00792242	0.00163163
7	rs74936745	3	77599166	A	AC	0.4443	ROBO2	BMI (30108127), smoking status (30643251), unipolar depression (29942085), mathematical ability (30038396), FEV1 (26634245), schizophrenia (26198764), chronotype measurement (30696823)	4e-10	0.00649012	0.0010503	1.5e-08	0.00577305	0.00103328	0.00047	0.00477224	0.00136602	2.7e-07	0.00836208	0.00162637
23	rs11018488	11	88861590	T	A	0.3638	AP001482.1 (miRNA)	No results in GWAS catalog	5.3e-10	0.00678037	0.00109873	1.5e-08	0.00613966	0.00108092	4.8e-10	0.008989	0.00142944	0.0062	0.00467539	0.00170066
39	rs8108822	19	32183171	T	C	0.1024	RNA5SP471	Narcolepsy with cataplexy (23496005), alcohol consumption (30589442), intelligence (29844566), pulse pressure (29912962), mathematical ability (30038396), systolic blood pressure (30595370), cognitive function (30038396)	6.2e-10	0.0108729	0.00178271	7.7e-11	0.0112783	0.00175377	5e-06	0.0104791	0.00232204	5.5e-05	0.0111073	0.0027549
13	rs4976269	5	134452597	A	G	0.341	C5orf66	Dentures (31235808), colorectal cancer (30510241), height (18391951), inflammatory bowel disease (28067908)	8.6e-10	0.00684392	0.00111414	4.5e-11	0.00724154	0.00109614	4.9e-06	0.0066329	0.00144766	5.6e-05	0.00695975	0.00172708
22	rs2049045	11	27694241	C	G	0.1909	BDNF-AS:BDNF (ncRNA)	No results in GWAS catalog	8.8e-10	0.00834105	0.00134145	0.00058	0.00458713	0.00131996	4.8e-05	0.00693526	0.00174386	4e-06	0.00961284	0.00207817
30	rs59502288	16	31109287	GTCATCCA	G	0.3648	VKORC1	Response to anticoagulant (19300499) and body fat (30664634)	9.1e-10	-0.00672921	0.00109415	1.3e-06	-0.00520853	0.00107639	2.3e-06	-0.00663841	0.00142172	0.00015	-0.00642325	0.00169597
33	rs9900496	17	7439739	C	T	0.3171	Y_RNA (misc_RNA)	No results in GWAS catalog	1.8e-09	-0.00661186	0.0011057	9e-10	-0.00665193	0.00108772	9.8e-06	-0.0063027	0.00143652	6.3e-05	-0.00685906	0.00171408
17	rs17151229	7	127382155	C	G	0.3539	SND1	Mathematical ability (30038396), cognitive function (30038396), no. Of sexual partners (30643258), risk taking behaviour (30643258), type II diabetes (30718926), alcohol consumption (30643258), coffee consumption (31046077), heel bone mineral density (30595370), and systolic blood pressure (30595370)	1.9e-09	-0.0065399	0.00110239	7e-08	-0.0058253	0.00108447	2.6e-05	-0.00602435	0.00143454	3.3e-05	-0.00709057	0.00170586
24	12:57088077_CA_C	12	57088077	C	CA	0.3052	PTGES3	Diastolic blood pressure (30224653) and atrial fibrillation (30061737)	3e-09	0.00680734	0.0011479	2.7e-10	0.00714342	0.00112917	1.4e-08	0.00851363	0.00149191	0.012	0.00448507	0.00177862
2	1:50819256_CA_C	1	50819256	C	CA	0.492	RP11-183G22.1 (pseudogene)	No results in GWAS catalog	3.5e-09	0.00628713	0.00106313	5.5e-10	0.00646525	0.00104581	0.00022	0.00519203	0.00138308	5.3e-06	0.00748633	0.00164589
40	rs6054427	20	6635266	A	G	0.3777	RP5-859D4.3		4e-09	-0.00631646	0.00108007	3.2e-05	-0.00443266	0.00106253	6e-07	-0.00699943	0.00140233	0.0013	-0.00537278	0.00167538
9	rs202110996	3	94027330	ATT	A	0.3936	NSUN3	BMI (30595370), mathematical ability (30038396), alcohol consumption (30643251), smoking status (30643251), risk taking behaviour (30643258), number of sexual partners (30643258) and intelligence (29844566)	4.6e-09	0.00623046	0.00108156	1.6e-05	0.00455658	0.00106401	1.3e-06	0.0068144	0.00140583	0.00094	0.00555919	0.00167593
8	rs145367119	3	90049321	T	C	0.4314	U3 (snoRNA)	No results in GWAS catalog	1.2e-08	0.00604003	0.00107214	5.7e-06	0.00474076	0.00105481	4.2e-06	0.00639722	0.00139431	0.0006	0.005692	0.00166033
16	rs17060460	6	100827834	G	A	0.2346	SIM1	Erectile dysfunction (30583798), age at menarche (30595370), balding measurement (30573740), BMI (30595370), serum creatinine measurement (29403010), neuroticism (29255261), unipolar depression (27479909), heel bone mineral density (30595370), bipolar disorder and schizophrenia (20889312)	1.4e-08	-0.00709136	0.00124704	1.9e-07	-0.00638372	0.00122673	1.2e-08	-0.00925512	0.00162232	0.017	-0.00460608	0.00193038
36	rs227727	17	54776955	T	A	0.4503	C17orf67	Height (30595370), FEV1/FVC ratio (30595370), blood protein levels (29875488), Crohn's disease (26192919), FVC (30595370) and myopia (29808027)	1.4e-08	-0.0059724	0.00104952	2.2e-09	-0.00616685	0.00103251	3.2e-09	-0.00817471	0.00136561	0.029	-0.00351648	0.00162417
14	rs947612	6	73738661	A	G	0.2286	KCNQ5	Myopia (27182965), FEV1/FVC ratio (30595370), pulse pressure (30224653), heel bone mineral density (30595370), BMI (30595370), unipolar depression (29662059), FVC (30804560) and intelligence (29844566)	1.5e-08	0.0067289	0.00121018	9.7e-07	0.00575188	0.00119052	0.00013	0.00606834	0.00157356	0.00014	0.00711128	0.00187442
12	rs34732995	5	122699198	CTA	C	0.4761	CEP120	Height (30595370), pulse pressure (30578418), BMI (30595370), systolic blood pressure (30595370), bone density (29304378), FVC (30595370) and coronary artery disease (29212778)	1.7e-08	0.00582338	0.00104786	1.3e-05	0.0044638	0.001031	3.7e-06	0.00624773	0.00136268	0.00096	0.00535879	0.00162274
1	rs80093081	1	39698437	G	T	0.2922	MACF1	Type II diabetes (29632382), BMI (30595370) and heel bone mineral density (30598549)	1.8e-08	0.00632075	0.00112958	4.9e-07	0.0055274	0.00111111	1.3e-06	0.00699791	0.00146755	0.001	0.00575819	0.00175152
15	rs2207944	6	84307328	C	T	0.4573	SNAP91	Schizophrenia (28991256), Autism spectrum disorder (28540026), age at menarche (30595370), intelligence (31374203), height (30595370) and smoking status (30643251)	2e-08	-0.00594528	0.00106471	2.5e-07	-0.00540759	0.00104748	1.7e-06	-0.00659468	0.00138427	0.0016	-0.00521077	0.00164927
41	rs6099273	20	55347828	T	C	0.2346	RNU6-929P	Hair colour measurement (30595370), alopecia (28196072), chronic obstructive pulmonary disease (24621683), response to bronchodilator (26634245), FEC1/FVC ratio (26634245), smoking status (29455858), diastolic blood pressure (29455858) and systolic blood pressure (29455858)	2.6e-08	-0.00668196	0.00120584	3.8e-08	-0.00652328	0.00118614	2e-05	-0.00669391	0.00156749	0.00066	-0.00639637	0.00186794
5	rs773118143	2	103892497	A	ACTCTGTAT	0.2515	AC073987.2 (pseudogene)	No results in GWAS catalog	2.9e-08	-0.00649462	0.0011885	3.5e-07	-0.00594385	0.0011693	1.8e-05	-0.00661299	0.00154913	0.00061	-0.00628724	0.00183628
3	1:87773720_CT_C	1	87773720	C	CT	0.338	LMO4	Insomnia (30804566), breast carcinoma (27354352), eosinophil count (30595370) and basophil count (29403010)	3e-08	0.00610269	0.00109667	1.8e-08	0.00609969	0.00107887	0.0008	0.00475516	0.00142404	7.8e-06	0.00760764	0.00170158
38	rs4987719	18	60960310	T	C	0.02783	BCL2	Smoking behaviour (28443625), non-obstructive artery disease (26534935), BMI (25673413), breast carcinoma (29059683), type II diabetes (28869590), alopecia (28196072), systolic blood pressure (30578418), heel bone mineral density (30048462) and blood protein measurement (29403010)	3.5e-08	-0.0162248	0.00290619	1e-07	-0.0153561	0.00285901	8.6e-07	-0.0186785	0.00377453	0.0032	-0.013315	0.00450678
20	rs4744369	9	97475396	A	T	0.3956	C9orf3		4e-08	-0.00582525	0.00106803	4.5e-08	-0.0057447	0.00105062	5.8e-06	-0.00628743	0.00138846	0.001	-0.00543226	0.0016546
28	rs9583546	13	111566412	C	G	0.3688	ANKRD10	Neuroticism (29942085)	4e-08	-0.00586789	0.00108049	4.7e-08	-0.0057557	0.00106288	2.9e-06	-0.0066054	0.00140535	0.002	-0.00516177	0.0016728
