# Supplementary material for: Insights into the aetiology of snoring from observational and genetic investigations in the UK Biobank
Source: Nat Commun. 2020 Feb 14;11:817. doi: 10.1038/s41467-020-14625-1 (PMC7021827; doi:10.1038/s41467-020-14625-1)
Supplement: Supplementary file 2 — Supplementary Data 2 [file 41467_2020_14625_MOESM2_ESM.xlsx]

## Sheet: Genes&TraitsGWAScatalog
Category	Trait (GWAS Catalog)	N	n	P-value	adjusted P	genes
Psychiatric/Substance Use	Alcohol use disorder (total score)	39	11	2.74997e-15	4.63095e-12	PLEKHM1:DND1P1:CRHR1:RP11-105N13.4:MAPT-AS1:SPPL2C:MAPT:STH:KANSL1:NSF:WNT3
Other	Handedness (Right-handed vs. non-right-handed)	10	7	1.02024e-13	8.5904e-11	STH:KANSL1:ARL17B:LRRC37A:LRRC37A2:ARL17A:NSF
Other	Male-pattern baldness	254	18	4.54629e-13	2.55198e-10	DMRTA2:FAF1:CDKN2C:ACBD4:FMNL1:ARHGAP27:PLEKHM1:CRHR1:SPPL2C:MAPT:STH:KANSL1:ARL17B:LRRC37A2:ARL17A:NSF:WNT3:BCL2
Other	Handedness (Left-handed vs. non-left-handed)	12	7	6.65209e-13	2.80053e-10	STH:KANSL1:ARL17B:LRRC37A:LRRC37A2:ARL17A:NSF
Neurological / Neurodevelopmental or cognitive	Parkinson's disease	166	15	1.272e-12	4.28409e-10	STX1B:ZNF646:PRSS53:BCKDK:KAT8:ARHGAP27:PLEKHM1:CRHR1-IT1:CRHR1:SPPL2C:MAPT:STH:KANSL1:NSF:WNT3
Neurological / Neurodevelopmental or cognitive	Generalized epilepsy	25	8	5.85063e-12	1.64208e-09	PNPO:PRR15L:CDK5RAP3:COPZ2:NFE2L1:CBX1:SNX11:SKAP1
Other	Reaction time	49	9	6.65042e-11	1.5999e-08	RPL7P9:MAPT:KANSL1:ARL17B:NSFP1:LRRC37A2:ARL17A:NSF:WNT3
Cardiometabolic	Body mass index	1190	32	1.39406e-10	2.9345e-08	BDNF-AS:BDNF:BCL11B:KAT8:FTO:SMG6:NSF:WNT3:WNT9B:GOSR2:TBKBP1:OSBPL7:MRPL10:LRRC46:PNPO:PRR15L:CDK5RAP3:COPZ2:MIR152:CBX1:SNX11:SKAP1:MIR1203:HOXB1:HOXB2:HOXB3:HOXB4:KCNJ2-AS1:BCL2:CASC20:POC5:CEP120
Cardiometabolic	Atrial fibrillation	238	15	2.19621e-10	4.10081e-08	DMRTA2:FAF1:CDKN2C:NACA:POLR2A:TNFSF12:TNFSF12-TNFSF13:FXR2:MAPT:WNT3:GOSR2:KCNJ2:CASC20:EPHA3:C9orf3
Psychiatric/Substance Use	General factor of neuroticism	104	11	2.43516e-10	4.10081e-08	GRM5:ARHGAP27:LRRC37A4P:CRHR1:RP11-105N13.4:MAPT-AS1:MAPT:KANSL1:NSF:WNT3:GRM8
Respiratory	Idiopathic pulmonary fibrosis	19	6	3.12044e-09	4.77711e-07	CRHR1:SPPL2C:MAPT:STH:KANSL1:GOSR2
Cardiometabolic	Aortic root size	24	6	1.50239e-08	2.10836e-06	SMG6:SRR:TSR1:SGSM2:GOSR2:CEP120
Cardiometabolic	Hip circumference	72	8	4.85004e-08	6.28267e-06	FAF1:LIN7C:BDNF-AS:BDNF:DLEU7:STX1B:FTO:POC5
Cardiometabolic	Pulse pressure	686	20	1.34497e-07	1.61781e-05	FAF1:CDKN2C:NOX4:SRCAP:FBXL19:FTO:SMG6:TP53:NMT1:KANSL1:ARL17B:ARL17A:GOSR2:OSBPL7:SKAP1:HOXB7:POC5:CEP120:CSNK1G3:KCNQ5
Other	Sense of smell	19	5	1.90467e-07	2.00466e-05	LRRC37A4P:KANSL1:LRRC37A:LRRC37A2:NSF
Other	Primary tooth development (number of teeth)	19	5	1.90467e-07	2.00466e-05	MSRB3:DLEU7:HOXB1:HOXB2:KCNJ2
Other	Sex hormone-binding globulin levels	21	5	3.29451e-07	3.26351e-05	FTO:FXR2:SHBG:SAT2:ATP1B2
Cardiometabolic	Body fat distribution (arm fat ratio)	129	9	4.04238e-07	3.78187e-05	TMEM219:FAM57B:ZNF668:ZNF668:ZNF646:PRSS53:VKORC1:FTO:COL4A3BP:POLK
Respiratory	Chronic obstructive pulmonary disease or high blood pressure (pleiotropy)	79	7	1.62105e-06	0.000143676	MACF1:KIAA0754:BMP8A:PPIEL:PABPC4:TMEM219:FAM57B
Other	Immunoglobulin light chain (AL) amyloidosis	13	4	1.72052e-06	0.000144868	PRR14:SRCAP:RNF40:BCL7C
Neurological / Neurodevelopmental or cognitive	Subcortical brain region volumes	15	4	3.24791e-06	0.000260451	MSRB3:CRHR1:MAPT:STH
Cardiometabolic	Type 2 diabetes	385	13	4.66395e-06	0.000357004	MACF1:FAF1:DLEU1:FTO:RTN4RL1:SRR:OSBPL7:BCL2:POC5:ARF5:FSCN3:PAX4:SND1
Respiratory	Lung function (FVC)	176	9	5.35278e-06	0.000383821	MSRB3:DLEU1:TNFSF12-TNFSF13:CRHR1:MAPT-AS1:KANSL1:WNT3:CASC20:KCNQ5
Cardiometabolic	BMI in non-smokers	62	6	5.47014e-06	0.000383821	BDNF-AS:BDNF:KAT8:FTO:EPHA3:POC5
Psychiatric/Substance Use	Neuroticism	138	8	7.17531e-06	0.000483329	ARHGAP27:PLEKHM1:CRHR1:SPPL2C:MAPT:STH:KANSL1:SIM1
Neurological / Neurodevelopmental or cognitive	Intracranial volume	7	3	1.23026e-05	0.000784913	CRHR1:MAPT:STH
Other	Hand grip strength	149	8	1.25847e-05	0.000784913	BDNF-AS:BDNF:FTO:SPPL2C:KANSL1:HOXB3:ROBO2:ANKDD1B
Other	IgA nephropathy	22	4	1.67344e-05	0.00100646	ITGAM:ITGAX:TNFSF13:MPDU1
Neurological / Neurodevelopmental or cognitive	Hippocampal tail volume (corrected for total hippocampal volume)	8	3	1.95801e-05	0.001137	DMRTA2:FAF1:CDKN2C
Cardiometabolic	Craniofacial microsomia	48	5	2.36909e-05	0.00132985	GATA3:DCAKD:NMT1:ACBD4:FMNL1
Cardiometabolic	Body mass index (joint analysis main effects and smoking interaction)	81	6	2.57929e-05	0.00135735	BDNF-AS:BDNF:KAT8:FTO:EPHA3:POC5
Cardiometabolic	BMI (adjusted for smoking behaviour)	81	6	2.57929e-05	0.00135735	BDNF-AS:BDNF:KAT8:FTO:EPHA3:POC5
Cardiometabolic	Childhood body mass index	25	4	2.84562e-05	0.00145213	BDNF-AS:BDNF:FTO:HOXB6
Cardiometabolic	Red cell distribution width	218	9	2.95352e-05	0.00146286	BMP8A:PABPC4:RP11-69E11.8:FTO:SHBG:KANSL1:ARL17B:ARL17A:NFE2L1
Cardiometabolic	Body mass index in physically inactive individuals	26	4	3.3442e-05	0.00158776	BDNF-AS:BDNF:FTO:TBKBP1
Neurological / Neurodevelopmental or cognitive	Neurological / Neurodevelopmental or cognitive function	85	6	3.39427e-05	0.00158776	ARHGAP27:PLEKHM1:LRRC37A4P:KANSL1:LRRC37A:WNT3
Cardiometabolic	Weight	27	4	3.90385e-05	0.00172792	BDNF-AS:BDNF:FTO:ANAPC4
Other	Headache	27	4	3.90385e-05	0.00172792	MACF1:STAT6:CRHR1:MAPT
Other	Spherical equivalent or myopia (age of diagnosis)	175	8	4.00172e-05	0.00172792	FBXL19:POLR2A:TNFSF12:NOG:KCNJ2:GPD2:KCNQ5:TRAM1
Other	Response to metformin (IC50)	10	3	4.15157e-05	0.00174781	STX1B:STX4:ZNF668:ZNF668
Cardiometabolic	Obesity	56	5	5.04517e-05	0.00207221	BDNF-AS:BDNF:FTO:HOXB5:POC5
Other	Erythrocyte cadmium concentration in never smokers	11	3	5.67829e-05	0.00222378	TRAM1:LACTB2:XKR9
Cardiometabolic	Body mass index (SNP x SNP interaction)	11	3	5.67829e-05	0.00222378	BDNF-AS:BDNF:FTO
Psychiatric/Substance Use	Neurociticism	95	6	6.35644e-05	0.00243278	GRM5:TYR:PRR14:STH:SIM1:GRM8
Neurological / Neurodevelopmental or cognitive	General Neurological / Neurodevelopmental or cognitive ability	242	9	6.63386e-05	0.00248254	RNU1-130P:ARHGAP27:RP11-105N13.4:MAPT-AS1:MAPT:WNT3:GPD2:ANAPC4:SND1
Psychiatric/Substance Use	Anxiety/tension (special factor of neuroticism)	12	3	7.53113e-05	0.00275705	BDNF-AS:LINC00678:TMEM219
Other	Orofacial clefts	32	4	7.77801e-05	0.00278684	WNT9B:GOSR2:NOG:EPHA3
Cardiometabolic	Heel bone mineral density	831	17	0.000111557	0.00391378	MACF1:MSRB3:DLEU1:FTO:SMG6:POLR2A:CD68:SHBG:DCAKD:NFE2L1:AC004562.1:BCL2:CASC20:ANAPC4:CSNK1G3:XKR9:EYA1
Other	Myopia	73	5	0.00017978	0.00605497	POLR2A:TNFSF12:TNFSF13:GPD2:KCNQ5
Cardiometabolic	Waist circumference	73	5	0.00017978	0.00605497	BDNF-AS:BDNF:FTO:POC5:CEP120
Neurological / Neurodevelopmental or cognitive	Alzheimer's disease in APOE e4- carriers	40	4	0.00018902	0.00609083	CRHR1:MAPT:KANSL1:WNT3
Other	Chin dimples	74	5	0.000191695	0.00609083	TNFSF12:TNFSF13:KCNJ2:XKR9:EYA1
Respiratory	Chronic obstructive pulmonary disease or resting heart rate (pleiotropy)	74	5	0.000191695	0.00609083	MACF1:KIAA0754:BMP8A:PPIEL:PABPC4
Cardiometabolic	BMI in smokers	19	3	0.000319674	0.0099691	BDNF-AS:BDNF:FTO
Other	Cleft lip with or without cleft palate	20	3	0.000374109	0.0114545	WNT9B:GOSR2:NOG
Cardiometabolic	Body mass index (joint analysis main effects and physical activity interaction)	87	5	0.000407883	0.0122656	BDNF-AS:BDNF:FTO:TBKBP1:POC5
Cardiometabolic	Body mass index (adult)	21	3	0.000434166	0.0128269	BDNF-AS:BDNF:FTO
Psychiatric/Substance Use	Risk-taking tendency (4-domain principal component model)	90	5	0.000476822	0.0138054	BDNF-AS:BDNF:STH:KANSL1:LRRC4
Psychiatric/Substance Use	Smoking initiation	51	4	0.000486076	0.0138054	BDNF-AS:BDNF:SMG6:GRM8
Psychiatric/Substance Use	Worry too long after an embarrassing experience	22	3	0.000500076	0.0138054	LINC00346:ACBD4:GRM8
Neurological / Neurodevelopmental or cognitive	Multiple system atrophy	22	3	0.000500076	0.0138054	CRHR1:MAPT:WNT3
Psychiatric/Substance Use	Feeling hurt	24	3	0.000650356	0.0176645	MAPT:HOXB2:GRM8
Cardiometabolic	QRS duration	57	4	0.000743065	0.0198622	FAF1:CDKN2C:NACA:GOSR2
Respiratory	Lung function (FEV1)	61	4	0.000960063	0.0252617	MSRB3:CRHR1:KANSL1:WNT3
Other	Virologic severity in Herpes simplex virus type 2 infection	7	2	0.00104021	0.0269494	CEP120:CSNK1G3
Other	Thyroid stimulating hormone levels	29	3	0.00114363	0.0291799	GATA3:FMNL1:NSF
Cardiometabolic	Red blood cell count	229	7	0.00135493	0.0340552	PRIM1:HSD17B6:CTF1:SPPL2C:KANSL1:WNT3:BCL2
Cardiometabolic	Systolic blood pressure	773	14	0.00143784	0.0356077	BDNF-AS:BDNF:NOX4:SMG6:NMT1:ACBD4:KANSL1:ARL17B:ARL17A:GOSR2:HOXB7:BCL2:EPHA3:CSNK1G3
Other	Macular thickness	171	6	0.0014839	0.0362157	TYR:LRRC37A4P:KANSL1:NSF:KCNJ2:SNAP91
Neurological / Neurodevelopmental or cognitive	Subiculum volume	9	2	0.00176648	0.041316	LEMD3:MSRB3
Other	Skin, hair and eye pigmentation (multivariate analysis)	9	2	0.00176648	0.041316	GRM5:TYR
Neurological / Neurodevelopmental or cognitive	Hippocampal subfield CA3 volume	9	2	0.00176648	0.041316	LEMD3:MSRB3
Psychiatric/Substance Use	Irritable mood	35	3	0.00198493	0.0457893	PRR14:ACBD4:SIM1
Other	Triglycerides	183	6	0.00208971	0.0475551	PPIEL:R3HDM2:DLEU1:CTF1:FTO:BCL2
Cardiometabolic	Body mass index in physically active individuals	76	4	0.00217166	0.0480644	BDNF-AS:BDNF:FTO:POC5
Other	Metabolite levels (5-HIAA)	10	2	0.00219772	0.0480644	SMG6:SRR
Neurological / Neurodevelopmental or cognitive	Hippocampal subfield CA1 volume	10	2	0.00219772	0.0480644	LEMD3:MSRB3

## Sheet: rG
	trait2	PMID	Category	ethnicity	rg	se	p	fdr
0	Snoring	0	ukbb	European	-1.0015	0.0029	0	0
1	Body mass index (BMI)	0	ukbb	European	0.3816	0.0201	4.8602e-80	1.88333e-77
2	Waist circumference	0	ukbb	European	0.3654	0.0206	2.3186e-70	5.98972e-68
3	Leg fat mass (right)	0	ukbb	European	0.3561	0.0208	1.7833e-65	3.45514e-63
4	Leg fat mass (left)	0	ukbb	European	0.3545	0.0208	2.3477e-65	3.63893e-63
5	Arm fat mass (left)	0	ukbb	European	0.3504	0.0208	1.2482e-63	1.61226e-61
6	Arm fat mass (right)	0	ukbb	European	0.3503	0.0209	6.9843e-63	7.73262e-61
7	Leg fat percentage (left)	0	ukbb	European	0.3438	0.0206	9.734e-63	9.42981e-61
8	Leg fat percentage (right)	0	ukbb	European	0.3436	0.0207	1.269e-61	1.09275e-59
9	Arm fat percentage (left)	0	ukbb	European	0.3397	0.0212	5.3657e-58	4.15842e-56
10	Whole body fat mass	0	ukbb	European	0.3346	0.0209	6.6359e-58	4.67529e-56
11	Arm fat percentage (right)	0	ukbb	European	0.3366	0.0213	3.0581e-56	1.97502e-54
12	Body fat percentage	0	ukbb	European	0.3234	0.021	1.1715e-53	6.98394e-52
13	Trunk fat mass	0	ukbb	European	0.3089	0.0211	1.8049e-48	9.99141e-47
14	Trunk fat percentage	0	ukbb	European	0.2989	0.0212	4.1463e-45	2.14226e-43
15	Hip circumference	0	ukbb	European	0.3002	0.0218	3.021e-43	1.4633e-41
16	Weight	0	ukbb	European	0.2942	0.0214	3.283e-43	1.49666e-41
17	Usual walking pace	0	ukbb	European	-0.3189	0.0232	4.7263e-43	2.03493e-41
18	Body mass index	20935630	anthropometric	European	0.3484	0.0271	8.1521e-38	3.3252e-36
19	Impedance of whole body	0	ukbb	European	-0.2608	0.0206	1.4321e-36	5.54939e-35
20	Obesity class 1	23563607	anthropometric	European	0.3595	0.0285	2.2566e-36	8.32793e-35
21	Impedance of arm (right)	0	ukbb	European	-0.2657	0.0213	7.3071e-36	2.57409e-34
22	Impedance of arm (left)	0	ukbb	European	-0.2628	0.0211	1.6295e-35	5.49071e-34
23	Overall health rating	0	ukbb	European	0.2595	0.0215	1.7925e-33	5.78828e-32
24	Waist circumference	25673412	anthropometric	European	0.333	0.0278	5.3209e-33	1.64948e-31
25	Time spent watching television (TV)	0	ukbb	European	0.2579	0.0221	1.6869e-31	5.02826e-30
26	Overweight	23563607	anthropometric	European	0.3535	0.0308	2.0425e-30	5.86273e-29
27	Impedance of leg (left)	0	ukbb	European	-0.2315	0.0203	3.5537e-30	9.83613e-29
28	Impedance of leg (right)	0	ukbb	European	-0.2272	0.0206	2.6524e-28	7.08831e-27
29	Pain type(s) experienced in last month: Knee pain	0	ukbb	European	0.2972	0.0281	3.5057e-26	9.05639e-25
30	Leg fat-free mass (left)	0	ukbb	European	0.2316	0.022	5.5845e-26	1.39612e-24
31	Leg predicted mass (left)	0	ukbb	European	0.231	0.022	7.2672e-26	1.76003e-24
32	Waist-to-hip ratio	25673412	anthropometric	European	0.2869	0.0273	8.6002e-26	2.01974e-24
33	Obesity class 2	23563607	anthropometric	European	0.3761	0.0362	2.8311e-25	6.45324e-24
34	Basal metabolic rate	0	ukbb	European	0.2223	0.0222	1.3139e-23	2.90935e-22
35	Arm predicted mass (left)	0	ukbb	European	0.2247	0.0225	1.9771e-23	4.25626e-22
36	Arm fat-free mass (left)	0	ukbb	European	0.2243	0.0227	4.595e-23	9.62466e-22
37	Leg predicted mass (right)	0	ukbb	European	0.2148	0.0222	3.301e-22	6.7323e-21
38	Leg fat-free mass (right)	0	ukbb	European	0.215	0.0222	3.5542e-22	7.06283e-21
39	Qualifications: College or University degree	0	ukbb	European	-0.1829	0.019	5.4132e-22	1.04881e-20
40	Medication for pain relief_ constipation_ heartburn: None of the above	0	ukbb	European	-0.244	0.0255	1.1981e-21	2.2647e-20
41	Sodium in urine	0	ukbb	European	0.2355	0.0247	1.3023e-21	2.40305e-20
42	Arm fat-free mass (right)	0	ukbb	European	0.2149	0.0227	2.5533e-21	4.51385e-20
43	Hip circumference	25673412	anthropometric	European	0.2762	0.0291	2.5627e-21	4.51385e-20
44	Arm predicted mass (right)	0	ukbb	European	0.2165	0.0229	3.6841e-21	6.34484e-20
45	Non-cancer illness code_ self-reported: diabetes	0	ukbb	European	0.2971	0.0319	1.0916e-20	1.83911e-19
46	Diabetes diagnosed by doctor	0	ukbb	European	0.2825	0.0305	1.9422e-20	3.20256e-19
47	Years of schooling 2016	27225129	education	European	-0.185	0.0201	3.4992e-20	5.64975e-19
48	Pain type(s) experienced in last month: None of the above	0	ukbb	European	-0.2191	0.0242	1.1635e-19	1.84023e-18
49	Number of self-reported non-cancer illnesses	0	ukbb	European	0.2222	0.0252	1.0488e-18	1.62564e-17
50	Shortness of breath walking on level ground	0	ukbb	European	0.3701	0.0423	2.1853e-18	3.3208e-17
51	Long-standing illness_ disability or infirmity	0	ukbb	European	0.2322	0.0266	2.7522e-18	4.10184e-17
52	Whole body water mass	0	ukbb	European	0.1909	0.0223	9.8618e-18	1.44206e-16
53	Whole body fat-free mass	0	ukbb	European	0.1898	0.0222	1.4263e-17	2.047e-16
54	Types of physical activity in last 4 weeks: Walking for pleasure (not as a means of transport)	0	ukbb	European	-0.2437	0.0302	6.6149e-16	9.321e-15
55	Years of schooling (proxy cognitive performance)	25201988	education	European	-0.2588	0.0328	3.3068e-15	4.57637e-14
56	Years of schooling 2013	23722424	education	European	-0.2626	0.0337	7.0296e-15	9.55779e-14
57	Vascular/heart problems diagnosed by doctor: None of the above	0	ukbb	European	-0.1798	0.0234	1.679e-14	2.24349e-13
58	Creatinine (enzymatic) in urine	0	ukbb	European	0.186	0.0245	2.9755e-14	3.9085e-13
59	Health satisfaction	0	ukbb	European	0.2409	0.0322	7.3898e-14	9.54516e-13
60	Number of treatments/medications taken	0	ukbb	European	0.1957	0.0262	8.2078e-14	1.04279e-12
61	College completion	23722424	education	European	-0.2511	0.034	1.5288e-13	1.911e-12
62	Vascular/heart problems diagnosed by doctor: High blood pressure	0	ukbb	European	0.1726	0.0237	3.0009e-13	3.69158e-12
63	Non-cancer illness code_ self-reported: hypertension	0	ukbb	European	0.1702	0.0237	7.6026e-13	9.20627e-12
64	Age at first live birth	0	ukbb	European	-0.187	0.0265	1.6217e-12	1.93357e-11
65	Illness_ injury_ bereavement_ stress in last 2 years: None of the above	0	ukbb	European	-0.2395	0.0339	1.7017e-12	1.99821e-11
66	Number of operations_ self-reported	0	ukbb	European	0.2027	0.0288	1.9373e-12	2.24091e-11
67	No-wear time bias adjusted acceleration standard deviation	0	ukbb	European	-0.243	0.0345	2.0105e-12	2.29138e-11
68	Extreme bmi	23563607	anthropometric	European	0.3296	0.0472	2.9534e-12	3.31722e-11
69	Obesity class 3	23563607	anthropometric	European	0.3369	0.0483	3.0698e-12	3.39871e-11
70	Diagnoses - main ICD10: G47 Sleep disorders	0	ukbb	European	0.5831	0.0837	3.2969e-12	3.59873e-11
71	Age at last live birth	0	ukbb	European	-0.2095	0.0302	3.86e-12	4.15486e-11
72	Qualifications: A levels/AS levels or equivalent	0	ukbb	European	-0.1524	0.0221	5.2286e-12	5.55091e-11
73	Types of transport used (excluding work): Cycle	0	ukbb	European	-0.2646	0.0386	6.7509e-12	7.0702e-11
74	Leg pain on walking	0	ukbb	European	0.282	0.0412	7.6887e-12	7.94499e-11
75	Forced vital capacity (FVC)_ Best measure	0	ukbb	European	-0.1588	0.0235	1.3768e-11	1.40397e-10
76	Pack years adult smoking as proportion of life span exposed to smoking PREVIEW ONLY	0	ukbb	European	0.2087	0.0311	1.9931e-11	1.99381e-10
77	Daytime dozing / sleeping (narcolepsy)	0	ukbb	European	0.2005	0.0299	2.0242e-11	1.99381e-10
78	Trunk fat-free mass	0	ukbb	European	0.1504	0.0224	2.0324e-11	1.99381e-10
79	Pain type(s) experienced in last month: Back pain	0	ukbb	European	0.1859	0.0278	2.1758e-11	2.10781e-10
80	Body fat	26833246	anthropometric	Mixed	0.2463	0.0372	3.7623e-11	3.59973e-10
81	Qualifications: None of the above	0	ukbb	European	0.1521	0.023	4.062e-11	3.83909e-10
82	Trunk predicted mass	0	ukbb	European	0.1486	0.0225	4.2615e-11	3.97911e-10
83	Medication for pain relief_ constipation_ heartburn: Paracetamol	0	ukbb	European	0.185	0.0281	4.4725e-11	4.12641e-10
84	Age of first birth	27798627	reproductive	European	-0.1985	0.0303	5.5432e-11	5.05409e-10
85	Types of physical activity in last 4 weeks: Other exercises (eg: swimming_ cycling_ keep fit_ bowling)	0	ukbb	European	-0.1782	0.0272	5.7176e-11	5.15249e-10
86	Taking other prescription medications	0	ukbb	European	0.1801	0.0275	5.9595e-11	5.30875e-10
87	Pain type(s) experienced in last month: Hip pain	0	ukbb	European	0.2354	0.0362	7.8153e-11	6.88279e-10
88	Forced vital capacity (FVC)	0	ukbb	European	-0.1496	0.023	8.4133e-11	7.32619e-10
89	Wheeze or whistling in the chest in last year	0	ukbb	European	0.1688	0.0261	9.5336e-11	8.20949e-10
90	Pack years of smoking PREVIEW ONLY	0	ukbb	European	0.2089	0.0324	1.1534e-10	9.82291e-10
91	Illness_ injury_ bereavement_ stress in last 2 years: Financial difficulties	0	ukbb	European	0.1873	0.0298	3.1816e-10	2.68015e-09
92	Illnesses of siblings: Diabetes	0	ukbb	European	0.2486	0.0396	3.295e-10	2.74583e-09
93	Illnesses of siblings: None of the above (group 1)	0	ukbb	European	-0.2117	0.0338	3.8411e-10	3.16686e-09
94	Diagnoses - main ICD10: M17 Gonarthrosis [arthrosis of knee]	0	ukbb	European	0.2911	0.0466	4.0445e-10	3.29946e-09
95	Job involves heavy manual or physical work	0	ukbb	European	0.1829	0.0296	6.0513e-10	4.88516e-09
96	Medication for pain relief_ constipation_ heartburn: Omeprazole (e.g. Zanprol)	0	ukbb	European	0.2534	0.041	6.7349e-10	5.38098e-09
97	Schizophrenia	25056061	psychiatric	Mixed	-0.1248	0.0203	8.1435e-10	6.44001e-09
98	Medication for pain relief_ constipation_ heartburn: Aspirin	0	ukbb	European	0.2394	0.0391	9.3565e-10	7.32453e-09
99	Types of physical activity in last 4 weeks: None of the above	0	ukbb	European	0.222	0.0364	1.1274e-09	8.73735e-09
100	Fed-up feelings	0	ukbb	European	0.1669	0.0277	1.5811e-09	1.21322e-08
101	Medication for cholesterol_ blood pressure_ diabetes_ or take exogenous hormones: None of the above	0	ukbb	European	-0.1991	0.0331	1.8221e-09	1.38444e-08
102	Medication for cholesterol_ blood pressure or diabetes: Blood pressure medication	0	ukbb	European	0.1794	0.03	2.2996e-09	1.724e-08
103	Types of transport used (excluding work): Car/motor vehicle	0	ukbb	European	0.214	0.0358	2.3135e-09	1.724e-08
104	Mouth/teeth dental problems: None of the above	0	ukbb	European	-0.1791	0.0301	2.7539e-09	2.03264e-08
105	Medication for cholesterol_ blood pressure_ diabetes_ or take exogenous hormones: Cholesterol lowering medication	0	ukbb	European	0.2228	0.0376	3.0197e-09	2.2078e-08
106	Pain type(s) experienced in last month: Neck or shoulder pain	0	ukbb	European	0.1837	0.0311	3.6912e-09	2.67353e-08
107	Medication for cholesterol_ blood pressure or diabetes: None of the above	0	ukbb	European	-0.1779	0.0305	5.6352e-09	4.04378e-08
108	Time spent driving	0	ukbb	European	0.1809	0.0311	5.8464e-09	4.15684e-08
109	Frequency of tiredness / lethargy in last 2 weeks	0	ukbb	European	0.1618	0.0279	6.5792e-09	4.63535e-08
110	Nap during day	0	ukbb	European	0.1562	0.0274	1.2685e-08	8.85664e-08
111	Mood swings	0	ukbb	European	0.1477	0.0261	1.5152e-08	1.04846e-07
112	Diastolic blood pressure_ automated reading	0	ukbb	European	0.127	0.0225	1.6932e-08	1.16127e-07
113	Type 2 Diabetes	22885922	glycemic	European	0.2195	0.039	1.7725e-08	1.20354e-07
114	Age when periods started (menarche)	0	ukbb	European	-0.121	0.0215	1.7859e-08	1.20354e-07
115	Types of physical activity in last 4 weeks: Strenuous sports	0	ukbb	European	-0.2147	0.0389	3.3673e-08	2.2497e-07
116	Transport type for commuting to job workplace: Car/motor vehicle	0	ukbb	European	0.2582	0.0469	3.661e-08	2.42502e-07
117	Types of transport used (excluding work): Walk	0	ukbb	European	-0.1787	0.0329	5.3992e-08	3.54608e-07
118	Alcohol intake versus 10 years previously	0	ukbb	European	0.1767	0.0326	5.6753e-08	3.6961e-07
119	Job involves mainly walking or standing	0	ukbb	European	0.1585	0.0292	5.7714e-08	3.72736e-07
120	Falls in the last year	0	ukbb	European	0.1682	0.0312	7.0169e-08	4.4943e-07
121	Diagnoses - main ICD10: R07 Pain in throat and chest	0	ukbb	European	0.2642	0.0491	7.5478e-08	4.79471e-07
122	Average weekly spirits intake	0	ukbb	European	0.2012	0.0379	1.1388e-07	7.17537e-07
123	Number of days/week walked 10+ minutes	0	ukbb	European	-0.1497	0.0283	1.2211e-07	7.63188e-07
124	Excessive daytime sleepiness	27992416	sleeping	European	0.1922	0.0364	1.3077e-07	8.10774e-07
125	Exposure to tobacco smoke outside home	0	ukbb	European	0.1891	0.0361	1.6061e-07	9.87879e-07
126	Forced expiratory volume in 1-second (FEV1)	0	ukbb	European	-0.1227	0.0234	1.6302e-07	9.94807e-07
127	Illnesses of siblings: Heart disease	0	ukbb	European	0.2439	0.0467	1.8096e-07	1.09566e-06
128	Illness_ injury_ bereavement_ stress in last 2 years: Death of a close relative	0	ukbb	European	0.3303	0.0635	1.9634e-07	1.1774e-06
129	Noisy workplace	0	ukbb	European	0.2031	0.039	1.975e-07	1.1774e-06
130	Fluid intelligence score	0	ukbb	European	-0.1187	0.023	2.3798e-07	1.4079e-06
131	Current employment status: Unable to work because of sickness or disability	0	ukbb	European	0.1775	0.0345	2.6674e-07	1.56609e-06
132	Qualifications: CSEs or equivalent	0	ukbb	European	0.1929	0.0379	3.4606e-07	2.01652e-06
133	Forced expiratory volume in 1-second (FEV1)_ Best measure	0	ukbb	European	-0.1254	0.0247	3.7011e-07	2.14056e-06
134	Non-cancer illness code_ self-reported: heart attack/myocardial infarction	0	ukbb	European	0.2073	0.0408	3.7368e-07	2.1452e-06
135	Non-cancer illness code_ self-reported: osteoarthritis	0	ukbb	European	0.197	0.0388	3.8138e-07	2.17331e-06
136	Medication for cholesterol_ blood pressure_ diabetes_ or take exogenous hormones: Blood pressure medication	0	ukbb	European	0.1554	0.0308	4.4303e-07	2.50619e-06
137	Forced vital capacity	0	lung_function	European	-0.1194	0.0237	4.7115e-07	2.64595e-06
138	Vascular/heart problems diagnosed by doctor: Heart attack	0	ukbb	European	0.2069	0.0412	5.0526e-07	2.8171e-06
139	Fathers age at death	0	ukbb	European	-0.1848	0.0369	5.6324e-07	3.11794e-06
140	Chest pain or discomfort	0	ukbb	European	0.1507	0.0303	6.3171e-07	3.47216e-06
141	Non-cancer illness code_ self-reported: angina	0	ukbb	European	0.1696	0.0343	7.3011e-07	3.98476e-06
142	Had other major operations	0	ukbb	European	0.1935	0.0391	7.6255e-07	4.1327e-06
143	Types of physical activity in last 4 weeks: Light DIY (eg: pruning_ watering the lawn)	0	ukbb	European	-0.1564	0.0316	7.7388e-07	4.16498e-06
144	Medication for cholesterol_ blood pressure or diabetes: Cholesterol lowering medication	0	ukbb	European	0.1671	0.0338	7.8272e-07	4.1835e-06
145	Qualifications: Other professional qualifications eg: nursing_ teaching	0	ukbb	European	-0.1301	0.0264	8.2054e-07	4.35561e-06
146	Transport type for commuting to job workplace: Cycle	0	ukbb	European	-0.1937	0.0393	8.3379e-07	4.39583e-06
147	Diagnoses - main ICD10: G56 Mononeuropathies of upper limb	0	ukbb	European	0.2427	0.0493	8.5279e-07	4.46562e-06
148	Age completed full time education	0	ukbb	European	-0.1318	0.0269	9.267e-07	4.82008e-06
149	Number of children fathered	0	ukbb	European	0.2082	0.0425	9.6679e-07	4.99508e-06
150	Fasting insulin main effect	22581228	glycemic	European	0.2458	0.0503	1.0324e-06	5.29874e-06
151	Job involves shift work	0	ukbb	European	0.1885	0.0388	1.192e-06	6.07763e-06
152	Vascular/heart problems diagnosed by doctor: Angina	0	ukbb	European	0.1699	0.035	1.2265e-06	6.21266e-06
153	HDL cholesterol	20686565	lipids	European	-0.1463	0.0304	1.4547e-06	7.32073e-06
154	Anorexia Nervosa	24514567	psychiatric	European	-0.1411	0.0295	1.6896e-06	8.448e-06
155	Comparative body size at age 10	0	ukbb	European	0.1188	0.025	1.952e-06	9.69744e-06
156	Non-cancer illness code_ self-reported: hiatus hernia	0	ukbb	European	0.2397	0.0504	1.9704e-06	9.7265e-06
157	Frequency of unenthusiasm / disinterest in last 2 weeks	0	ukbb	European	0.1431	0.0305	2.6251e-06	1.28763e-05
158	Coronary artery disease	26343387	cardiometabolic	Mixed	0.1347	0.0289	3.0368e-06	1.4802e-05
159	Non-cancer illness code_ self-reported: gastro-oesophageal reflux (gord) / gastric reflux	0	ukbb	European	0.2289	0.0492	3.1983e-06	1.54918e-05
160	Forced vital capacity	0	lung_function	European	-0.108	0.0232	3.3267e-06	1.60136e-05
161	Financial situation satisfaction	0	ukbb	European	0.1649	0.0355	3.3899e-06	1.62171e-05
162	Leptin_not_adjBMI	26833098	hormone	European	0.2566	0.0554	3.5561e-06	1.69078e-05
163	Triglycerides	20686565	lipids	European	0.14	0.0305	4.4017e-06	2.0672e-05
164	Diagnoses - main ICD10: K80 Cholelithiasis	0	ukbb	European	0.2325	0.0507	4.4096e-06	2.0672e-05
165	Medication for pain relief_ constipation_ heartburn: Ibuprofen (e.g. Nurofen)	0	ukbb	European	0.1585	0.0345	4.4278e-06	2.0672e-05
166	Mothers age at death	0	ukbb	European	-0.206	0.0452	5.2036e-06	2.41484e-05
167	Standing height	0	ukbb	European	-0.0905	0.0201	6.3791e-06	2.94274e-05
168	Non-cancer illness code_ self-reported: sleep apnoea	0	ukbb	European	0.7845	0.1739	6.4474e-06	2.95665e-05
169	Illnesses of father: Diabetes	0	ukbb	European	0.2015	0.045	7.4627e-06	3.40211e-05
170	Non-cancer illness code_ self-reported: high cholesterol	0	ukbb	European	0.1531	0.035	1.187e-05	5.37968e-05
171	Number of cigarettes previously smoked daily	0	ukbb	European	0.1451	0.0336	1.5323e-05	6.90426e-05
172	Mouth/teeth dental problems: Loose teeth	0	ukbb	European	0.1809	0.0421	1.7326e-05	7.76165e-05
173	Illness_ injury_ bereavement_ stress in last 2 years: Serious illness_ injury or assault to yourself	0	ukbb	European	0.1801	0.0421	1.9021e-05	8.472e-05
174	Pulse rate_ automated reading	0	ukbb	European	0.0874	0.0205	1.9979e-05	8.84784e-05
175	Intelligence	28530673	cognitive	European	-0.1263	0.0297	2.1467e-05	9.43617e-05
176	Age started oral contraceptive pill	0	ukbb	European	-0.1607	0.0378	2.1551e-05	9.43617e-05
177	Illnesses of mother: Diabetes	0	ukbb	European	0.1858	0.0439	2.3093e-05	0.000100545
178	Hearing difficulty/problems: Yes	0	ukbb	European	0.1243	0.0296	2.727e-05	0.000118068
179	Alcohol intake frequency.	0	ukbb	European	0.1117	0.0271	3.6532e-05	0.000157291
180	Frequency of stair climbing in last 4 weeks	0	ukbb	European	-0.1324	0.0322	3.9917e-05	0.000170915
181	Diagnoses - main ICD10: I20 Angina pectoris	0	ukbb	European	0.2602	0.0634	4.1012e-05	0.000174639
182	Mouth/teeth dental problems: Bleeding gums	0	ukbb	European	0.1682	0.041	4.1391e-05	0.00017529
183	Qualifications: O levels/GCSEs or equivalent	0	ukbb	European	-0.1175	0.0288	4.6334e-05	0.000195157
184	Mouth/teeth dental problems: Dentures	0	ukbb	European	0.1164	0.0288	5.3702e-05	0.000224968
185	Forced Vital capacity(FVC)	26635082	lung_function	European	-0.1768	0.0443	6.5329e-05	0.000272204
186	Past tobacco smoking	0	ukbb	European	-0.102	0.0257	7.1931e-05	0.00029811
187	Ever highly irritable/argumentative for 2 days	0	ukbb	European	0.1769	0.0449	8.046e-05	0.000331684
188	Types of physical activity in last 4 weeks: Heavy DIY (eg: weeding_ lawn mowing_ carpentry_ digging)	0	ukbb	European	-0.1243	0.0317	8.6674e-05	0.000355409
189	Chest pain or discomfort walking normally	0	ukbb	European	0.1773	0.0455	9.6097e-05	0.000391975
190	Loneliness_ isolation	0	ukbb	European	0.1263	0.033	0.0001	0.000403646
191	Diagnoses - main ICD10: I25 Chronic ischaemic heart disease	0	ukbb	European	0.1532	0.0403	0.0001	0.000403646
192	Hand grip strength (left)	0	ukbb	European	-0.085	0.0226	0.0002	0.000734597
193	Frequency of travelling from home to job workplace	0	ukbb	European	0.1921	0.0518	0.0002	0.000734597
194	Number of days/week of moderate physical activity 10+ minutes	0	ukbb	European	-0.1102	0.0292	0.0002	0.000734597
195	Duration walking for pleasure	0	ukbb	European	-0.1541	0.0419	0.0002	0.000734597
196	Current tobacco smoking	0	ukbb	European	0.1141	0.0301	0.0002	0.000734597
197	Exposure to tobacco smoke at home	0	ukbb	European	0.1901	0.051	0.0002	0.000734597
198	Maternal smoking around birth	0	ukbb	European	0.1032	0.0281	0.0002	0.000734597
199	Hearing aid user	0	ukbb	European	0.188	0.0502	0.0002	0.000734597
200	Frequency of other exercises in last 4 weeks	0	ukbb	European	-0.1875	0.05	0.0002	0.000734597
201	Ever smoked	0	ukbb	European	0.1031	0.0275	0.0002	0.000734597
202	Non-cancer illness code_ self-reported: type 2 diabetes	0	ukbb	European	0.255	0.0692	0.0002	0.000734597
203	Illnesses of father: None of the above (group 1)	0	ukbb	European	-0.1834	0.0487	0.0002	0.000734597
204	Illnesses of mother: None of the above (group 1)	0	ukbb	European	-0.1569	0.0422	0.0002	0.000734597
205	Qualifications: NVQ or HND or HNC or equivalent	0	ukbb	European	0.166	0.0441	0.0002	0.000734597
206	Reason for glasses/contact lenses: For short-sightedness_ i.e. only or mainly for distance viewing such as driving_ cinema etc (called myopia)	0	ukbb	European	-0.1476	0.0401	0.0002	0.000734597
207	Diagnoses - main ICD10: N92 Excessive_ frequent and irregular menstruation	0	ukbb	European	0.214	0.0573	0.0002	0.000734597
208	Height_2010	20881960	anthropometric	European	-0.0859	0.0232	0.0002	0.000734597
209	Concentration of chylomicrons and largest VLDL particles	27005778	metabolites	European	0.2369	0.0635	0.0002	0.000734597
210	Forced expiratory volume in 1 second (FEV1)	26635082	lung_function	European	-0.166	0.0445	0.0002	0.000734597
211	Pulse rate	0	ukbb	European	0.1061	0.0295	0.0003	0.0010814
212	Illnesses of mother: Heart disease	0	ukbb	European	0.1642	0.0459	0.0003	0.0010814
213	Illnesses of siblings: High blood pressure	0	ukbb	European	0.1291	0.0359	0.0003	0.0010814
214	Why stopped smoking: Doctors advice	0	ukbb	European	0.2789	0.0767	0.0003	0.0010814
215	Potassium in urine	0	ukbb	European	0.1011	0.0287	0.0004	0.00140909
216	Fasting glucose main effect	22581228	glycemic	European	0.1355	0.0386	0.0004	0.00140909
217	HOMA-IR	20081858	glycemic	European	0.2122	0.0599	0.0004	0.00140909
218	Age at Menarche	25231870	reproductive	European	-0.0808	0.0227	0.0004	0.00140909
219	Ever vs never smoked	20418890	smoking_behaviour	European	0.1544	0.0439	0.0004	0.00140909
220	Bilateral oophorectomy (both ovaries removed)	0	ukbb	European	0.1871	0.054	0.0005	0.00172991
221	Why stopped smoking: Health precaution	0	ukbb	European	-0.1705	0.0488	0.0005	0.00172991
222	Mineral and other dietary supplements: Calcium	0	ukbb	European	-0.1699	0.0486	0.0005	0.00172991
223	Diagnoses - main ICD10: D12 Benign neoplasm of colon_ rectum_ anus and anal canal	0	ukbb	European	0.1807	0.0517	0.0005	0.00172991
224	Cancer code_ self-reported: breast cancer	0	ukbb	European	0.1827	0.0533	0.0006	0.00203947
225	Smoking status: Current	0	ukbb	European	0.1051	0.0305	0.0006	0.00203947
226	Reason for reducing amount of alcohol drunk: Health precaution	0	ukbb	European	-0.1426	0.0414	0.0006	0.00203947
227	Forced expiratory volume in 1 second	0	lung_function	European	-0.0829	0.0242	0.0006	0.00203947
228	Hand grip strength (right)	0	ukbb	European	-0.0813	0.024	0.0007	0.00234848
229	Number of incorrect matches in round	0	ukbb	European	-0.0912	0.0268	0.0007	0.00234848
230	Diagnoses - main ICD10: K57 Diverticular disease of intestine	0	ukbb	European	0.1599	0.047	0.0007	0.00234848
231	Smoking/smokers in household	0	ukbb	European	0.1792	0.0536	0.0008	0.00261603
232	Had major operations	0	ukbb	European	0.1691	0.0504	0.0008	0.00261603
233	Other serious medical condition/disability diagnosed by doctor	0	ukbb	European	0.118	0.0353	0.0008	0.00261603
234	Ever had hysterectomy (womb removed)	0	ukbb	European	0.1881	0.0561	0.0008	0.00261603
235	Eye problems/disorders: Diabetes related eye disease	0	ukbb	European	0.2213	0.0658	0.0008	0.00261603
236	Former vs Current smoker	20418890	smoking_behaviour	European	-0.1882	0.056	0.0008	0.00261603
237	Relative age of first facial hair	0	ukbb	European	-0.0954	0.0288	0.0009	0.00293067
238	Relative age voice broke	0	ukbb	European	-0.107	0.0324	0.001	0.00324268
239	Number of days/week of vigorous physical activity 10+ minutes	0	ukbb	European	-0.0996	0.0306	0.0011	0.00350823
240	Number of trend entries	0	ukbb	European	-0.2351	0.0721	0.0011	0.00350823
241	Illnesses of father: Heart disease	0	ukbb	European	0.0999	0.0306	0.0011	0.00350823
242	Pain type(s) experienced in last month: Pain all over the body	0	ukbb	European	0.1683	0.0518	0.0011	0.00350823
243	Forced expiratory volume in 1 second	0	lung_function	European	-0.0748	0.0231	0.0012	0.00381148
244	Duration of heavy DIY	0	ukbb	European	0.1507	0.047	0.0013	0.00407895
245	Diagnoses - main ICD10: M54 Dorsalgia	0	ukbb	European	0.1706	0.0529	0.0013	0.00407895
246	Concentration of large VLDL particles	27005778	metabolites	European	0.1892	0.0589	0.0013	0.00407895
247	Duration of other exercises	0	ukbb	European	0.174	0.0546	0.0014	0.00435743
248	Pain type(s) experienced in last month: Headache	0	ukbb	European	0.0874	0.0273	0.0014	0.00435743
249	Friendships satisfaction	0	ukbb	European	-0.1175	0.0374	0.0017	0.005249
250	Transport type for commuting to job workplace: Walk	0	ukbb	European	-0.1791	0.0569	0.0017	0.005249
251	Cough on most days	0	ukbb	European	0.1383	0.0443	0.0018	0.00551383
252	Total lipids in large VLDL	27005778	metabolites	European	0.1673	0.0535	0.0018	0.00551383
253	Tinnitus: Yes_ but not now_ but have in the past	0	ukbb	European	0.199	0.0641	0.0019	0.00577451
254	Total lipids in chylomicrons and largest VLDL particles	27005778	metabolites	European	0.1901	0.0613	0.0019	0.00577451
255	Pulse wave peak to peak time	0	ukbb	European	-0.1517	0.049	0.002	0.00605469
256	Attention deficit hyperactivity disorder	20732625	psychiatric	European	0.2988	0.0982	0.0023	0.0069358
257	Other eye problems	0	ukbb	European	0.1616	0.0533	0.0024	0.0072093
258	Transport type for commuting to job workplace: Public transport	0	ukbb	European	-0.1295	0.0429	0.0025	0.00748069
259	Concentration of medium VLDL particles	27005778	metabolites	European	0.1621	0.0539	0.0026	0.00775
260	Ever used hormone-replacement therapy (HRT)	0	ukbb	European	0.1233	0.0417	0.0031	0.00920498
261	Ever stopped smoking for 6+ months	0	ukbb	European	0.2288	0.0777	0.0032	0.00942966
262	Concentration of very large VLDL particles	27005778	metabolites	European	0.1764	0.0599	0.0032	0.00942966
263	Average weekly red wine intake	0	ukbb	European	-0.0923	0.0314	0.0033	0.00965094
264	Maximum heart rate during fitness test	0	ukbb	European	-0.1502	0.051	0.0033	0.00965094
265	Medication for cholesterol_ blood pressure or diabetes: Insulin	0	ukbb	European	0.2422	0.0832	0.0036	0.0104887
266	Seen doctor (GP) for nerves_ anxiety_ tension or depression	0	ukbb	European	0.0814	0.0281	0.0037	0.0106599
267	Diagnoses - main ICD10: K21 Gastro-oesophageal reflux disease	0	ukbb	European	0.188	0.0647	0.0037	0.0106599
268	Cigarettes smoked per day	20418890	smoking_behaviour	European	0.1869	0.0644	0.0037	0.0106599
269	Bring up phlegm/sputum/mucus on most days	0	ukbb	European	0.1837	0.0641	0.0041	0.0117685
270	Duration of light DIY	0	ukbb	European	0.1096	0.0383	0.0042	0.0119669
271	Maximum workload during fitness test	0	ukbb	European	-0.1844	0.0644	0.0042	0.0119669
272	Phospholipids in large VLDL	27005778	metabolites	European	0.1739	0.0609	0.0043	0.012207
273	HOMA-B	20081858	glycemic	European	0.1441	0.0507	0.0044	0.0124
274	Phospholipids in very large VLDL	27005778	metabolites	European	0.1836	0.0645	0.0044	0.0124
275	Illnesses of mother: Breast cancer	0	ukbb	European	0.1523	0.0537	0.0045	0.0126359
276	Weight change compared with 1 year ago	0	ukbb	European	0.158	0.0563	0.005	0.0139388
277	Mothers age at death	27015805	aging	European	-0.1594	0.0569	0.005	0.0139388
278	Miserableness	0	ukbb	European	0.083	0.0296	0.0051	0.0141161
279	Reason for glasses/contact lenses: For astigmatism	0	ukbb	European	-0.1595	0.0569	0.0051	0.0141161
280	Neuroticism score	0	ukbb	European	0.0707	0.0253	0.0052	0.0143416
281	Average weekly beer plus cider intake	0	ukbb	European	0.085	0.0305	0.0053	0.0145141
282	Cholesterol esters in large VLDL	27005778	metabolites	European	0.1426	0.0511	0.0053	0.0145141
283	Child birth length	25281659	anthropometric	European	-0.1422	0.0512	0.0055	0.0150088
284	Primary sclerosing cholangitis	27992413	autoimmune	Mixed	-0.1264	0.0456	0.0056	0.0152281
285	Age of smoking initiation	20418890	smoking_behaviour	European	-0.1918	0.0697	0.0059	0.0159878
286	Total lipids in very large VLDL	27005778	metabolites	European	0.1542	0.0561	0.006	0.0162021
287	Forced expiratory volume in 1-second (FEV1)_ predicted	0	ukbb	European	-0.0768	0.0281	0.0062	0.016569
288	Non-cancer illness code_ self-reported: kidney stone/ureter stone/bladder stone	0	ukbb	European	0.1428	0.0522	0.0062	0.016569
289	Diagnoses - main ICD10: N20 Calculus of kidney and ureter	0	ukbb	European	0.1594	0.0582	0.0062	0.016569
290	Started insulin within one year diagnosis of diabetes	0	ukbb	European	-0.1821	0.0668	0.0064	0.0170447
291	Diagnoses - main ICD10: I21 Acute myocardial infarction	0	ukbb	European	0.1521	0.0559	0.0065	0.0171928
292	Triglycerides in chylomicrons and largest VLDL particles	27005778	metabolites	European	0.197	0.0724	0.0065	0.0171928
293	Triglycerides in large VLDL	27005778	metabolites	European	0.1645	0.0606	0.0066	0.017398
294	Tyrosine	27005778	metabolites	European	0.1797	0.0663	0.0067	0.0176017
295	Non-cancer illness code_ self-reported: cholelithiasis/gall stones	0	ukbb	European	0.1688	0.0624	0.0069	0.0180659
296	Cancer diagnosed by doctor	0	ukbb	European	0.1862	0.0691	0.0071	0.0185269
297	Smoking status: Previous	0	ukbb	European	0.0798	0.03	0.0078	0.0202174
298	Diagnoses - main ICD10: R31 Unspecified haematuria	0	ukbb	European	0.2633	0.099	0.0078	0.0202174
299	Alcohol usually taken with meals	0	ukbb	European	-0.0768	0.029	0.008	0.0206667
300	Forced expiratory volume in 1 second (FEV1)	21946350	lung_function	European	-0.1613	0.061	0.0081	0.0208555
301	Target heart rate achieved	0	ukbb	European	-0.2078	0.0786	0.0082	0.021043
302	Phenylalanine	27005778	metabolites	European	0.242	0.0917	0.0083	0.0212294
303	Pain type(s) experienced in last month: Stomach or abdominal pain	0	ukbb	European	0.094	0.0356	0.0084	0.0214145
304	Tobacco smoking: Ex-smoker	0	ukbb	European	0.1108	0.0422	0.0087	0.0221066
305	Diagnoses - main ICD10: J34 Other disorders of nose and nasal sinuses	0	ukbb	European	0.3511	0.134	0.0088	0.0222876
306	Diagnoses - main ICD10: K22 Other diseases of oesophagus	0	ukbb	European	0.2469	0.0945	0.009	0.0226461
307	Isoleucine	27005778	metabolites	European	0.2027	0.0776	0.009	0.0226461
308	Blood clot_ DVT_ bronchitis_ emphysema_ asthma_ rhinitis_ eczema_ allergy diagnosed by doctor: None of the above	0	ukbb	European	-0.063	0.0242	0.0092	0.023
309	Glutamine	27005778	metabolites	European	-0.1814	0.0697	0.0092	0.023
310	Lung cancer	27488534	cancer	European	0.1226	0.0473	0.0096	0.0239228
311	Diagnoses - main ICD10: K44 Diaphragmatic hernia	0	ukbb	European	0.1879	0.0727	0.0097	0.0240946
312	FEV1/FVC	0	lung_function	European	0.0536	0.0208	0.0098	0.0242652
313	Hearing difficulty/problems with background noise	0	ukbb	European	0.0689	0.027	0.0108	0.0266561
314	Sitting height	0	ukbb	European	-0.0503	0.0199	0.0115	0.0282937
315	Serum total triglycerides	27005778	metabolites	European	0.1539	0.061	0.0116	0.0284494
316	Ever manic/hyper for 2 days	0	ukbb	European	0.172	0.0683	0.0118	0.0288486
317	Diagnoses - main ICD10: D25 Leiomyoma of uterus	0	ukbb	European	0.1771	0.0705	0.012	0.0292453
318	Systolic blood pressure_ automated reading	0	ukbb	European	0.0618	0.0247	0.0125	0.0303683
319	Forced expiratory volume in 1-second (FEV1)_ predicted percentage	0	ukbb	European	-0.0721	0.029	0.0129	0.0311449
320	Number of children ever born	27798627	reproductive	European	0.0834	0.0336	0.0129	0.0311449
321	Free cholesterol in large VLDL	27005778	metabolites	European	0.1487	0.0598	0.013	0.0312888
322	Vitamin and mineral supplements: Vitamin E	0	ukbb	European	-0.1587	0.0642	0.0134	0.0321517
323	Diagnoses - main ICD10: C50 Malignant neoplasm of breast	0	ukbb	European	0.135	0.0547	0.0136	0.0325309
324	Diagnoses - main ICD10: K43 Ventral hernia	0	ukbb	European	0.172	0.0699	0.0139	0.0330445
325	Total lipids in medium VLDL	27005778	metabolites	European	0.1348	0.0548	0.0139	0.0330445
326	Mean time to correctly identify matches	0	ukbb	European	-0.0599	0.0246	0.0149	0.0353135
327	Triglycerides in very large VLDL	27005778	metabolites	European	0.1474	0.0606	0.0151	0.0356784
328	Happiness	0	ukbb	European	-0.0802	0.0332	0.0156	0.0367477
329	Length of working week for main job	0	ukbb	European	0.1257	0.0522	0.016	0.0375758
330	Diagnoses - main ICD10: O75 Other complications of labour and delivery_ not elsewhere classified	0	ukbb	European	-0.212	0.0881	0.0161	0.0376964
331	Comparative height size at age 10	0	ukbb	European	-0.0512	0.0214	0.0165	0.0385166
332	Leucine	27005778	metabolites	European	0.2587	0.108	0.0166	0.0386336
333	Childhood obesity	22484627	anthropometric	European	0.0961	0.0402	0.0167	0.03875
334	Blood clot_ DVT_ bronchitis_ emphysema_ asthma_ rhinitis_ eczema_ allergy diagnosed by doctor: Blood clot in the leg (DVT)	0	ukbb	European	0.1166	0.0488	0.0169	0.039097
335	Frequency of depressed mood in last 2 weeks	0	ukbb	European	0.071	0.0298	0.017	0.0392113
336	Phospholipids in chylomicrons and largest VLDL particles	27005778	metabolites	European	0.1602	0.0672	0.0172	0.0395549
337	Non-cancer illness code_ self-reported: emphysema/chronic bronchitis	0	ukbb	European	0.1176	0.0494	0.0173	0.0396672
338	Vitamin and mineral supplements: None of the above	0	ukbb	European	0.0742	0.0312	0.0175	0.0400074
339	Ever taken oral contraceptive pill	0	ukbb	European	0.1134	0.0478	0.0177	0.0402273
340	Urate	23263486	other	European	0.0822	0.0346	0.0177	0.0402273
341	Forced vital capacity	0	lung_function	European	-0.0851	0.036	0.0181	0.0410161
342	Total cholesterol in large VLDL	27005778	metabolites	European	0.1466	0.0623	0.0185	0.0417826
343	Pulse wave Arterial Stiffness index	0	ukbb	European	0.115	0.0489	0.0186	0.0417826
344	Smoking Cessation	30617275	smoking_behaviour	European	-0.2408	0.1023	0.0186	0.0417826
345	Townsend deprivation index at recruitment	0	ukbb	European	0.0752	0.0321	0.0191	0.0426585
346	Non-cancer illness code_ self-reported: deep venous thrombosis (dvt)	0	ukbb	European	0.1109	0.0473	0.0191	0.0426585
347	Mineral and other dietary supplements: None of the above	0	ukbb	European	0.0768	0.0328	0.0192	0.0427586
348	Mono-unsaturated fatty acids	27005778	metabolites	European	0.1894	0.0815	0.0201	0.0446347
349	Illnesses of father: Chronic bronchitis/emphysema	0	ukbb	European	0.1199	0.0517	0.0203	0.0448219
350	Current employment status: Looking after home and/or family	0	ukbb	European	-0.1541	0.0664	0.0203	0.0448219
351	Former alcohol drinker	0	ukbb	European	0.1377	0.0594	0.0204	0.0449148
352	Cholesterol esters in medium VLDL	27005778	metabolites	European	0.1323	0.0575	0.0213	0.0466314
353	FEV1/FVC	0	lung_function	European	0.0458	0.0199	0.0213	0.0466314
354	Non-accidental death in close genetic family	0	ukbb	European	0.1484	0.0646	0.0215	0.0468048
355	Total cholesterol in large HDL	27005778	metabolites	European	-0.1374	0.0598	0.0215	0.0468048
356	Diagnoses - main ICD10: M67 Other disorders of synovium and tendon	0	ukbb	European	0.3178	0.1386	0.0219	0.047542
357	Blood clot_ DVT_ bronchitis_ emphysema_ asthma_ rhinitis_ eczema_ allergy diagnosed by doctor: Blood clot in the lung	0	ukbb	European	0.1471	0.0643	0.0221	0.0478422
358	Mean Accumbens	25607358	brain_volume	European	-0.2093	0.0915	0.0222	0.0479248
359	Phospholipids in medium VLDL	27005778	metabolites	European	0.1452	0.0636	0.0223	0.0480069
360	Mineral and other dietary supplements: Zinc	0	ukbb	European	-0.1045	0.0458	0.0225	0.0483033
361	Concentration of small LDL particles	27005778	metabolites	European	0.2256	0.0991	0.0228	0.0488122
362	Diagnoses - main ICD10: M23 Internal derangement of knee	0	ukbb	European	0.1331	0.0585	0.0229	0.0488912
363	Subjective well being	27089181	psychiatric	European	0.0806	0.0355	0.0231	0.0491827
364	Ratio of bisallylic groups to total fatty acids	27005778	metabolites	European	-0.1285	0.0568	0.0238	0.0505342
365	Difference in height between adolescence and adulthood; age 14	23449627	anthropometric	European	-0.1412	0.0625	0.024	0.0508197
366	Irritability	0	ukbb	European	0.0586	0.0261	0.0246	0.0516667
367	Diagnoses - main ICD10: K20 Oesophagitis	0	ukbb	European	0.306	0.1362	0.0246	0.0516667
368	Heart rate	23583979	haemotological	Mixed	0.0808	0.036	0.0246	0.0516667
369	Concentration of small VLDL particles	27005778	metabolites	European	0.1241	0.0555	0.0252	0.0527838
370	Frequency of tenseness / restlessness in last 2 weeks	0	ukbb	European	0.0691	0.031	0.0255	0.0532682
371	Triglycerides in very small VLDL	27005778	metabolites	European	0.1356	0.0608	0.0258	0.05375
372	Types of transport used (excluding work): Public transport	0	ukbb	European	-0.0889	0.04	0.0261	0.0542292
373	Diagnoses - main ICD10: R69 Unknown and unspecified causes of morbidity	0	ukbb	European	0.1506	0.0677	0.0262	0.0542914
374	Free cholesterol in large HDL	27005778	metabolites	European	-0.1312	0.059	0.0263	0.0543533
375	Diagnoses - main ICD10: T84 Complications of internal orthopaedic prosthetic devices_ implants and grafts	0	ukbb	European	0.1699	0.0767	0.0267	0.0550332
376	Diagnoses - main ICD10: K52 Other non-infective gastro-enteritis and colitis	0	ukbb	European	0.1592	0.0721	0.0271	0.0557095
377	Free cholesterol in medium VLDL	27005778	metabolites	European	0.1399	0.0634	0.0272	0.0557672
378	Total lipids in small LDL	27005778	metabolites	European	0.2406	0.1091	0.0274	0.056029
379	Total lipids in small VLDL	27005778	metabolites	European	0.1287	0.0584	0.0275	0.0560855
380	Valine	27005778	metabolites	European	0.1706	0.0779	0.0284	0.057769
381	Triglycerides in IDL	27005778	metabolites	European	0.1652	0.0755	0.0286	0.0580236
382	Frequency of light DIY in last 4 weeks	0	ukbb	European	-0.1091	0.0501	0.0295	0.0596932
383	Total cholesterol in medium VLDL	27005778	metabolites	European	0.1288	0.0593	0.03	0.0605469
384	Triglycerides in medium VLDL	27005778	metabolites	European	0.1433	0.0661	0.0303	0.0609935
385	Diagnoses - main ICD10: R10 Abdominal and pelvic pain	0	ukbb	European	0.1068	0.0493	0.0304	0.0610363
386	Diagnoses - main ICD10: R55 Syncope and collapse	0	ukbb	European	0.145	0.0672	0.0309	0.0618798
387	Illnesses of mother: High blood pressure	0	ukbb	European	0.0708	0.0328	0.031	0.0619201
388	Blood clot_ DVT_ bronchitis_ emphysema_ asthma_ rhinitis_ eczema_ allergy diagnosed by doctor: Emphysema/chronic bronchitis	0	ukbb	European	0.0923	0.0428	0.0312	0.0621594
389	Triglycerides in small VLDL	27005778	metabolites	European	0.1317	0.0614	0.0321	0.0637885
390	Number of full sisters	0	ukbb	European	0.0859	0.0402	0.0327	0.0648146
391	Mean diameter for VLDL particles	27005778	metabolites	European	0.1144	0.0538	0.0336	0.0664286
392	Non-cancer illness code_ self-reported: pulmonary embolism +/- dvt	0	ukbb	European	0.1396	0.0666	0.036	0.0709924
393	Lung adenocarcinoma	27488534	cancer	European	0.1483	0.0709	0.0364	0.071599
394	Total cholesterol in HDL	27005778	metabolites	European	-0.1291	0.0618	0.0368	0.0722025
395	Used an inhaler for chest within last hour	0	ukbb	European	0.1618	0.0775	0.0369	0.0722159
396	Diagnoses - main ICD10: R04 Haemorrhage from respiratory passages	0	ukbb	European	0.2051	0.0984	0.0372	0.0726196
397	Reason for glasses/contact lenses: For long-sightedness_ i.e. for distance and near_ but particularly for near tasks like reading (called hypermetropia)	0	ukbb	European	0.1001	0.0481	0.0375	0.0730214
398	Glycoprotein acetyls; mainly a1-acid glycoprotein	27005778	metabolites	European	0.1357	0.0654	0.038	0.073625
399	Total cholesterol in medium HDL	27005778	metabolites	European	-0.1916	0.0923	0.038	0.073625
400	Free cholesterol in medium HDL	27005778	metabolites	European	-0.1635	0.0793	0.0392	0.0757606
401	Wears glasses or contact lenses	0	ukbb	European	0.0857	0.0417	0.0398	0.0767289
402	Lung cancer (all)	24880342	cancer	European	0.1083	0.0528	0.0401	0.0771154
403	Triglycerides in small HDL	27005778	metabolites	European	0.1729	0.0847	0.0412	0.0790347
404	Alcohol drinker status: Never	0	ukbb	European	-0.0989	0.0485	0.0415	0.0794089
405	Number of self-reported cancers	0	ukbb	European	0.1399	0.0687	0.0416	0.0794089
406	Number of cigarettes currently smoked daily (current cigarette smokers)	0	ukbb	European	0.1207	0.0594	0.042	0.0799694
407	Illnesses of mother: None of the above (group 2)	0	ukbb	European	-0.1117	0.055	0.0421	0.0799694
408	Ever unenthusiastic/disinterested for a whole week	0	ukbb	European	0.0913	0.045	0.0424	0.0803354
409	Vitamin and mineral supplements: Vitamin D	0	ukbb	European	-0.1335	0.0658	0.0425	0.0803354
410	Parents age at death	27015805	aging	European	-0.1279	0.0633	0.0432	0.0814599
411	Diagnoses - main ICD10: K29 Gastritis and duodenitis	0	ukbb	European	0.116	0.0578	0.0449	0.08446
412	Omega-9 and saturated fatty acids	27005778	metabolites	European	0.1946	0.0974	0.0458	0.0859443
413	Loud music exposure frequency	0	ukbb	European	0.1006	0.0504	0.0461	0.0862983
414	Celiac disease	20190752	autoimmune	European	-0.1075	0.054	0.0463	0.0864639
415	Phospholipids in large HDL	27005778	metabolites	European	-0.1109	0.0557	0.0466	0.0868149
416	Acetate	27005778	metabolites	European	-0.1487	0.0752	0.0478	0.0888369
417	Sleep duration	27494321	sleeping	European	0.0745	0.0377	0.0483	0.0895514
418	Non-cancer illness code_ self-reported: uterine fibroids	0	ukbb	European	0.1196	0.0606	0.0485	0.0897076
419	Concentration of large HDL particles	27005778	metabolites	European	-0.1091	0.0554	0.0487	0.0898631
420	Average number of methylene groups per a double bond	27005778	metabolites	European	0.1286	0.0653	0.0489	0.0900178
421	Illnesses of siblings: Stroke	0	ukbb	European	0.1709	0.0869	0.0491	0.0901718
422	Mineral and other dietary supplements: Selenium	0	ukbb	European	-0.1203	0.0612	0.0495	0.0906915
423	Current employment status: Retired	0	ukbb	European	-0.1098	0.056	0.0499	0.0911765
424	Illnesses of father: High blood pressure	0	ukbb	European	0.0804	0.041	0.05	0.0911765
425	Concentration of medium LDL particles	27005778	metabolites	European	0.2249	0.115	0.0505	0.0918721
426	Concentration of very small VLDL particles	27005778	metabolites	European	0.1347	0.0692	0.0515	0.0934719
427	Knee pain for 3+ months	0	ukbb	European	0.137	0.0705	0.0521	0.0943007
428	Total lipids in medium LDL	27005778	metabolites	European	0.219	0.1128	0.0522	0.0943007
429	Mineral and other dietary supplements: Fish oil (including cod liver oil)	0	ukbb	European	-0.0675	0.035	0.0537	0.0967849
430	Cancer code_ self-reported: basal cell carcinoma	0	ukbb	European	-0.0981	0.051	0.0544	0.097819
431	Diagnoses - main ICD10: M20 Acquired deformities of fingers and toes	0	ukbb	European	0.1034	0.0538	0.0547	0.0981308
432	Total lipids in large HDL	27005778	metabolites	European	-0.1061	0.0553	0.0551	0.0985714
433	Total cholesterol in small LDL	27005778	metabolites	European	0.2412	0.1258	0.0552	0.0985714
434	Frequency of walking for pleasure in last 4 weeks	0	ukbb	European	-0.064	0.0339	0.0588	0.104759
435	Non-cancer illness code_ self-reported: glaucoma	0	ukbb	European	0.1007	0.0535	0.0598	0.106296
436	Cholesterol esters in large HDL	27005778	metabolites	European	-0.1073	0.0571	0.0604	0.107117
437	Forced Vital capacity(FVC)	28166213	lung_function	European	-0.0638	0.0341	0.0617	0.109172
438	Fathers age at death	27015805	aging	European	-0.0908	0.0486	0.062	0.109453
439	Duration of vigorous activity	0	ukbb	European	0.072	0.0389	0.0641	0.112903
440	Cholesterol esters in medium LDL	27005778	metabolites	European	0.2057	0.1122	0.0668	0.117392
441	Non-cancer illness code_ self-reported: diverticular disease/diverticulitis	0	ukbb	European	0.0874	0.0478	0.0677	0.118705
442	Non-cancer illness code_ self-reported: back problem	0	ukbb	European	0.1379	0.0756	0.0681	0.119137
443	Extreme height	23563607	anthropometric	European	-0.0585	0.0322	0.0691	0.120614
444	Concentration of large LDL particles	27005778	metabolites	European	0.2186	0.1207	0.0701	0.122084
445	Cholesterol esters in medium HDL	27005778	metabolites	European	-0.1727	0.0956	0.0709	0.123201
446	PGC cross-disorder analysis	23453885	psychiatric	European	-0.0647	0.0359	0.0718	0.124485
447	Phospholipids in small VLDL	27005778	metabolites	European	0.1135	0.0634	0.0732	0.126629
448	Concentration of IDL particles	27005778	metabolites	European	0.1954	0.1109	0.0779	0.134333
449	Number of full brothers	0	ukbb	European	0.0725	0.0412	0.078	0.134333
450	Non-cancer illness code_ self-reported: joint disorder	0	ukbb	European	0.2278	0.1296	0.0788	0.135282
451	Total lipids in large LDL	27005778	metabolites	European	0.2117	0.1205	0.0789	0.135282
452	Reason for glasses/contact lenses: For just reading/near work as you are getting older (called presbyopia)	0	ukbb	European	-0.1441	0.0822	0.0798	0.136523
453	Total cholesterol in medium LDL	27005778	metabolites	European	0.1938	0.1107	0.0801	0.136735
454	Phospholipids in medium LDL	27005778	metabolites	European	0.1767	0.1014	0.0812	0.138174
455	Free cholesterol in small VLDL	27005778	metabolites	European	0.1127	0.0647	0.0813	0.138174
456	Mean Pallidum	25607358	brain_volume	European	-0.0997	0.0573	0.0818	0.13872
457	Apolipoprotein B	27005778	metabolites	European	0.1662	0.0964	0.0848	0.143493
458	Ratio of bisallylic groups to double bonds	27005778	metabolites	European	-0.0838	0.0495	0.0903	0.152467
459	Chronic Kidney Disease	26831199	kidney	Mixed	0.1111	0.0657	0.091	0.153315
460	Fasting proinsulin	20081858	glycemic	European	0.1352	0.0801	0.0914	0.153323
461	Serum cystatin c	26831199	kidney	Mixed	-0.0802	0.0475	0.0914	0.153323
462	Diagnoses - main ICD10: M16 Coxarthrosis [arthrosis of hip]	0	ukbb	European	0.0874	0.0519	0.0918	0.153661
463	Cholesterol esters in large LDL	27005778	metabolites	European	0.1947	0.1159	0.0929	0.155167
464	Number of live births	0	ukbb	European	0.0481	0.0286	0.0932	0.155333
465	Primary biliary cirrhosis	26394269	autoimmune	European	0.0799	0.0477	0.0941	0.156497
466	Total cholesterol in LDL	27005778	metabolites	European	0.1986	0.1187	0.0944	0.15666
467	Vitamin and mineral supplements: Multivitamins +/- minerals	0	ukbb	European	-0.0499	0.0302	0.0986	0.163262
468	Doctor diagnosed hayfever or allergic rhinitis	0	ukbb	European	0.0618	0.0374	0.0988	0.163262
469	Sensitivity / hurt feelings	0	ukbb	European	0.0458	0.028	0.1021	0.168328
470	Triglycerides in very large HDL	27005778	metabolites	European	0.1157	0.0708	0.1023	0.168328
471	Diagnoses - main ICD10: I10 Essential (primary) hypertension	0	ukbb	European	0.1684	0.1032	0.1028	0.168599
472	Total lipids in IDL	27005778	metabolites	European	0.1838	0.1127	0.1029	0.168599
473	Average number of double bonds in a fatty acid chain	27005778	metabolites	European	-0.096	0.0589	0.1035	0.169225
474	Total lipids in very small VLDL	27005778	metabolites	European	0.12	0.0738	0.1039	0.169521
475	Forced expiratory volume in 1 second	0	lung_function	European	-0.0581	0.0359	0.1057	0.172096
476	Number of depression episodes	0	ukbb	European	-0.129	0.0804	0.1085	0.176284
477	Phospholipids in very small VLDL	27005778	metabolites	European	0.1437	0.0904	0.112	0.18159
478	Illnesses of siblings: None of the above (group 2)	0	ukbb	European	-0.0916	0.0578	0.1126	0.181964
479	Vitamin and mineral supplements: Vitamin C	0	ukbb	European	-0.0728	0.0459	0.1127	0.181964
480	Eye problems/disorders: Cataract	0	ukbb	European	0.0865	0.0547	0.1137	0.183196
481	Peak expiratory flow	0	lung_function	European	0.0942	0.0597	0.1148	0.184585
482	Phospholipids in medium HDL	27005778	metabolites	European	-0.1246	0.0791	0.1155	0.185326
483	Phospholipids in large LDL	27005778	metabolites	European	0.1753	0.1115	0.116	0.185744
484	Attention deficit hyperactivity disorder (GC)	27663945	psychiatric	European	0.1338	0.0852	0.1163	0.18584
485	Attention deficit hyperactivity disorder (No GC)	27663945	psychiatric	European	0.1336	0.0853	0.1172	0.186893
486	Phospholipids in IDL	27005778	metabolites	European	0.1876	0.1198	0.1175	0.186987
487	Home area population density - urban or rural: England/Wales - Village - less sparse	0	ukbb	European	-0.2229	0.1425	0.1179	0.187239
488	Eye problems/disorders: Glaucoma	0	ukbb	European	0.0773	0.0495	0.1187	0.188124
489	Total cholesterol in large LDL	27005778	metabolites	European	0.1686	0.1089	0.1216	0.192327
490	Ferritin	25352340	metal	European	0.1179	0.0764	0.1227	0.193671
491	Mouth/teeth dental problems: Painful gums	0	ukbb	European	0.0897	0.0582	0.1231	0.193908
492	Diagnoses - main ICD10: I84 Haemorrhoids	0	ukbb	European	0.0744	0.0489	0.1281	0.201374
493	Childhood IQ	23358156	education	European	-0.0907	0.0597	0.1289	0.202222
494	Peak expiratory flow (PEF)	0	ukbb	European	-0.0348	0.023	0.13	0.203281
495	Non-cancer illness code_ self-reported: asthma	0	ukbb	European	0.0426	0.0282	0.1301	0.203281
496	Forced expiratory volume in 1 second (FEV1)/Forced Vital capacity(FVC)	21946350	lung_function	European	-0.0696	0.0463	0.1322	0.206147
497	Total lipids in medium HDL	27005778	metabolites	European	-0.1347	0.0899	0.1339	0.208379
498	Diagnoses - main ICD10: M25 Other joint disorders_ not elsewhere classified	0	ukbb	European	0.5161	0.3452	0.1349	0.20925
499	Non-cancer illness code_ self-reported: hypothyroidism/myxoedema	0	ukbb	European	0.0481	0.0322	0.135	0.20925
500	Non-cancer illness code_ self-reported: hypopituitarism	0	ukbb	European	-0.1965	0.132	0.1367	0.211462
501	Free cholesterol in large LDL	27005778	metabolites	European	0.1593	0.1072	0.1374	0.211741
502	Current employment status: Doing unpaid or voluntary work	0	ukbb	European	-0.0865	0.0583	0.1375	0.211741
503	Non-cancer illness code_ self-reported: osteoporosis	0	ukbb	European	-0.0703	0.0474	0.1377	0.211741
504	Diagnoses - main ICD10: S09 Other and unspecified injuries of head	0	ukbb	European	0.1219	0.0822	0.1382	0.212089
505	Heel bone mineral density (BMD) T-score_ automated (left)	0	ukbb	European	0.0335	0.0227	0.1388	0.212589
506	Number of unsuccessful stop-smoking attempts	0	ukbb	European	0.0683	0.0466	0.1428	0.218284
507	Handedness (chirality/laterality): Use both right and left hands equally	0	ukbb	European	0.1152	0.0788	0.1438	0.219279
508	Diagnoses - main ICD10: L03 Cellulitis	0	ukbb	European	0.1189	0.0814	0.1442	0.219279
509	Illnesses of mother: Alzheimers disease/dementia	0	ukbb	European	-0.133	0.0911	0.1443	0.219279
510	22:6 docosahexaenoic acid	27005778	metabolites	European	-0.0869	0.0597	0.1454	0.220391
511	Serum total cholesterol	27005778	metabolites	European	0.146	0.1003	0.1456	0.220391
512	Blood clot_ DVT_ bronchitis_ emphysema_ asthma_ rhinitis_ eczema_ allergy diagnosed by doctor: Hayfever_ allergic rhinitis or eczema	0	ukbb	European	0.0351	0.0242	0.1465	0.221321
513	Diagnoses - main ICD10: M70 Soft tissue disorders related to use_ overuse and pressure	0	ukbb	European	0.1163	0.0807	0.1494	0.225263
514	Mouth/teeth dental problems: Toothache	0	ukbb	European	0.0902	0.0629	0.1517	0.228286
515	Neo-openness to experience	21173776	personality	European	-0.1076	0.0751	0.1522	0.228311
516	Heel bone mineral density (BMD) T-score_ automated	0	ukbb	European	0.0301	0.0211	0.1526	0.228311
517	Diagnoses - main ICD10: K50 Crohns disease [regional enteritis]	0	ukbb	European	-0.1115	0.078	0.1526	0.228311
518	Forced expiratory volume in 1 second (FEV1)/Forced Vital capacity(FVC)	28166213	lung_function	European	0.0399	0.0282	0.1574	0.234731
519	Total cholesterol in IDL	27005778	metabolites	European	0.1587	0.1123	0.1575	0.234731
520	Diagnoses - main ICD10: C44 Other malignant neoplasms of skin	0	ukbb	European	-0.0792	0.0561	0.1578	0.234731
521	Vitamin and mineral supplements: Vitamin A	0	ukbb	European	-0.1197	0.085	0.1594	0.236657
522	Guilty feelings	0	ukbb	European	0.0404	0.0291	0.165	0.244503
523	HbA1C	20858683	glycemic	European	0.0748	0.054	0.1655	0.244776
524	Own birth weight (fetal effect) adjusted for maternal genotype	31043758	anthropometric	European	-0.0514	0.0375	0.1708	0.252096
525	Ever depressed for a whole week	0	ukbb	European	0.0583	0.0426	0.1711	0.252096
526	Autism spectrum disorder	0	psychiatric	European	-0.0551	0.0404	0.1721	0.253088
527	Free cholesterol in IDL	27005778	metabolites	European	0.1338	0.0984	0.1739	0.254915
528	Illnesses of father: Lung cancer	0	ukbb	European	0.0587	0.0432	0.174	0.254915
529	Total cholesterol in small VLDL	27005778	metabolites	European	0.1024	0.0755	0.1752	0.255998
530	Worry too long after embarrassment	0	ukbb	European	-0.0402	0.0297	0.1754	0.255998
531	Length of menstrual cycle	0	ukbb	European	0.0773	0.0576	0.1797	0.26129
532	Alanine	27005778	metabolites	European	0.0907	0.0676	0.1797	0.26129
533	Illnesses of siblings: Severe depression	0	ukbb	European	-0.0615	0.0461	0.1821	0.264284
534	Concentration of medium HDL particles	27005778	metabolites	European	-0.1165	0.0874	0.1825	0.264369
535	Back pain for 3+ months	0	ukbb	European	0.0644	0.0483	0.1829	0.264454
536	Lung cancer (squamous cell)	24880342	cancer	European	0.1096	0.0828	0.1854	0.26757
537	Blood clot_ DVT_ bronchitis_ emphysema_ asthma_ rhinitis_ eczema_ allergy diagnosed by doctor: Asthma	0	ukbb	European	0.0376	0.0284	0.186	0.267937
538	Platelet count	22139419	haemotological	European	0.0455	0.0346	0.188	0.270315
539	Description of average fatty acid chain length; not actual carbon number	27005778	metabolites	European	-0.0931	0.0709	0.1887	0.270819
540	Sitting height ratio	25865494	anthropometric	European	-0.059	0.0451	0.1908	0.273327
541	Extreme waist-to-hip ratio	23563607	anthropometric	European	0.0783	0.061	0.1992	0.284834
542	Forced expiratory volume in 1 second (FEV1)	28166213	lung_function	European	-0.0441	0.0344	0.1999	0.285308
543	LDL cholesterol	20686565	lipids	European	0.06	0.0469	0.2008	0.285586
544	Illnesses of mother: Chronic bronchitis/emphysema	0	ukbb	European	0.0597	0.0467	0.2011	0.285586
545	Total Cholesterol	20686565	lipids	European	0.0478	0.0374	0.2012	0.285586
546	Diagnoses - main ICD10: K76 Other diseases of liver	0	ukbb	European	-0.0953	0.0749	0.2032	0.287898
547	Cancer code_ self-reported: squamous cell carcinoma	0	ukbb	European	0.1381	0.1095	0.207	0.292746
548	Mouth/teeth dental problems: Mouth ulcers	0	ukbb	European	0.0406	0.0323	0.2082	0.293907
549	Serum creatinine (non-diabetes)	26831199	kidney	Mixed	-0.0389	0.0309	0.209	0.2945
550	Time from waking to first cigarette	0	ukbb	European	-0.0732	0.0583	0.2099	0.295231
551	Average weekly champagne plus white wine intake	0	ukbb	European	-0.0496	0.0397	0.2109	0.296101
552	Non-cancer illness code_ self-reported: malabsorption/coeliac disease	0	ukbb	European	-0.0567	0.0454	0.212	0.297107
553	Non-cancer illness code_ self-reported: gout	0	ukbb	European	0.0499	0.0405	0.218	0.304964
554	Squamous cell lung cancer	27488534	cancer	European	0.0801	0.0658	0.2236	0.312234
555	Mean Hippocampus	25607358	brain_volume	European	0.0851	0.0702	0.2253	0.314042
556	Fracture resulting from simple fall	0	ukbb	European	0.0881	0.0729	0.2265	0.315148
557	Diagnoses - main ICD10: K30 Dyspepsia	0	ukbb	European	0.0985	0.0818	0.2282	0.316944
558	Non-cancer illness code_ self-reported: chronic obstructive airways disease/copd	0	ukbb	European	0.0728	0.0611	0.2334	0.323587
559	Sleep duration	0	ukbb	European	0.0321	0.027	0.2352	0.3255
560	Ulcerative colitis	26192919	autoimmune	European	-0.0448	0.0379	0.2373	0.327821
561	Illness_ injury_ bereavement_ stress in last 2 years: Serious illness_ injury or assault of a close relative	0	ukbb	European	0.0612	0.052	0.2392	0.329858
562	Parkinsons disease	19915575	neurological	European	0.0495	0.0424	0.2425	0.333814
563	Diagnoses - main ICD10: N81 Female genital prolapse	0	ukbb	European	0.0704	0.0603	0.243	0.33391
564	Alcohol drinker status: Previous	0	ukbb	European	0.0532	0.0459	0.2455	0.336748
565	Mean Caudate	25607358	brain_volume	European	-0.0544	0.0474	0.2512	0.343958
566	18:2 linoleic acid (LA)	27005778	metabolites	European	0.0858	0.0753	0.2547	0.348135
567	Non-cancer illness code_ self-reported: psoriasis	0	ukbb	European	0.0707	0.0622	0.2556	0.348546
568	Suffer from nerves	0	ukbb	European	0.0346	0.0305	0.2559	0.348546
569	Fractured bone site(s): Other bones	0	ukbb	European	0.0646	0.0573	0.2593	0.352557
570	Mean diameter for LDL particles	27005778	metabolites	European	-0.1066	0.0949	0.2612	0.354034
571	Non-cancer illness code_ self-reported: allergy or anaphylactic reaction to drug	0	ukbb	European	0.2164	0.1927	0.2613	0.354034
572	Offspring birth weight	31043758	anthropometric	European	0.0411	0.0366	0.2621	0.354498
573	Nervous feelings	0	ukbb	European	-0.0285	0.0256	0.2648	0.356904
574	Diagnoses - main ICD10: K35 Acute appendicitis	0	ukbb	European	0.1187	0.1064	0.2648	0.356904
575	Seen a psychiatrist for nerves_ anxiety_ tension or depression	0	ukbb	European	0.0353	0.0321	0.2716	0.365434
576	Depressive symptoms	27089181	psychiatric	European	0.0389	0.0356	0.2741	0.368159
577	Non-cancer illness code_ self-reported: depression	0	ukbb	European	0.0422	0.0389	0.2786	0.373555
578	Cancer code_ self-reported: small intestine/small bowel cancer	0	ukbb	European	0.232	0.2161	0.283	0.3788
579	Free cholesterol	27005778	metabolites	European	0.1176	0.1103	0.2863	0.382556
580	Tinnitus: Yes_ now some of the time	0	ukbb	European	0.0968	0.0911	0.288	0.384165
581	Glucose	27005778	metabolites	European	0.0664	0.063	0.2922	0.389098
582	Fractured/broken bones in last 5 years	0	ukbb	European	0.0406	0.0387	0.2939	0.39069
583	Total lipids in very large HDL	27005778	metabolites	European	0.0891	0.0854	0.2968	0.39387
584	Family relationship satisfaction	0	ukbb	European	-0.042	0.0403	0.298	0.394786
585	Albumin	27005778	metabolites	European	-0.0901	0.0869	0.2997	0.396361
586	Femoral neck bone mineral density	22504420	bone	Mixed	0.0306	0.03	0.3078	0.40638
587	Alzheimers disease	24162737	neurological	European	0.0665	0.0653	0.3089	0.407139
588	Non-cancer illness code_ self-reported: arthritis (nos)	0	ukbb	European	0.1364	0.1345	0.3107	0.408816
589	Work/job satisfaction	0	ukbb	European	-0.0483	0.0477	0.312	0.409137
590	Non-cancer illness code_ self-reported: migraine	0	ukbb	European	0.0426	0.0422	0.312	0.409137
591	Mean Thalamus	25607358	brain_volume	European	-0.0637	0.0632	0.3135	0.409848
592	Ever had bowel cancer screening	0	ukbb	European	-0.0493	0.0489	0.3136	0.409848
593	Diagnoses - main ICD10: K40 Inguinal hernia	0	ukbb	European	-0.0402	0.0403	0.3194	0.416726
594	Free cholesterol to esterified cholesterol ratio	27005778	metabolites	European	0.1225	0.124	0.3232	0.420975
595	Heel bone mineral density (BMD) T-score_ automated (right)	0	ukbb	European	0.0218	0.0222	0.3246	0.422089
596	Diagnoses - main ICD10: R14 Flatulence and related conditions	0	ukbb	European	0.0796	0.0811	0.3265	0.42308
597	Non-cancer illness code_ self-reported: iron deficiency anaemia	0	ukbb	European	-0.0715	0.0729	0.3267	0.42308
598	Diagnoses - main ICD10: R11 Nausea and vomiting	0	ukbb	European	0.1374	0.1401	0.327	0.42308
599	Risk taking	0	ukbb	European	0.0264	0.0271	0.3306	0.427025
600	Number of older siblings	0	ukbb	European	0.129	0.1339	0.3356	0.432762
601	Diagnoses - main ICD10: K62 Other diseases of anus and rectum	0	ukbb	European	0.0657	0.0689	0.3406	0.438396
602	Diagnoses - main ICD10: N40 Hyperplasia of prostate	0	ukbb	European	0.0623	0.0655	0.3411	0.438396
603	Morning/evening person (chronotype)	0	ukbb	European	-0.0205	0.0216	0.3433	0.440021
604	Hair/balding pattern: Pattern 4	0	ukbb	European	0.0287	0.0303	0.3435	0.440021
605	Average weekly fortified wine intake	0	ukbb	European	-0.0544	0.0578	0.347	0.443771
606	Duration of moderate activity	0	ukbb	European	-0.0352	0.0377	0.3499	0.446742
607	Neck/shoulder pain for 3+ months	0	ukbb	European	0.0663	0.0711	0.351	0.44741
608	Non-cancer illness code_ self-reported: mania/bipolar disorder/manic depression	0	ukbb	European	0.0614	0.0668	0.3578	0.455328
609	Illness_ injury_ bereavement_ stress in last 2 years: Marital separation/divorce	0	ukbb	European	-0.0708	0.0771	0.3585	0.455471
610	Non-cancer illness code_ self-reported: crohns disease	0	ukbb	European	0.064	0.0702	0.362	0.459165
611	Vitamin and mineral supplements: Vitamin B	0	ukbb	European	0.053	0.0586	0.3655	0.462847
612	Systemic lupus erythematosus	26502338	autoimmune	European	-0.0382	0.0427	0.3713	0.469425
613	Medication for pain relief_ constipation_ heartburn: Laxatives (e.g. Dulcolax_ Senokot)	0	ukbb	European	0.0428	0.0479	0.3721	0.46967
614	Difference in height between childhood and adulthood; age 8	23449627	anthropometric	European	0.043	0.0487	0.3768	0.474829
615	Non-cancer illness code_ self-reported: enlarged prostate	0	ukbb	European	0.0517	0.0591	0.3812	0.479594
616	Serum creatinine	26831199	kidney	Mixed	-0.0254	0.0294	0.3862	0.485097
617	Own birth weight	31043758	anthropometric	Mixed	-0.0225	0.0263	0.3923	0.491962
618	Creatinine	27005778	metabolites	European	-0.0465	0.0546	0.3944	0.493796
619	Chronotype	27494321	sleeping	European	0.0241	0.0284	0.3959	0.494875
620	Illnesses of father: Prostate cancer	0	ukbb	European	-0.0524	0.0634	0.4088	0.510177
621	Own birth weight	31043758	anthropometric	European	-0.022	0.0269	0.4144	0.516334
622	Non-cancer illness code_ self-reported: ulcerative colitis	0	ukbb	European	-0.0508	0.0624	0.4153	0.516625
623	Light smokers_ at least 100 smokes in lifetime	0	ukbb	European	-0.029	0.0359	0.4184	0.519647
624	Diagnoses - main ICD10: N19 Unspecified renal failure	0	ukbb	European	-0.07	0.0872	0.4224	0.523776
625	Pack Years	30617275	smoking_behaviour	European	0.0797	0.1005	0.4278	0.529522
626	Diagnoses - main ICD10: N32 Other disorders of bladder	0	ukbb	European	-0.063	0.0796	0.4284	0.529522
627	Diagnoses - main ICD10: F31 Bipolar affective disorder	0	ukbb	European	0.0556	0.0712	0.4353	0.536586
628	Child birth weight	23202124	anthropometric	European	-0.0416	0.0534	0.4355	0.536586
629	Mean diameter for HDL particles	27005778	metabolites	European	-0.0437	0.0561	0.4362	0.536595
630	Fractured bone site(s): Wrist	0	ukbb	European	-0.0531	0.0685	0.438	0.537956
631	Non-cancer illness code_ self-reported: ankylosing spondylitis	0	ukbb	European	-0.0975	0.1276	0.4447	0.54532
632	Diagnoses - main ICD10: S76 Injury of muscle and tendon at hip and thigh level	0	ukbb	European	-0.0935	0.1228	0.4466	0.546785
633	Acetoacetate	27005778	metabolites	European	-0.0531	0.0702	0.4497	0.549712
634	Cigarettes Per Day	30617275	smoking_behaviour	European	0.0433	0.0574	0.4506	0.549945
635	Frequency of heavy DIY in last 4 weeks	0	ukbb	European	0.0406	0.0545	0.4561	0.555782
636	Prospective memory result	0	ukbb	European	0.0279	0.0376	0.4588	0.558195
637	Medication for cholesterol_ blood pressure_ diabetes_ or take exogenous hormones: Hormone replacement therapy	0	ukbb	European	0.0388	0.0527	0.4618	0.560935
638	Drive faster than motorway speed limit	0	ukbb	European	0.0191	0.026	0.4625	0.560935
639	Lumbar Spine bone mineral density	26367794	bone	Mixed	-0.0258	0.0352	0.4638	0.561633
640	Hair/balding pattern: Pattern 2	0	ukbb	European	-0.0258	0.0363	0.4765	0.576112
641	Major depressive disorder	22472876	psychiatric	European	-0.0332	0.0474	0.4829	0.58294
642	Total cholesterol in very large HDL	27005778	metabolites	European	0.0769	0.1102	0.4856	0.585288
643	Birth weight	27680694	anthropometric	European	-0.0205	0.0296	0.4883	0.587628
644	Handedness (chirality/laterality): Left-handed	0	ukbb	European	0.0406	0.0588	0.4896	0.587898
645	Diagnoses - main ICD10: H26 Other cataract	0	ukbb	European	0.0348	0.0504	0.4901	0.587898
646	Duration of strenuous sports	0	ukbb	European	0.0605	0.0878	0.4908	0.587898
647	Distance between home and job workplace	0	ukbb	European	0.0457	0.0664	0.4916	0.587948
648	Offspring birth weight (maternal effect) adjusted for offspring genotype	31043758	anthropometric	European	0.0194	0.0282	0.4929	0.588285
649	Ever had prostate specific antigen (PSA) test	0	ukbb	European	-0.0291	0.0425	0.4934	0.588285
650	Tense / highly strung	0	ukbb	European	0.0191	0.0282	0.4983	0.593214
651	Age at Menopause	26414677	reproductive	European	-0.0241	0.0361	0.5035	0.598485
652	Neo-conscientiousness	21173776	personality	European	-0.0526	0.0801	0.5114	0.606945
653	Serumurate overweight	25811787	uric_acid	European	0.0323	0.0493	0.5122	0.606965
654	Idiopathic pulmonary fibrosis	29066090	lung_function	European	0.0721	0.1106	0.5146	0.608878
655	Fractured bone site(s): Arm	0	ukbb	European	0.0465	0.0718	0.5172	0.611021
656	Non-cancer illness code_ self-reported: pernicious anaemia	0	ukbb	European	-0.0504	0.0786	0.5213	0.614928
657	Diagnoses - main ICD10: K51 Ulcerative colitis	0	ukbb	European	-0.0447	0.0701	0.5233	0.616349
658	Diagnoses - main ICD10: M24 Other specific joint derangements	0	ukbb	European	0.0466	0.0739	0.5278	0.620587
659	Concentration of very large HDL particles	27005778	metabolites	European	0.0479	0.076	0.5285	0.620587
660	Non-cancer illness code_ self-reported: varicose veins	0	ukbb	European	-0.0474	0.0792	0.5495	0.64427
661	Non-cancer illness code_ self-reported: vitiligo	0	ukbb	European	0.0655	0.1099	0.5515	0.645249
662	Neuroticism	27089181	personality	European	0.0175	0.0294	0.552	0.645249
663	Offspring birth weight	31043758	anthropometric	Mixed	0.016	0.0272	0.5557	0.648596
664	Leptin_adjBMI	26833098	hormone	European	0.0338	0.0579	0.5588	0.651233
665	Non-cancer illness code_ self-reported: hayfever/allergic rhinitis	0	ukbb	European	0.0197	0.0345	0.5685	0.661543
666	Smoking Initiation	30617275	smoking_behaviour	European	-0.0316	0.0568	0.5786	0.672286
667	Type of tobacco previously smoked: Cigars or pipes	0	ukbb	European	0.0525	0.0948	0.58	0.672904
668	FEV1/FVC	0	lung_function	European	0.0185	0.0336	0.5826	0.67491
669	Cancer code_ self-reported: prostate cancer	0	ukbb	European	0.0371	0.0682	0.5862	0.676972
670	Reproduciblity of spirometry measurement using ERS/ATS criteria	0	ukbb	European	0.0269	0.0494	0.5864	0.676972
671	Diagnoses - main ICD10: S66 Injury of muscle and tendon at wrist and hand level	0	ukbb	European	0.0519	0.0956	0.587	0.676972
672	Father still alive	0	ukbb	European	-0.0304	0.0579	0.5992	0.690015
673	Diagnoses - main ICD10: I48 Atrial fibrillation and flutter	0	ukbb	European	-0.0246	0.0475	0.6046	0.6952
674	Diagnoses - main ICD10: F43 Reaction to severe stress_ and adjustment disorders	0	ukbb	European	0.1181	0.2293	0.6065	0.696352
675	Illnesses of father: None of the above (group 2)	0	ukbb	European	0.0281	0.0549	0.6089	0.698073
676	Height; Females at age 10 and males at age 12	23449627	anthropometric	European	-0.0228	0.0451	0.6124	0.701049
677	Ever had stillbirth_ spontaneous miscarriage or termination	0	ukbb	European	0.0222	0.0441	0.6141	0.701267
678	Duration of walks	0	ukbb	European	0.0143	0.0285	0.6144	0.701267
679	Underlying (primary) cause of death: ICD10: E85.4 Organ-limited amyloidosis	0	ukbb	European	-0.0662	0.1327	0.6178	0.70411
680	Adopted as a child	0	ukbb	European	0.0322	0.0664	0.6271	0.71366
681	Non-cancer illness code_ self-reported: anxiety/panic attacks	0	ukbb	European	-0.0308	0.064	0.6309	0.716932
682	Non-cancer illness code_ self-reported: bladder problem (not cancer)	0	ukbb	European	-0.0511	0.1067	0.6323	0.717471
683	Urinary albumin-to-creatinine ratio (non-diabetes)	26631737	kidney	European	0.0291	0.0624	0.6406	0.725826
684	Non-cancer illness code_ self-reported: vaginal prolapse/uterine prolapse	0	ukbb	European	-0.0319	0.0709	0.6525	0.73823
685	Mean Putamen	25607358	brain_volume	European	-0.0199	0.0445	0.6544	0.7393
686	Diagnoses - main ICD10: Z80 Family history of malignant neoplasm	0	ukbb	European	-0.0619	0.139	0.656	0.740029
687	Lumbar spine bone mineral density	22504420	bone	Mixed	-0.0152	0.0343	0.6586	0.741882
688	Fractured bone site(s): Ankle	0	ukbb	European	0.0271	0.0617	0.6612	0.74373
689	Diagnoses - main ICD10: J33 Nasal polyp	0	ukbb	European	0.038	0.0921	0.6799	0.763656
690	Non-cancer illness code_ self-reported: eczema/dermatitis	0	ukbb	European	-0.0245	0.0598	0.6824	0.765355
691	Inflammatory Bowel Disease (Euro)	26192919	autoimmune	European	-0.0137	0.0339	0.6858	0.768056
692	Birth weight	0	ukbb	European	-0.0122	0.0307	0.6907	0.772208
693	Multiple sclerosis	21833088	autoimmune	European	0.0317	0.0799	0.6915	0.772208
694	Tinnitus: Yes_ now most or all of the time	0	ukbb	European	0.0197	0.05	0.6931	0.772881
695	ICV	25607358	brain_volume	European	-0.0277	0.0718	0.6995	0.778897
696	Diagnoses - main ICD10: K60 Fissure and fistula of anal and rectal regions	0	ukbb	European	0.0237	0.0626	0.7047	0.783562
697	Time spent using computer	0	ukbb	European	0.0083	0.0225	0.7109	0.789323
698	Why stopped smoking: None of the above	0	ukbb	European	-0.0194	0.0527	0.7131	0.790633
699	Diagnoses - main ICD10: I80 Phlebitis and thrombophlebitis	0	ukbb	European	-0.0188	0.052	0.7174	0.794264
700	Cancer code_ self-reported: lung cancer	0	ukbb	European	-0.116	0.323	0.7195	0.795453
701	Diagnoses - main ICD10: M72 Fibroblastic disorders	0	ukbb	European	-0.018	0.0506	0.7224	0.797521
702	Birth weight of first child	0	ukbb	European	0.0106	0.0303	0.7251	0.798228
703	Eye problems/disorders: Injury or trauma resulting in loss of vision	0	ukbb	European	0.2363	0.6719	0.7251	0.798228
704	Adiponectin	22479202	cardiometabolic	Mixed	0.0194	0.0575	0.7353	0.808309
705	Asthma	17611496	autoimmune	European	0.0174	0.052	0.7385	0.810676
706	Peak expiratory flow	0	lung_function	European	0.0073	0.0221	0.7425	0.813914
707	Diagnoses - main ICD10: H25 Senile cataract	0	ukbb	European	-0.0288	0.0887	0.745	0.815501
708	Insomnia	27992416	sleeping	European	0.0105	0.0356	0.7686	0.840148
709	Pulse wave reflection index	0	ukbb	European	0.0123	0.0424	0.7724	0.843113
710	Non-cancer illness code_ self-reported: polio / poliomyelitis	0	ukbb	European	0.0255	0.0892	0.775	0.844761
711	Omega-3 fatty acids	27005778	metabolites	European	-0.0171	0.062	0.7834	0.852174
712	Diagnoses - main ICD10: J44 Other chronic obstructive pulmonary disease	0	ukbb	European	-0.0213	0.0779	0.7844	0.852174
713	Non-cancer illness code_ self-reported: bone disorder	0	ukbb	European	0.0325	0.1191	0.7851	0.852174
714	Insomnia	28604731	sleeping	European	0.0108	0.0402	0.7886	0.854015
715	Why reduced smoking: Illness or ill health	0	ukbb	European	-0.0237	0.0886	0.789	0.854015
716	Diagnoses - main ICD10: Z47 Other orthopaedic follow-up care	0	ukbb	European	0.0188	0.0718	0.7933	0.857472
717	Diagnoses - main ICD10: B37 Candidiasis	0	ukbb	European	0.0654	0.2566	0.7989	0.862322
718	Non-cancer illness code_ self-reported: muscle or soft tissue injuries	0	ukbb	European	-0.0249	0.1001	0.8034	0.865974
719	Crohns disease	26192919	autoimmune	European	0.0087	0.0358	0.8081	0.86983
720	Had menopause	0	ukbb	European	-0.0127	0.0535	0.8119	0.872708
721	Neuroticism	24828478	personality	European	-0.0134	0.0581	0.8174	0.877403
722	Apolipoprotein A-I	27005778	metabolites	European	-0.0172	0.0797	0.8289	0.888517
723	Current employment status: In paid employment or self-employed	0	ukbb	European	-0.0114	0.055	0.8357	0.893976
724	Diagnoses - main ICD10: R35 Polyuria	0	ukbb	European	0.0178	0.0863	0.8363	0.893976
725	Number of pregnancy terminations	0	ukbb	European	0.0106	0.0525	0.8399	0.896587
726	Diagnoses - main ICD10: I30 Acute pericarditis	0	ukbb	European	-0.0203	0.1022	0.8424	0.898019
727	Average weekly intake of other alcoholic drinks	0	ukbb	European	0.0224	0.1139	0.844	0.898489
728	Urinary albumin-to-creatinine ratio	26631737	kidney	European	0.0116	0.06	0.8468	0.898618
729	Total lipids in small HDL	27005778	metabolites	European	-0.0169	0.0875	0.8469	0.898618
730	Non-cancer illness code_ self-reported: hypertrophic cardiomyopathy (hcm / hocm)	0	ukbb	European	-0.0226	0.1177	0.8476	0.898618
731	Citrate	27005778	metabolites	European	-0.0112	0.0653	0.8642	0.914732
732	Difficulty not smoking for 1 day	0	ukbb	European	-0.0096	0.0567	0.8661	0.914732
733	Forearm Bone mineral density	26367794	bone	Mixed	-0.0151	0.0897	0.8664	0.914732
734	Pain type(s) experienced in last month: Facial pain	0	ukbb	European	0.0097	0.0588	0.8685	0.914732
735	Diagnoses - main ICD10: I83 Varicose veins of lower extremities	0	ukbb	European	-0.0069	0.0419	0.8687	0.914732
736	Infant head circumference	22504419	anthropometric	European	-0.0089	0.0565	0.8744	0.918554
737	Diagnoses - main ICD10: J22 Unspecified acute lower respiratory infection	0	ukbb	European	0.0149	0.0943	0.8747	0.918554
738	Hair/balding pattern: Pattern 3	0	ukbb	European	0.0058	0.0376	0.8766	0.919303
739	Non-cancer illness code_ self-reported: pneumothorax	0	ukbb	European	-0.0151	0.0983	0.8781	0.919541
740	Femoral Neck bone mineral density	26367794	bone	Mixed	0.0054	0.0355	0.8792	0.919541
741	Diagnoses - main ICD10: M10 Gout	0	ukbb	European	-0.0163	0.1109	0.8828	0.922062
742	2hr glucose adjusted for BMI	20081857	glycemic	European	0.0119	0.0825	0.8852	0.923324
743	Forced expiratory volume in 1 second (FEV1)/Forced Vital capacity(FVC)	26635082	lung_function	European	-0.006	0.0431	0.889	0.926042
744	Worrier / anxious feelings	0	ukbb	European	0.0032	0.024	0.8946	0.929688
745	Bipolar disorder	21926972	psychiatric	European	0.0052	0.0396	0.8949	0.929688
746	Diagnoses - main ICD10: E04 Other non-toxic goitre	0	ukbb	European	-0.0082	0.0719	0.9088	0.939804
747	Phospholipids in very large HDL	27005778	metabolites	European	0.0074	0.0648	0.9089	0.939804
748	Amyotrophic lateral sclerosis	27455348	neurological	European	0.0078	0.0684	0.9094	0.939804
749	Peak expiratory flow	0	lung_function	European	0.0026	0.0232	0.9106	0.939804
750	Most recent bowel cancer screening	0	ukbb	European	0.0107	0.095	0.9107	0.939804
751	Diagnoses - main ICD10: S52 Fracture of forearm	0	ukbb	European	-0.0065	0.0592	0.9128	0.940718
752	Mineral and other dietary supplements: Glucosamine	0	ukbb	European	-0.0037	0.0357	0.9167	0.941656
753	Non-cancer illness code_ self-reported: retinal detachment	0	ukbb	European	0.0093	0.0895	0.9168	0.941656
754	Diagnoses - main ICD10: M21 Other acquired deformities of limbs	0	ukbb	European	0.05	0.4892	0.9186	0.941656
755	Diagnoses - main ICD10: C61 Malignant neoplasm of prostate	0	ukbb	European	-0.0074	0.0733	0.92	0.941656
756	Underlying (primary) cause of death: ICD10: J84.1 Other interstitial pulmonary diseases with fibrosis	0	ukbb	European	0.0118	0.1191	0.9208	0.941656
757	Home area population density - urban or rural: Scotland - Large Urban Area	0	ukbb	European	0.0066	0.0668	0.921	0.941656
758	Breastfed as a baby	0	ukbb	European	-0.0038	0.041	0.9254	0.943868
759	Mean platelet volume	22139419	haemotological	European	0.0041	0.0434	0.9256	0.943868
760	Rheumatoid Arthritis	24390342	autoimmune	European	0.0033	0.0358	0.927	0.944054
761	Non-cancer illness code_ self-reported: hyperthyroidism/thyrotoxicosis	0	ukbb	European	-0.0045	0.053	0.9317	0.947595
762	Diagnoses - main ICD10: E03 Other hypothyroidism	0	ukbb	European	0.2251	2.7836	0.9355	0.950213
763	Headaches for 3+ months	0	ukbb	European	0.0038	0.0489	0.9381	0.951607
764	Diagnoses - main ICD10: Z09 Follow-up examination after treatment for conditions other than malignant neoplasms	0	ukbb	European	0.0063	0.0846	0.9405	0.952794
765	Doctor diagnosed asthma	0	ukbb	European	0.0028	0.0423	0.9479	0.958595
766	Cancer code_ self-reported: malignant melanoma	0	ukbb	European	-0.0046	0.0708	0.9487	0.958595
767	Non-cancer illness code_ self-reported: rheumatoid arthritis	0	ukbb	European	0.004	0.0754	0.9576	0.966328
768	Free cholesterol in very large HDL	27005778	metabolites	European	0.0039	0.0868	0.9643	0.971824
769	Getting up in morning	0	ukbb	European	-0.0011	0.0253	0.9665	0.972776
770	Transferrin	25352340	metal	European	0.0022	0.0562	0.9688	0.973826
771	Non-cancer illness code_ self-reported: nasal polyps	0	ukbb	European	-0.0023	0.0702	0.9734	0.977183
772	Duration of fitness test	0	ukbb	European	-0.0011	0.0915	0.9903	0.992862
773	Eczema	26482879	autoimmune	Mixed	0.0004	0.0581	0.9941	0.995384
774	Sleeplessness / insomnia	0	ukbb	European	8.0605e-05	0.0276	0.9977	0.9977

## Sheet: annot
uniqID	CADD	RDB	E001	E002	E003	E004	E005	E006	E007	E008	E009	E010	E011	E012	E013	E014	E015	E016	E017	E018	E019	E020	E021	E022	E023	E024	E025	E026	E027	E028	E029	E030	E031	E032	E033	E034	E035	E036	E037	E038	E039	E040	E041	E042	E043	E044	E045	E046	E047
1:39587278:C:T	1.857	7	5	5	5	15	4	5	5	5	4	5	5	5	4	5	5	5	5	5	5	5	5	5	5	5	5	5	5	5	15	15	15	15	15	15	15	5	5	15	15	15	15	15	15	15	15	15	15
1:39588967:C:T	3.589	7	5	5	4	15	5	5	5	5	4	4	5	5	4	5	5	5	4	5	5	4	5	5	5	4	5	5	5	5	15	15	15	15	15	15	15	5	5	15	15	15	15	15	15	15	15	15	15
1:39594102:C:T	0.062	5	5	5	5	15	5	6	7	5	7	5	5	5	4	5	5	5	7	5	5	5	5	5	5	5	5	5	5	7	15	15	15	15	15	15	15	5	5	15	15	15	15	15	15	14	15	15	15
1:39596137:A:T	10.41	3a	7	7	7	7	5	5	7	7	7	7	7	7	7	7	7	7	7	7	7	7	7	15	7	7	7	2	7	7	7	14	15	15	15	15	5	7	15	15	15	15	15	15	15	14	15	15	15
1:39599879:A:AT	5.932	NA	5	15	5	15	5	5	5	5	5	5	15	5	5	7	5	5	5	5	5	5	5	15	5	7	5	5	7	7	15	14	15	15	15	15	15	15	15	15	15	15	15	15	15	14	15	15	15
1:39603214:G:T	3.255	6	5	15	5	15	5	7	5	5	5	5	15	5	4	15	5	5	7	5	5	5	15	15	7	5	5	5	7	7	15	14	15	15	15	15	15	15	15	15	15	15	15	15	15	14	15	15	15
1:39604099:C:CA	0.388	NA	5	15	5	15	5	5	5	5	5	5	15	5	4	15	5	5	5	5	5	5	15	15	5	5	5	5	5	5	15	14	15	15	15	15	15	15	15	15	15	15	15	15	15	14	15	15	15
1:39605091:A:G	3.578	7	5	15	5	15	5	5	5	5	5	5	15	5	4	15	5	5	5	5	5	5	15	15	5	5	5	5	5	5	15	14	15	15	15	15	15	15	15	15	15	15	15	15	15	14	15	15	15
1:39609784:G:T	2.961	7	5	5	5	5	7	5	5	5	5	5	5	7	7	5	5	5	7	5	5	5	5	15	5	5	5	5	7	5	15	14	15	15	15	15	15	15	15	15	15	15	15	15	15	15	15	15	15
1:39611191:C:CT	1.607	NA	6	5	5	5	7	5	7	7	7	5	7	7	7	5	5	7	7	5	7	5	5	15	5	5	5	7	7	7	15	14	15	15	15	14	15	15	15	15	15	15	15	15	15	15	15	15	15
1:39612493:A:G	6.721	6	5	5	5	5	5	5	5	5	5	5	5	5	5	5	5	5	5	5	5	5	5	15	5	5	5	5	5	5	15	14	15	15	15	14	15	15	15	15	15	15	15	15	15	15	15	15	15
1:39613812:C:T	3.476	6	5	5	5	5	5	5	5	5	5	5	5	7	7	5	5	7	7	5	7	7	5	5	7	5	5	5	5	5	15	14	15	15	15	14	15	15	15	15	15	15	15	15	15	14	15	15	15
1:39615407:C:CGATAT	4.461	NA	7	5	7	7	7	7	5	7	5	5	7	7	5	7	7	7	7	7	7	7	7	5	5	7	5	5	5	5	15	14	15	15	15	14	15	15	15	15	15	15	15	15	15	14	15	15	15
1:39617080:A:G	9.338	2b	7	5	7	7	5	5	5	5	5	5	7	7	7	7	7	7	7	7	7	7	5	5	5	7	5	5	7	7	15	14	15	15	15	14	15	15	15	15	15	15	15	15	15	14	15	15	15
1:39618529:T:TA	2.104	NA	7	5	7	5	5	5	5	5	7	7	5	5	7	7	7	7	7	5	7	7	5	5	5	7	5	7	7	7	15	14	15	15	15	14	15	15	15	15	15	15	15	15	15	14	15	15	15
1:39620957:A:C	14.51	3a	7	5	7	7	5	5	5	7	6	7	7	7	7	7	7	7	7	7	7	6	5	14	7	7	7	7	7	7	15	14	15	15	15	14	7	7	7	15	15	15	15	15	15	14	15	15	15
1:39621552:C:T	0.533	6	5	5	5	5	5	5	5	5	5	5	5	5	7	5	5	5	7	5	5	5	5	14	7	5	5	5	5	5	15	14	15	15	15	14	5	5	15	15	15	15	15	15	15	14	15	15	15
1:39622588:A:G	12.52	7	5	5	5	5	5	5	5	5	4	5	5	5	5	5	5	5	5	5	5	7	5	14	5	5	5	5	5	5	15	14	15	15	15	14	5	5	15	15	15	15	15	15	15	14	15	15	15
1:39622823:A:G	0.06	7	5	5	5	5	5	5	5	5	5	5	5	5	5	5	5	5	7	7	5	7	5	14	5	7	5	5	5	6	15	14	15	15	15	14	5	5	15	15	15	15	15	15	15	14	15	15	15
1:39623307:A:T	10.21	4	5	5	5	5	7	5	7	5	5	5	5	7	7	7	5	7	7	5	7	7	5	14	7	7	5	7	7	6	15	14	15	15	15	14	5	5	15	15	15	15	15	15	15	14	15	15	15
1:39623669:A:T	10.01	7	7	5	5	5	7	7	7	5	7	7	7	7	7	7	7	7	7	7	7	2	7	7	7	7	5	7	7	7	15	14	15	15	15	14	5	5	15	15	15	15	15	15	15	14	15	15	15
1:39624380:C:T	14.12	4	1	7	7	7	7	7	7	2	7	7	7	7	7	2	2	2	2	7	7	2	7	7	7	7	5	2	2	2	15	14	15	15	15	13	5	5	15	15	15	15	15	15	15	14	15	15	15
1:39626642:A:G	11.41	4	2	5	7	7	5	5	5	7	15	5	2	5	7	7	5	7	7	7	7	7	7	5	5	7	7	7	7	7	15	15	15	15	15	14	15	5	15	15	15	15	15	15	15	14	15	15	15
1:39628411:G:T	3.383	5	5	5	7	5	5	5	5	5	15	5	5	5	4	5	5	5	5	5	5	7	5	5	5	5	5	5	5	5	15	15	15	15	15	14	15	15	15	15	15	15	15	15	15	15	15	15	15
1:39631297:A:G	2.777	NA	7	5	7	7	5	5	5	7	7	7	7	7	7	7	7	7	7	7	7	7	5	5	4	7	5	7	7	7	15	15	15	15	15	14	15	15	15	15	15	15	15	15	15	15	15	15	15
1:39636901:A:G	2.197	5	7	7	7	15	5	7	5	5	7	7	2	7	7	2	7	7	7	7	7	2	5	5	5	5	5	5	7	5	15	15	15	15	15	15	15	5	15	15	15	15	15	15	15	15	15	15	15
1:39637305:A:G	2.894	6	7	5	7	15	5	7	5	5	5	5	7	7	7	7	5	7	5	5	7	5	5	5	5	5	5	5	5	5	15	15	15	15	15	15	15	5	15	15	15	15	15	15	15	15	15	15	15
1:39643464:C:T	14.78	4	7	15	7	15	7	5	5	7	7	7	7	7	7	7	7	7	7	7	7	7	5	5	5	7	5	7	7	7	15	15	15	15	15	15	15	5	15	15	15	15	15	15	15	15	15	15	15
1:39643712:C:T	19.78	4	7	15	7	15	7	5	5	5	7	7	7	7	7	7	7	7	7	7	7	7	5	5	5	7	5	7	7	7	15	15	15	15	15	15	15	5	15	15	15	15	15	15	15	15	15	15	15
1:39647038:A:G	3.704	7	15	15	5	15	5	5	5	5	8	5	5	8	4	5	5	5	5	5	5	5	5	5	5	5	5	5	7	7	15	15	15	15	15	15	15	5	15	15	15	15	15	15	15	15	15	15	15
1:39648080:G:GA	2.884	NA	15	15	5	15	5	5	5	5	5	5	5	9	5	5	5	5	5	5	5	5	5	5	5	5	5	5	5	5	15	15	15	15	15	15	15	5	15	15	15	15	15	15	15	15	15	15	15
1:39650963:C:CA	1.465	NA	5	5	5	15	5	5	5	5	5	5	5	5	7	5	5	5	7	5	5	5	5	5	5	5	5	5	7	7	15	15	15	15	7	7	7	7	7	7	7	7	7	7	7	7	7	15	7
1:39651842:A:ATCTCTCTCTCTC	9.495	NA	5	5	5	15	5	5	5	5	5	5	5	5	7	5	5	7	7	5	7	5	5	5	5	5	7	7	7	7	15	15	15	15	5	7	7	7	7	5	5	7	7	7	7	15	7	15	5
1:39652764:A:C	0.788	6	7	5	5	15	5	5	5	5	5	5	5	5	7	5	5	7	5	5	7	7	5	5	5	5	5	5	7	7	15	15	15	15	5	5	5	5	5	5	5	5	7	5	5	15	15	15	5
1:39653994:C:T	1.973	NA	5	5	5	15	5	5	5	5	5	5	5	5	7	5	5	5	7	5	5	5	5	5	5	5	5	5	7	5	15	15	15	15	5	5	5	5	5	5	5	5	5	5	5	15	15	15	5
1:39656073:G:T	0.183	6	7	5	5	15	5	7	5	5	5	5	15	7	7	5	5	7	5	5	7	5	5	5	5	5	5	7	7	7	15	15	15	15	5	5	5	5	5	5	5	5	7	7	5	15	15	15	5
1:39656401:A:G	2.173	6	7	5	5	15	7	7	5	5	5	5	15	5	7	5	5	7	7	5	7	5	5	5	5	5	5	7	7	7	15	15	15	15	5	5	5	5	5	5	5	5	7	7	5	15	15	15	5
1:39660013:C:CTTTTCTTTTCTTTTTTTTTTTTTT	0.629	NA	5	5	5	5	5	7	5	5	5	5	15	5	5	5	5	5	7	5	5	5	15	5	5	5	5	5	5	5	15	15	7	7	7	7	7	7	7	7	7	7	7	7	7	7	7	7	7
1:39660847:A:G	2.644	NA	7	15	5	5	5	5	5	5	5	5	15	5	7	5	5	7	7	5	7	7	15	5	7	5	7	7	7	7	15	15	7	7	7	7	7	7	7	7	7	7	2	7	7	2	7	7	7
1:39664485:A:ACT	0.77	NA	15	15	15	15	5	5	5	5	5	5	15	15	5	15	5	15	5	15	15	5	15	5	5	5	15	15	5	5	15	15	7	7	7	7	7	7	7	7	7	7	7	5	7	5	5	15	7
1:39664682:A:G	0.592	6	15	15	15	15	5	5	5	5	5	5	15	15	5	15	5	15	5	15	15	5	15	5	5	5	15	15	5	5	15	15	5	7	7	7	7	7	7	7	7	7	7	5	7	5	5	15	7
1:39664858:C:T	7.914	7	15	15	15	15	5	5	5	5	5	5	15	15	5	15	5	15	5	15	15	5	15	5	5	5	15	15	5	5	15	15	5	7	7	7	7	7	7	7	7	7	7	5	7	5	5	15	7
1:39671492:A:C	4.548	4	7	5	15	7	5	5	5	5	1	2	7	15	1	7	7	2	1	7	7	7	15	15	2	5	2	1	7	7	2	2	2	7	2	1	2	1	2	2	1	1	1	1	2	2	1	2	2
1:39674588:A:G	7.913	5	15	5	15	15	5	5	5	5	5	5	15	15	4	15	5	5	5	15	5	5	15	15	5	5	5	5	15	5	5	15	15	15	5	5	5	5	5	5	7	7	5	5	7	15	15	5	5
1:39681115:G:GT	15.68	NA	7	7	7	7	7	6	7	7	7	5	7	7	6	7	7	7	6	7	7	7	7	7	7	7	7	6	7	7	2	2	2	2	1	2	2	2	2	2	2	2	2	2	2	1	1	2	2
1:39682350:C:CT	1.687	NA	5	5	5	5	5	5	15	5	5	5	5	5	6	5	5	5	5	5	5	7	5	5	5	5	5	15	5	7	2	2	2	2	1	1	2	2	1	1	1	2	2	1	2	2	1	1	2
1:39683175:C:G	1.039	3b	5	5	5	5	5	5	15	5	5	5	5	5	6	5	5	5	5	5	5	5	5	5	5	5	5	15	5	7	7	7	7	7	7	2	7	1	7	7	1	7	2	7	2	2	2	7	7
1:39688459:A:T	3.866	7	7	15	5	15	5	5	5	7	5	5	15	15	4	7	15	5	5	7	5	7	5	5	5	5	5	15	5	4	5	5	4	6	4	6	4	4	6	7	2	7	6	7	6	6	7	4	5
1:39695155:A:G	7.908	5	5	15	5	15	5	5	5	5	5	5	15	15	6	7	7	7	5	7	7	7	5	5	5	7	5	15	5	5	5	5	5	5	5	5	5	6	7	7	7	7	7	7	7	4	5	5	5
1:39698433:G:T	2.44	5	5	15	5	5	5	5	5	5	4	8	15	5	4	5	4	4	4	5	5	5	5	5	5	5	5	5	5	6	4	4	4	4	4	4	4	4	4	4	4	5	4	5	4	4	4	4	5
1:39698437:G:T	1.077	6	5	15	5	5	5	5	5	5	4	8	15	5	4	5	4	4	4	5	5	5	5	5	5	5	5	5	5	6	4	4	4	4	4	4	4	4	4	4	4	5	4	5	4	4	4	4	5
1:39698705:G:GTTTTGTT	0.67	NA	5	15	5	5	5	5	5	5	4	8	15	5	4	5	4	4	4	5	5	5	5	5	5	5	5	5	5	5	4	4	4	4	4	4	4	4	4	4	4	5	4	5	4	4	4	4	5
1:39699114:C:T	2.203	7	1	15	5	5	8	5	5	5	8	8	5	5	4	6	6	4	4	7	6	5	5	7	5	5	4	5	7	6	4	4	4	4	4	4	4	4	4	4	4	5	4	5	4	4	4	4	5
1:39699244:C:T	2.804	5	3	15	5	5	5	5	8	5	8	8	5	5	4	6	6	8	4	7	6	5	5	15	5	5	4	5	7	6	4	4	4	4	4	4	4	4	4	5	4	5	4	5	4	4	4	4	5
1:39700176:C:T	2.165	7	5	15	5	5	5	5	5	5	5	5	5	5	5	5	5	5	4	5	5	5	5	15	5	5	5	5	5	5	5	5	5	5	5	5	5	5	5	5	5	5	5	5	5	5	5	5	5
1:39700582:C:T	2.361	7	5	15	5	5	5	5	5	5	5	5	5	5	5	5	5	5	5	5	5	5	5	15	5	5	5	5	5	5	5	5	5	5	5	5	5	5	5	5	5	5	5	5	5	5	5	5	5
1:39705458:A:C	4.059	5	5	15	5	5	5	5	5	5	5	4	5	15	4	5	5	5	5	5	5	5	5	15	5	5	5	5	5	5	5	5	4	4	5	5	4	4	7	5	6	7	6	6	6	6	5	6	5
1:39711950:A:AAAGTT	13.5	NA	5	15	5	15	5	5	5	5	5	5	5	15	4	5	5	5	5	5	5	5	5	5	5	5	5	5	5	5	5	5	4	5	4	4	5	4	7	5	5	5	7	5	7	5	5	4	5
1:39713113:C:T	0.419	6	5	15	5	15	5	5	5	5	5	5	5	15	5	5	5	5	5	5	5	5	5	5	5	5	5	5	5	5	5	5	5	5	5	5	5	5	5	5	5	5	5	5	5	5	5	4	5
1:39714238:A:T	11.31	7	5	5	5	15	5	5	5	5	5	5	5	15	4	5	5	5	5	5	5	5	5	5	4	5	5	5	5	5	5	5	4	4	4	6	5	4	5	5	6	5	4	5	6	5	5	4	5
1:39717256:C:G	0.929	7	5	5	4	5	5	5	5	5	4	4	5	5	4	5	4	5	5	5	4	5	5	5	4	5	4	5	4	5	4	5	5	4	4	4	4	4	6	5	6	6	4	4	6	4	4	4	5
1:39719346:C:T	0.616	5	5	5	5	5	5	4	5	5	4	5	5	5	4	5	4	5	7	5	4	5	5	5	4	5	5	5	5	5	4	5	4	4	4	4	4	4	5	5	4	4	4	4	4	4	4	4	5
1:39723075:C:T	0.319	NA	5	5	5	5	5	5	5	5	4	4	4	5	4	4	4	4	4	5	5	4	5	5	4	5	4	4	4	4	4	4	4	4	4	4	4	4	5	5	4	5	4	4	4	4	4	4	5
1:39726182:A:G	7.868	7	5	15	5	5	5	4	5	5	4	5	5	5	4	5	5	5	5	5	5	5	5	15	4	5	5	4	5	5	4	5	5	4	4	4	5	4	5	5	5	5	4	4	6	4	5	4	5
1:39729607:G:T	0.085	7	5	15	5	5	5	5	5	5	5	5	5	5	5	5	5	5	5	5	5	5	5	15	5	5	5	5	5	5	5	5	5	5	5	5	5	5	5	5	5	5	5	5	4	5	5	5	5
1:39730172:A:G	2.618	6	5	15	5	5	5	5	5	5	5	5	5	5	5	5	5	5	5	5	5	5	5	15	5	5	5	5	5	5	5	5	5	5	5	5	5	5	5	5	5	5	5	5	4	5	5	4	5
1:39733499:G:T	5.172	5	5	5	5	5	5	5	5	5	7	2	12	7	7	7	7	7	5	7	7	2	5	5	7	5	7	7	7	7	5	5	7	7	5	7	7	5	7	7	7	7	7	7	7	7	7	7	5
1:39733733:A:G	9.56	5	1	5	5	5	5	5	5	5	2	2	12	7	7	7	2	2	5	7	2	2	5	5	2	5	2	2	2	7	7	5	7	7	5	7	7	5	7	7	7	7	7	7	7	7	7	7	5
1:39741520:A:T	8.202	5	5	5	7	7	5	5	5	5	4	5	13	5	7	5	7	5	5	5	5	7	5	5	5	5	5	5	7	7	5	5	5	7	5	5	5	4	5	5	5	5	5	5	5	5	5	5	5
1:39742825:G:GAA	1.806	NA	7	5	5	5	5	5	5	5	5	5	13	5	5	7	7	7	5	7	5	5	5	5	5	5	5	5	5	5	5	5	5	5	5	5	5	5	7	5	5	7	5	5	7	7	5	5	5
1:39742869:G:T	5.638	5	7	5	5	5	5	5	5	5	5	5	13	5	5	7	7	7	5	7	5	5	5	5	5	5	5	5	5	5	5	5	5	5	5	5	5	5	7	5	5	7	5	5	7	7	5	5	5
1:39744618:A:G	12.23	NA	7	7	7	7	5	5	5	5	5	5	13	5	4	7	7	7	5	7	7	7	5	5	5	7	5	5	7	7	5	5	5	5	5	5	5	5	7	7	7	7	7	7	7	7	5	5	7
1:39745608:C:G	0.547	3a	5	5	5	5	5	5	5	5	5	5	13	5	4	5	5	5	5	5	5	5	5	5	5	5	5	5	7	7	5	5	5	5	5	4	5	5	5	5	5	5	5	5	5	5	5	5	5
1:39748539:A:C	7.404	NA	6	7	4	5	4	5	5	4	4	4	13	4	4	4	4	4	6	5	4	4	5	5	4	5	6	4	4	6	4	4	4	4	4	4	4	4	4	4	4	4	4	4	4	4	4	4	4
1:39748921:A:G	11.76	NA	6	7	4	5	4	5	4	4	4	4	13	4	4	4	4	4	4	5	4	4	5	5	4	5	6	4	4	4	4	4	4	4	4	4	4	4	4	4	4	4	4	4	4	4	4	4	4
1:39756317:A:G	0.859	NA	5	5	5	5	5	5	5	5	4	5	5	5	4	5	4	5	5	5	5	5	5	5	5	5	5	4	4	5	4	5	5	4	5	4	5	4	5	5	5	5	4	5	4	4	4	4	5
1:39758955:A:G	4.261	NA	4	5	4	5	4	5	4	4	6	6	5	4	4	4	4	4	4	4	4	4	5	5	4	4	6	4	4	4	4	4	4	4	4	4	4	4	4	4	4	4	4	4	4	4	4	4	4
1:39758993:C:G	2.362	5	4	5	4	5	4	5	4	4	6	6	5	4	4	4	4	4	4	4	4	4	5	5	4	4	6	4	4	4	4	4	4	4	4	4	4	4	4	4	4	4	4	4	4	4	4	4	4
1:39763242:A:G	1.036	NA	4	5	4	5	4	4	5	4	4	4	4	4	4	4	4	4	4	4	4	4	5	5	4	4	6	4	4	4	4	4	4	4	4	4	4	4	4	4	4	4	4	4	4	4	4	4	4
1:39766055:C:T	0.883	NA	4	5	4	5	4	4	4	4	4	4	4	4	4	4	4	4	4	5	4	4	4	5	4	4	4	4	4	4	4	4	4	4	4	4	4	4	4	4	4	4	4	4	4	4	4	4	4
1:39766649:A:G	0.358	7	4	5	4	5	4	4	4	4	4	4	4	4	4	4	4	4	4	4	4	4	5	5	4	4	4	4	4	4	4	4	4	4	4	4	4	4	5	4	4	4	4	4	4	4	4	4	5
1:39772070:G:T	1.558	6	5	5	5	5	5	4	5	5	4	4	5	5	4	5	5	4	4	5	5	5	5	5	4	5	5	4	4	5	4	4	4	5	4	4	4	4	4	4	4	5	5	4	4	4	4	4	5
1:39772305:C:T	0.539	6	5	5	5	5	5	4	5	5	4	4	5	5	4	5	5	4	4	5	5	5	5	5	4	5	5	4	4	5	4	4	4	4	4	4	4	4	4	5	4	5	5	4	4	4	4	4	5
1:39779802:C:T	9.674	7	5	5	5	5	5	5	5	5	4	4	5	5	4	4	4	4	4	5	4	4	5	5	4	5	4	4	4	4	4	4	4	4	4	4	4	4	4	4	4	5	4	4	4	4	4	4	5
1:39803567:A:G	0.811	6	4	5	4	5	4	5	5	4	4	4	4	4	4	4	4	4	4	4	4	4	5	5	4	4	4	4	4	4	4	4	4	4	4	4	4	4	4	4	4	4	4	4	4	4	4	4	4
1:39807018:C:T	11.5	6	4	5	4	5	4	4	5	4	4	4	4	5	4	4	4	4	4	5	4	4	5	5	4	4	4	4	4	4	4	4	4	4	4	4	4	4	4	4	4	4	4	4	4	4	4	4	5
1:39807458:A:C	1.605	7	4	5	4	5	4	5	5	4	4	4	4	5	4	4	4	4	4	5	4	4	4	5	4	4	4	4	4	4	4	4	4	4	4	4	4	4	4	4	4	4	4	4	4	4	4	4	4
1:39809284:C:T	3.104	7	5	5	5	5	4	4	5	4	4	4	5	5	4	4	4	4	4	5	4	4	5	5	4	5	4	4	4	4	4	4	4	4	4	4	4	4	4	5	4	4	4	4	4	4	4	4	5
1:39812434:A:G	1.178	7	6	5	5	5	5	5	5	5	4	4	5	5	4	4	5	4	4	5	6	5	5	5	4	5	5	4	4	5	4	5	4	4	4	4	4	4	4	4	4	5	4	4	4	4	4	4	5
1:39820138:A:G	4.337	NA	4	5	4	5	4	5	4	4	4	4	4	4	4	4	4	4	4	4	4	4	5	5	4	4	4	4	4	4	4	5	4	4	4	4	4	4	4	4	4	4	4	4	4	4	4	4	4
1:39820926:G:T	0.391	NA	4	5	4	5	4	5	4	4	4	4	4	5	4	4	4	4	4	4	4	4	5	5	4	4	4	4	4	4	4	5	4	4	4	4	4	4	4	4	4	4	4	4	4	4	4	4	4
1:39820963:C:G	3.091	6	4	5	4	5	4	5	4	4	4	4	4	5	4	4	4	4	4	4	4	4	5	5	4	4	4	4	4	4	4	5	4	4	4	4	4	4	4	4	4	4	4	4	4	4	4	4	4
1:39821681:C:T	2.867	NA	4	5	4	5	5	4	4	4	4	4	4	4	4	4	4	4	4	4	4	4	5	5	4	4	4	4	4	4	4	5	4	4	4	4	4	4	4	4	4	4	4	4	4	4	4	4	4
1:39821737:A:G	3.232	7	4	5	4	5	5	4	4	4	4	4	4	4	4	4	4	4	4	4	4	4	5	5	4	4	4	4	4	4	4	5	4	4	4	4	4	4	4	4	4	4	4	4	4	4	4	4	4
1:39824718:C:G	1.201	5	4	4	4	5	4	5	4	4	4	4	4	4	4	4	4	4	4	4	4	4	4	5	6	4	4	4	6	4	4	4	4	4	4	4	4	4	4	4	4	4	4	4	4	4	4	4	4
1:39826005:A:G	1.868	4	5	5	4	5	4	5	5	4	4	4	4	4	4	4	4	4	4	5	4	4	5	5	4	4	4	4	4	4	6	7	4	4	4	4	5	4	4	4	4	4	4	4	4	4	4	4	4
1:39826391:A:ATTAT	1.09	NA	4	5	4	5	4	5	5	4	4	4	4	4	4	4	4	4	4	4	4	4	5	5	4	4	4	4	4	4	6	7	4	4	4	4	4	4	4	4	4	4	4	4	4	4	4	4	4
1:39830045:G:GT	4.474	NA	5	5	5	5	5	5	5	5	4	4	5	5	4	4	5	4	5	5	5	4	5	5	5	5	5	5	5	4	4	5	5	5	4	5	4	5	5	5	5	5	5	5	4	4	4	5	5
1:39832368:C:CT	10.35	NA	4	5	5	5	5	5	5	5	4	4	4	5	4	4	4	4	4	5	4	4	5	5	5	5	4	4	4	4	4	5	5	4	4	4	4	4	5	5	4	5	4	5	4	4	4	4	5
1:39832407:C:T	2.144	NA	4	5	5	5	5	5	5	5	4	4	4	5	4	4	4	4	4	5	4	4	5	5	5	5	4	4	4	4	4	5	5	4	4	4	4	4	5	5	4	5	4	5	4	4	4	4	5
1:39833473:C:T	1.218	5	4	5	4	5	5	4	5	4	4	4	4	4	4	4	4	4	4	4	4	4	5	5	5	5	4	4	4	4	4	4	4	4	4	4	4	4	4	4	4	4	4	4	4	4	4	4	4
1:39833503:A:G	0.099	NA	4	5	4	5	5	4	5	4	4	4	4	4	4	4	4	4	4	4	4	4	5	5	5	5	4	4	4	4	4	4	4	4	4	4	4	4	4	4	4	4	4	4	4	4	4	4	4
1:39833675:G:GT	0.726	NA	4	5	4	5	5	4	5	4	4	4	4	4	4	4	4	4	4	5	4	4	5	5	5	5	4	4	4	4	4	4	4	4	4	4	4	4	4	4	4	4	4	4	4	4	4	4	4
1:39834692:A:T	4.455	6	4	5	4	5	4	5	4	4	4	4	4	4	4	4	4	4	4	5	4	4	5	5	4	4	4	4	4	4	4	4	4	4	4	4	4	4	4	4	4	4	4	4	4	4	4	4	4
1:39835540:C:T	4.11	NA	6	5	4	5	4	5	4	4	4	4	4	4	4	4	4	4	4	4	4	6	4	5	4	4	4	6	4	4	4	4	4	4	4	4	4	4	4	4	4	4	4	4	4	4	4	4	4
1:39837344:C:T	3.012	6	4	5	4	5	5	5	5	4	4	4	4	4	4	4	4	4	4	5	4	4	5	5	4	4	4	4	4	4	4	4	4	4	4	4	4	4	4	4	4	4	4	4	4	4	4	4	5
1:39837627:A:G	1.103	6	4	5	4	5	5	5	5	4	4	4	4	4	4	4	4	4	4	5	4	4	5	5	4	4	4	4	4	4	4	4	4	4	4	4	4	4	5	4	4	4	4	4	4	4	4	4	5
1:39842443:A:G	0.454	NA	5	5	5	5	4	6	5	5	4	4	5	5	4	5	5	4	4	5	5	4	5	5	5	5	5	5	4	4	4	5	5	5	4	4	5	4	5	5	5	5	4	4	4	5	4	4	5
1:39843958:A:G	8.639	NA	5	5	5	5	5	4	5	5	4	4	5	5	4	5	5	4	5	5	5	5	5	5	4	5	4	4	6	7	4	5	5	4	4	4	5	4	5	5	5	5	4	4	4	4	4	4	5
1:39846267:A:G	6.01	5	4	5	4	5	4	4	4	4	4	4	4	4	4	4	4	4	4	5	4	4	4	8	4	4	4	4	4	4	4	4	4	4	4	4	4	4	4	4	4	4	4	4	4	4	4	4	4
1:39846489:C:T	8.995	NA	4	5	4	5	4	6	4	4	4	4	4	4	4	4	4	4	4	5	4	4	4	8	4	4	4	4	4	4	4	4	4	4	4	4	4	4	4	4	4	4	4	4	4	4	4	4	4
1:39852109:C:CT	0.337	NA	4	5	4	5	4	4	5	4	4	4	4	4	4	4	4	4	4	5	4	4	4	5	4	4	6	4	4	4	4	4	4	4	4	4	4	4	5	4	4	4	4	4	4	4	4	4	4
1:39852142:C:T	3.993	NA	4	5	4	5	4	4	5	4	4	4	4	4	4	4	4	4	4	5	4	4	4	5	4	4	6	4	4	4	4	4	4	4	4	4	4	4	5	4	4	4	4	4	4	4	4	4	4
1:39858794:C:G	6.239	4	7	7	5	7	5	5	5	5	7	7	7	5	6	7	7	7	7	7	7	7	5	5	2	5	7	7	7	7	4	5	4	4	4	4	5	4	7	5	5	6	6	6	5	5	5	4	5
1:39858947:C:T	3.48	NA	7	7	5	7	5	5	5	5	7	5	7	5	6	7	7	5	7	7	5	7	5	5	7	5	7	7	7	7	4	5	4	5	4	4	5	4	7	5	5	6	6	6	5	5	5	4	5
1:39859478:C:CA	1.505	NA	7	5	5	7	5	7	5	5	5	5	7	5	6	7	7	5	7	5	5	7	5	5	7	5	7	7	6	7	5	5	4	5	4	6	5	4	7	7	6	7	6	6	7	5	5	6	5
1:39859518:G:GGA	0.184	NA	7	5	5	7	5	7	5	5	5	5	7	5	6	7	7	5	7	5	5	7	5	5	7	5	7	7	6	7	5	5	4	5	4	6	5	4	7	7	6	7	6	6	7	5	5	6	5
1:39868750:G:GTTGTTTTGTT	0.788	NA	5	15	15	5	5	5	5	15	5	5	5	15	4	5	5	5	5	5	5	15	15	5	5	5	5	5	5	5	7	7	5	5	5	5	5	5	5	5	5	5	5	5	5	5	5	4	5
1:39869512:G:GC	0.507	NA	5	15	15	5	5	5	5	15	5	5	5	15	5	5	5	5	5	5	5	15	15	5	5	5	5	5	5	5	5	5	5	5	5	5	5	5	5	5	5	5	5	5	5	5	5	5	5
1:39879366:C:T	6.235	5	5	5	4	5	4	3	5	5	6	5	1	5	6	5	5	5	6	5	5	4	5	7	5	4	6	6	6	5	4	5	5	4	4	6	4	6	5	5	5	5	5	5	5	4	5	4	5
1:39881040:C:G	0.376	7	1	5	5	5	5	5	5	5	4	6	3	5	3	5	5	5	6	5	5	6	5	5	6	5	6	3	5	6	4	5	4	5	4	5	5	4	5	5	5	5	5	5	5	5	5	5	5
1:39884433:A:G	3.756	7	5	5	5	5	5	5	5	5	4	4	4	5	4	5	5	4	5	5	5	4	5	5	5	5	5	2	5	5	5	5	5	5	5	4	5	4	5	5	5	5	5	5	5	5	5	5	5
1:39886773:A:G	0.229	6	5	5	5	5	5	5	5	5	4	4	4	5	4	5	5	4	5	5	4	4	5	5	6	5	5	5	5	5	5	4	5	4	4	5	5	4	5	5	5	5	5	5	5	5	5	4	5
1:39889677:A:G	4.057	NA	4	5	4	5	5	5	5	5	4	4	4	4	4	4	4	4	4	5	4	4	5	5	4	4	4	4	4	4	4	4	4	4	4	4	4	4	4	4	4	4	4	4	4	4	4	4	4
1:39892774:C:T	4.609	7	4	4	4	5	5	5	5	4	4	4	4	4	4	4	4	4	4	5	4	4	5	5	4	5	4	4	4	4	4	4	4	4	4	4	4	4	4	4	4	5	4	4	4	4	4	4	4
1:39893093:C:T	12.82	5	4	4	4	5	5	5	5	4	4	4	4	4	4	4	4	4	4	5	4	4	5	5	4	5	4	4	4	4	4	4	4	4	4	4	4	4	4	4	4	5	4	4	4	4	4	4	4
1:39895460:A:G	3.244	7	4	5	4	5	4	5	4	4	4	4	4	4	6	4	4	4	6	5	4	4	4	5	4	4	4	4	4	4	4	4	4	4	4	4	4	4	4	4	4	4	4	4	4	4	4	4	4
1:39896961:G:GAATCAAGAACTAT	9.305	NA	4	5	4	5	4	5	5	4	4	4	4	4	4	4	4	4	6	5	4	4	5	5	4	4	4	4	4	4	4	4	4	4	4	4	4	4	4	4	4	4	4	4	4	4	4	4	5
1:39902929:T:TC	2.661	NA	4	5	4	5	4	4	4	4	4	4	4	4	4	4	4	4	4	4	4	4	5	5	4	4	4	4	4	4	4	4	4	4	4	4	4	4	4	5	4	4	4	4	4	4	4	4	4
1:39903129:C:T	0.409	7	4	5	4	5	4	4	4	4	4	4	4	4	4	4	4	4	4	5	4	4	5	5	4	4	4	4	4	4	4	4	4	4	4	4	4	4	4	5	4	4	4	4	4	4	4	4	4
1:39904612:A:G	0.342	6	4	5	4	5	4	4	5	4	4	4	4	4	4	4	4	4	4	5	4	4	5	5	4	4	4	4	4	4	4	4	4	4	4	4	4	4	4	4	4	4	4	4	4	4	4	4	4
1:39906267:G:GT	5.689	NA	4	5	4	5	4	4	5	4	4	4	4	4	4	4	4	4	4	4	4	4	4	5	4	4	4	4	4	4	4	4	4	4	4	4	4	4	4	4	4	4	4	4	4	4	4	4	4
1:39908506:A:G	18.21	7	4	4	4	5	4	4	4	4	4	4	6	4	4	4	4	4	4	4	4	4	4	5	4	4	4	4	4	4	4	4	4	4	4	4	4	4	4	4	4	4	4	4	4	4	4	4	4
1:39908726:A:G	7.054	7	4	4	4	5	4	5	4	4	4	4	6	4	4	4	4	4	4	4	4	4	4	5	4	4	4	4	4	4	4	4	4	4	4	4	4	4	4	4	4	4	4	4	4	4	4	4	4
1:39911001:C:T	3.385	7	4	5	4	5	4	4	5	4	4	4	4	4	4	4	4	4	4	4	4	4	4	5	4	4	4	4	4	4	4	4	4	4	4	4	4	4	4	4	4	4	4	4	4	4	4	4	4
1:39911998:A:AAT	2.021	NA	4	5	4	5	5	5	5	4	4	4	4	4	4	4	4	4	4	4	4	4	5	5	4	4	4	4	4	4	4	4	4	4	4	4	4	4	4	4	4	4	4	4	4	4	4	4	4
1:39922884:C:G	5.357	6	4	4	4	5	4	4	4	4	4	4	4	4	4	4	4	4	6	4	4	4	4	5	4	4	4	4	4	4	4	4	4	4	4	4	4	4	4	4	4	4	4	4	4	4	4	4	4
1:39928984:A:C	2.484	7	4	5	4	5	4	4	4	4	4	4	4	4	4	4	4	4	4	4	4	4	4	5	4	4	4	4	4	4	4	4	4	4	4	4	4	4	4	4	4	4	4	4	4	4	4	4	4
1:39929240:C:T	4.757	7	4	5	4	4	4	4	4	4	4	4	4	4	4	4	4	4	4	4	4	4	4	5	4	4	4	4	4	4	4	4	4	4	4	4	4	4	4	4	4	4	4	4	4	4	4	4	4
1:39934776:A:T	8.796	5	4	5	4	5	4	4	4	4	4	4	4	4	4	4	4	4	4	4	4	4	4	4	4	4	4	4	4	4	4	4	4	4	4	4	4	4	4	4	4	4	4	4	4	4	4	4	4
1:39937696:A:G	7.765	7	4	5	4	5	5	5	5	5	4	4	4	5	4	4	4	4	4	5	4	4	5	5	4	4	4	4	4	4	4	4	4	4	4	4	4	4	4	4	4	5	4	4	4	4	4	4	5
1:39940223:C:T	6.305	6	5	5	5	5	4	4	5	5	4	4	4	5	4	4	4	4	4	5	5	4	5	5	4	4	4	4	4	4	4	4	5	5	4	4	4	4	5	4	4	5	4	5	4	4	4	4	5
1:39944180:A:G	1.17	5	5	5	5	5	5	6	5	4	4	4	4	5	4	5	4	4	4	5	4	4	5	5	5	4	6	4	4	4	4	4	4	4	4	4	5	4	5	5	4	4	4	4	4	4	4	4	5
1:39944768:C:T	3.516	NA	4	5	5	5	4	4	5	5	4	4	4	4	4	4	4	4	4	5	4	4	5	5	7	4	4	4	4	4	4	4	4	4	4	4	4	4	5	4	4	4	4	4	4	4	4	4	5
1:39945297:C:T	5.432	NA	4	5	5	5	4	4	5	4	4	4	4	4	4	4	4	4	4	5	4	4	5	5	4	4	4	4	4	4	4	4	4	4	4	4	4	4	4	4	4	4	4	4	4	4	4	4	4
1:39948224:A:G	0.556	6	5	5	5	5	4	4	5	5	4	4	4	5	4	4	4	4	4	5	4	4	5	5	4	4	4	4	4	4	4	4	4	4	4	4	4	4	5	5	4	5	4	4	4	4	4	4	5
1:39948741:A:G	0.631	7	5	5	5	5	4	4	5	5	4	4	4	5	4	4	4	4	4	5	4	4	5	5	4	4	4	4	4	4	4	4	4	4	4	4	4	4	5	5	4	5	4	4	4	4	4	4	5
1:39957169:C:T	5.924	1b	10	10	11	10	11	2	10	10	13	13	13	10	10	10	10	10	11	1	10	10	1	3	1	10	10	10	11	10	14	11	1	1	1	1	2	11	1	1	1	7	1	1	1	1	2	7	1
1:39957301:A:G	9.723	4	10	10	10	10	11	2	10	10	10	10	13	10	10	10	10	10	11	1	10	10	1	2	1	10	10	10	10	10	14	10	1	1	1	1	2	11	1	1	1	14	1	1	1	1	1	7	1
1:39958080:C:G	9.801	1f	13	13	11	13	13	7	13	13	13	13	13	13	13	13	10	13	13	10	13	10	10	11	13	13	13	14	13	13	13	12	7	12	13	12	14	12	7	15	14	14	14	10	2	13	7	7	14
1:39959085:C:T	8.427	NA	13	13	13	13	13	13	9	13	13	13	13	13	13	13	13	13	13	13	13	13	13	13	13	13	13	14	13	13	13	13	14	13	13	13	13	13	14	15	13	14	13	13	14	13	14	13	13
1:50785294:A:G	3.25	7	15	14	15	15	15	14	15	15	15	15	15	15	15	15	14	15	15	15	15	15	15	15	14	15	15	15	15	15	15	14	14	15	15	14	14	14	15	15	15	15	15	15	14	14	15	15	15
1:50785428:A:G	5.94	6	15	14	15	15	15	14	15	15	15	15	15	15	15	15	14	15	15	15	15	14	15	15	14	15	15	15	15	15	15	14	14	15	15	14	14	14	15	14	15	15	15	15	14	14	15	15	15
1:50785892:C:T	1.22	NA	15	14	15	15	15	14	15	15	15	15	15	15	15	15	14	15	15	15	15	14	15	15	14	15	15	15	15	15	15	14	14	15	15	14	14	14	15	14	15	15	15	15	14	14	15	15	15
1:50786393:C:T	3.123	7	15	14	15	15	15	14	15	15	15	15	15	15	15	15	14	15	15	15	15	14	15	15	14	15	15	15	15	15	15	14	14	15	15	14	14	14	15	14	15	15	15	15	14	14	15	15	15
1:50786666:C:T	2.607	4	15	14	15	15	15	14	15	15	15	15	15	15	15	15	13	15	15	15	15	14	15	15	14	15	15	15	14	15	15	14	14	15	15	14	14	14	15	14	15	15	14	15	14	14	15	15	15
1:50787542:A:G	3.791	5	15	14	15	15	15	14	15	15	15	15	15	15	15	15	13	15	15	15	15	14	15	15	14	15	15	15	14	15	15	14	14	15	15	14	14	14	15	14	15	15	14	15	14	14	15	15	15
1:50787891:A:G	1.413	6	15	14	15	15	15	14	15	15	15	15	15	15	15	15	14	15	15	15	15	14	15	15	14	15	15	15	14	15	15	14	14	15	15	14	14	14	15	14	15	15	14	15	14	14	15	15	15
1:50788136:T:TG	4.441	NA	15	14	15	15	15	14	15	15	15	15	15	15	15	15	14	15	15	15	15	14	15	15	14	15	15	15	14	15	15	14	14	15	15	14	14	14	15	14	15	15	14	15	14	14	15	15	15
1:50788332:C:G	1.147	5	15	14	15	15	15	14	15	15	15	15	15	15	15	15	14	15	15	15	15	14	15	15	14	15	14	15	14	15	15	14	14	15	15	14	14	14	15	14	15	15	14	15	14	14	15	15	15
1:50789242:C:T	0.032	NA	15	14	15	15	15	14	15	15	15	15	15	15	14	15	14	15	15	15	15	14	15	15	14	15	14	15	14	15	15	14	14	15	15	14	14	14	15	14	15	15	14	15	14	14	15	15	15
1:50789880:C:T	3.864	NA	15	14	15	15	15	14	15	15	15	15	15	15	14	15	14	15	15	15	15	14	15	15	14	15	14	15	14	15	15	14	14	15	15	14	14	14	15	14	15	15	14	15	14	14	15	15	15
1:50791587:A:G	4.995	5	15	14	15	15	15	14	15	15	14	15	15	15	14	15	14	15	15	14	15	14	15	15	14	15	14	15	14	14	15	14	14	15	14	14	14	14	15	14	15	15	14	15	14	14	15	15	15
1:50792138:C:T	5.463	5	15	14	15	15	15	14	15	15	14	15	15	15	14	15	14	15	15	14	15	14	15	15	14	15	14	15	14	13	15	14	14	15	14	13	14	14	15	14	15	15	14	14	14	14	15	15	15
1:50792731:A:T	0.38	6	15	14	15	15	15	14	15	15	14	14	15	15	14	15	14	15	15	14	15	14	15	15	14	15	14	15	14	14	15	14	14	15	14	13	14	14	15	14	15	15	14	14	14	14	15	15	15
1:50793069:A:G	4.999	NA	15	14	15	15	15	14	15	15	14	14	15	15	14	15	14	15	15	14	15	14	15	15	14	15	14	15	14	14	15	14	14	15	14	13	14	14	15	14	15	15	14	14	14	14	15	15	15
1:50794187:A:C	0.18	NA	15	14	15	15	15	14	15	15	14	14	14	14	14	15	14	15	15	14	15	14	15	15	14	15	14	15	14	14	14	14	14	14	14	14	14	14	15	14	15	15	14	14	14	14	15	15	15
1:50794296:C:T	2.783	NA	15	14	15	15	15	14	15	15	14	14	14	14	14	15	13	15	15	14	15	14	15	15	14	15	14	15	14	14	14	14	14	14	13	14	14	14	15	14	15	15	14	14	14	14	15	15	15
1:50795607:A:G	12.94	NA	14	14	15	14	15	14	15	14	14	14	14	13	13	14	13	14	15	13	14	14	15	15	14	15	14	14	14	14	14	14	14	14	14	14	14	14	15	14	15	15	14	14	14	14	15	15	15
1:50795740:A:G	1.436	5	14	14	15	14	15	14	15	14	14	14	14	13	13	14	13	14	15	13	14	14	15	15	14	15	14	14	14	14	14	14	14	14	14	14	14	14	15	14	15	15	14	14	14	14	15	15	15
1:50797114:A:T	1.877	5	14	14	14	14	15	13	15	14	13	13	13	13	13	14	13	13	14	13	13	13	15	15	14	15	14	13	14	14	13	13	13	14	14	14	7	14	15	14	15	15	14	14	13	14	15	14	15
1:50797643:C:T	6.955	5	13	13	13	13	15	14	15	14	13	13	13	13	13	13	13	13	13	13	13	13	15	15	14	15	14	13	14	14	13	13	13	13	13	14	5	14	15	14	15	15	14	14	13	14	15	14	15
1:50798862:A:G	6.058	4	10	10	10	13	2	12	1	1	13	12	13	10	10	10	10	10	11	10	10	10	1	2	1	1	1	10	10	13	11	11	7	12	10	11	1	2	7	10	1	7	11	1	10	11	2	11	1
1:50799174:C:T	9.394	4	10	10	10	10	2	12	1	1	11	11	10	10	10	10	10	10	11	10	10	10	2	2	1	2	1	11	11	11	11	11	2	11	10	11	2	2	2	10	1	2	11	2	10	11	2	11	2
1:50799584:C:T	8.027	3a	10	13	13	13	7	12	15	14	13	14	13	13	13	13	10	10	12	10	13	13	12	15	14	7	1	10	11	13	12	12	7	12	11	12	14	7	7	13	7	14	12	12	10	10	15	12	7
1:50800515:C:T	6.511	5	13	13	13	14	15	13	15	14	14	14	13	13	14	13	13	13	13	13	13	13	14	15	14	5	13	13	13	14	13	13	14	14	13	13	14	13	15	14	14	14	14	13	13	13	15	14	14
1:50800516:G:T	0.274	5	13	13	13	14	15	13	15	14	14	14	13	13	14	13	13	13	13	13	13	13	14	15	14	5	13	13	13	14	13	13	14	14	13	13	14	13	15	14	14	14	14	13	13	13	15	14	14
1:50802855:C:T	0.088	5	14	14	14	14	15	13	15	14	14	14	14	14	14	14	14	14	14	14	14	14	15	15	14	15	14	14	14	14	14	14	14	15	14	14	14	14	15	15	14	14	14	14	14	14	15	14	14
1:50803586:G:T	1.28	7	14	14	14	14	15	14	15	14	14	14	14	14	14	14	14	14	14	14	15	14	15	15	14	15	14	14	14	14	14	14	14	15	14	14	14	14	15	15	14	14	14	14	14	14	15	14	14
1:50804536:A:G	6.828	7	14	14	14	14	15	14	15	14	14	14	14	14	14	14	14	14	14	14	15	14	15	15	13	15	14	14	14	14	14	14	14	15	13	14	14	14	15	15	14	14	14	14	14	14	15	14	14
1:50804768:A:G	3.135	7	14	14	14	14	15	14	15	14	14	14	14	14	14	14	14	14	14	14	15	14	15	15	14	15	14	14	14	14	14	14	14	15	13	14	14	14	15	15	14	14	14	14	14	14	15	14	14
1:50805652:G:T	1.792	NA	14	14	14	14	15	14	15	14	14	14	14	14	14	14	14	14	14	14	15	14	15	15	14	15	14	14	14	14	14	14	14	15	14	14	14	14	15	15	14	14	14	14	14	14	15	14	14
1:50807429:G:T	0.348	5	14	14	14	14	15	14	15	14	14	14	14	14	14	14	13	15	14	14	15	14	15	15	14	15	14	14	14	14	15	14	14	15	14	14	15	14	14	15	14	14	14	14	14	14	15	14	14
1:50807476:C:T	1.612	5	14	14	14	14	15	14	15	14	14	14	14	14	14	14	13	15	14	14	15	14	15	15	14	15	14	14	14	14	15	14	14	15	14	14	15	14	14	15	14	14	14	14	14	14	15	14	14
1:50808204:A:G	0.418	4	14	14	15	14	15	14	15	14	14	14	14	14	14	14	13	15	14	14	15	14	15	15	13	15	13	14	14	15	15	14	14	15	14	14	15	14	14	15	14	14	14	14	14	14	15	14	15
1:50809294:C:G	13.15	7	14	14	15	15	15	14	15	14	14	14	14	14	14	14	13	15	14	14	15	14	15	15	13	15	13	14	14	15	15	14	14	15	14	14	15	14	14	15	14	14	15	14	14	14	15	14	15
1:50810117:T:TTCTTTACGCA	5.901	NA	14	14	15	15	15	14	15	14	14	14	14	14	14	14	14	15	14	14	15	14	15	15	13	15	13	14	14	15	15	14	14	15	14	14	15	14	14	15	14	14	15	14	14	14	15	14	15
1:50811839:G:T	2.964	NA	14	14	15	15	15	14	15	14	14	14	14	14	14	15	14	15	14	14	15	14	15	15	14	15	14	13	14	15	15	14	14	14	14	14	15	7	14	15	14	14	15	14	14	14	14	14	15
1:50811905:C:T	6.956	NA	14	14	15	15	15	14	15	14	14	14	14	14	14	15	14	15	14	14	15	14	15	15	14	15	14	13	14	15	15	14	14	14	14	14	15	7	14	15	14	14	15	14	14	14	14	14	15
1:50812286:A:G	2.115	4	14	14	15	15	15	14	15	14	14	14	14	14	14	15	14	15	14	14	15	14	15	15	14	15	14	13	14	15	15	14	14	14	14	14	7	7	14	15	14	14	15	14	14	14	14	14	15
1:50813393:A:T	1.446	6	14	14	15	15	15	14	15	14	14	14	14	14	14	15	14	15	14	14	15	14	15	5	14	15	14	14	14	15	15	14	14	14	14	14	15	7	14	15	14	14	15	15	14	14	14	14	15
1:50813433:A:G	0.228	7	14	14	15	15	15	14	15	14	14	14	14	14	14	15	14	15	14	14	15	14	15	5	14	15	14	14	14	15	15	14	14	14	14	14	15	7	14	15	14	14	15	15	14	14	14	14	15
1:50814015:C:T	6.364	NA	14	14	15	15	15	14	15	14	14	14	14	14	14	15	14	15	14	14	15	14	15	5	14	15	14	14	14	15	15	14	14	14	14	13	15	5	14	15	14	14	15	15	14	14	14	14	15
1:50814108:C:G	2.14	5	14	14	15	15	15	14	15	14	14	14	14	14	14	15	14	15	14	14	15	14	15	5	14	15	14	14	14	15	15	14	14	14	14	13	15	5	14	15	14	14	15	15	14	14	14	14	15
1:50814112:A:C	1.082	5	14	14	15	15	15	14	15	14	14	14	14	14	14	15	14	15	14	14	15	14	15	5	14	15	14	14	14	15	15	14	14	14	14	13	15	5	14	15	14	14	15	15	14	14	14	14	15
1:50815397:A:G	1.048	5	15	14	15	15	15	14	15	15	14	15	14	14	14	15	14	15	14	14	15	15	15	7	14	7	14	14	14	15	15	14	14	14	14	13	15	5	14	15	14	15	15	15	14	14	14	14	15
1:50816390:A:G	0.621	5	15	14	15	15	15	14	15	15	14	15	14	14	14	15	14	15	14	14	15	15	15	5	14	7	14	14	14	15	15	14	14	14	14	13	15	14	14	15	14	15	15	14	14	14	14	14	15
1:50816484:C:T	5.16	7	15	14	15	15	15	14	15	15	14	15	14	14	14	15	14	15	14	14	15	15	15	5	14	15	14	14	14	15	15	14	14	14	14	13	15	14	14	15	14	15	15	14	14	14	14	14	15
1:50816576:C:T	0.613	5	15	14	15	15	15	14	15	15	14	15	14	14	14	15	14	15	14	14	15	15	15	5	14	15	14	14	14	15	15	14	14	14	14	13	15	14	14	15	14	15	15	14	14	14	14	14	15
1:50816914:A:AT	6.95	NA	15	14	15	15	15	14	15	15	14	15	14	14	14	15	14	15	14	14	15	15	15	5	14	15	14	14	14	15	15	14	14	14	14	13	15	14	14	15	14	15	15	14	14	14	14	14	15
1:50816977:C:T	1.485	6	15	14	15	15	15	14	15	15	14	15	14	14	14	15	14	15	14	14	15	15	15	5	14	15	14	14	14	15	15	14	14	14	14	13	15	14	14	15	14	15	15	14	14	14	14	14	15
1:50816979:C:T	0.122	6	15	14	15	15	15	14	15	15	14	15	14	14	14	15	14	15	14	14	15	15	15	5	14	15	14	14	14	15	15	14	14	14	14	13	15	14	14	15	14	15	15	14	14	14	14	14	15
1:50816985:C:G	0.638	6	15	14	15	15	15	14	15	15	14	15	14	14	14	15	14	15	14	14	15	15	15	5	14	15	14	14	14	15	15	14	14	14	14	13	15	14	14	15	14	15	15	14	14	14	14	14	15
1:50817302:A:C	3.778	7	15	14	15	15	15	14	15	15	14	15	14	14	14	15	14	15	14	14	15	15	15	5	14	15	14	14	14	15	15	14	14	14	14	13	15	14	14	15	14	15	15	14	14	14	14	14	15
1:50817519:A:G	8.067	NA	15	14	15	15	15	14	15	15	14	15	14	14	14	15	14	15	14	14	15	15	15	5	14	15	14	14	14	15	15	14	14	14	14	13	15	14	14	15	14	15	15	14	14	14	14	14	15
1:50817888:G:T	0.281	7	15	14	15	15	15	14	15	15	14	15	14	14	14	15	14	15	14	14	15	15	15	5	7	15	14	14	14	15	15	14	14	14	14	14	15	14	14	15	14	15	15	14	14	14	14	14	15
1:50817952:C:T	1.162	5	15	14	15	15	15	14	15	15	14	15	14	14	14	15	14	15	14	14	15	15	15	5	7	15	14	14	14	15	15	14	14	14	14	14	15	14	14	15	14	15	15	14	14	14	14	14	15
1:50818041:A:G	1.578	5	15	14	15	15	15	14	15	15	14	15	14	14	14	15	14	15	14	14	15	15	15	5	7	15	14	14	14	15	15	14	14	14	14	14	15	14	14	15	14	15	15	14	14	14	14	14	15
1:50818087:A:G	1.206	NA	15	14	15	15	15	14	15	15	14	15	14	14	14	15	14	15	14	14	15	15	15	5	7	15	14	14	14	15	15	14	14	14	14	14	15	14	14	15	14	15	15	14	14	14	14	14	15
1:50818980:A:AAAATT	5.904	NA	15	14	15	15	15	14	15	15	14	15	15	14	14	15	14	15	14	14	15	15	15	5	15	15	14	14	14	15	15	14	14	14	14	14	15	14	14	15	14	15	15	14	14	14	14	14	15
1:50819085:A:G	0.267	6	15	14	15	15	15	14	15	15	14	15	15	14	14	15	14	15	14	14	15	15	15	5	15	15	14	14	14	15	15	14	14	14	14	14	15	14	14	15	14	15	15	14	14	14	14	14	15
1:50819112:C:G	1.008	6	15	14	15	15	15	14	15	15	14	15	15	14	14	15	14	15	14	14	15	15	15	5	15	15	14	14	14	15	15	14	14	14	14	14	15	14	14	15	14	15	15	14	14	14	14	14	15
1:50819213:C:T	0.132	7	15	14	15	15	15	14	15	15	14	15	15	15	14	15	14	15	14	14	15	15	15	5	15	15	14	14	14	15	15	14	14	14	14	14	15	14	14	15	14	15	15	14	14	14	14	14	15
1:50819243:C:T	0.125	7	15	14	15	15	15	14	15	15	14	15	15	15	14	15	14	15	14	14	15	15	15	5	15	15	14	14	14	15	15	14	14	14	14	14	15	14	14	15	14	15	15	14	14	14	14	14	15
1:50819256:C:CA	0.789	NA	15	14	15	15	15	14	15	15	14	15	15	15	14	15	14	15	14	14	15	15	15	5	15	15	14	14	14	15	15	14	14	14	14	14	15	14	14	15	14	15	15	14	14	14	14	14	15
1:50819545:A:G	0.912	7	15	14	15	15	15	14	15	15	14	15	15	15	14	15	14	15	14	14	15	15	15	5	15	15	14	14	14	15	15	14	14	14	14	14	15	14	14	15	14	15	15	14	14	14	14	14	15
1:50820336:C:T	0.017	6	15	14	15	15	15	14	15	15	14	15	15	15	14	15	14	15	14	14	15	15	15	5	15	15	14	14	14	15	15	14	14	14	14	14	15	14	14	15	14	15	15	13	14	14	14	14	15
1:50820421:A:T	1.678	7	15	14	15	15	15	9	15	15	14	14	15	15	14	15	14	15	14	14	15	15	15	5	15	15	14	14	14	15	15	14	14	14	14	14	9	14	14	15	14	15	15	13	14	14	14	14	15
1:50820524:A:G	3.289	6	15	14	15	15	15	9	15	15	14	14	15	15	14	15	14	15	14	14	15	15	15	5	15	15	14	14	14	15	15	14	14	14	14	14	9	14	14	15	14	15	15	13	14	14	14	14	15
1:50820561:A:G	0.152	6	15	14	15	15	15	9	15	15	14	14	15	15	14	15	14	15	14	14	15	15	15	5	15	15	14	14	14	15	15	14	14	14	14	14	9	14	14	15	14	15	15	13	14	14	14	14	15
1:50820623:A:G	0.654	5	15	14	15	15	15	9	15	15	14	14	15	15	14	15	14	15	14	14	15	15	15	5	9	15	14	14	13	15	15	14	14	14	14	14	9	14	14	15	14	15	15	13	14	14	14	14	15
1:50821303:C:T	1.78	7	15	14	15	15	15	9	15	15	14	14	15	15	14	15	14	15	14	14	15	15	15	5	9	15	14	14	14	15	15	14	14	14	14	14	9	14	14	15	14	15	15	14	14	14	14	14	15
1:50821382:A:G	1.637	7	15	14	15	15	15	9	15	15	14	14	15	15	14	15	14	15	14	14	15	15	15	5	9	15	14	14	14	15	15	14	14	14	14	14	9	14	14	15	14	15	15	14	14	14	14	14	15
1:50821747:C:G	1.791	5	15	14	15	15	15	15	15	15	14	14	15	15	14	15	14	15	14	14	15	15	15	5	14	15	14	14	14	15	14	14	14	14	14	14	14	14	14	15	14	15	15	14	14	14	14	14	15
1:50821886:C:G	1.907	6	15	14	15	15	15	15	15	15	14	14	15	15	14	15	14	15	14	14	15	15	15	5	14	15	14	14	14	15	14	14	14	14	14	14	14	14	14	15	14	15	15	14	14	14	14	14	15
1:50822003:G:T	4.96	NA	15	14	15	15	15	15	15	15	14	14	15	15	14	15	14	15	14	14	15	15	15	5	14	15	14	14	14	15	14	14	14	14	14	14	14	14	14	15	14	15	15	14	14	14	14	14	15
1:50822099:C:T	4.775	NA	15	14	15	15	15	15	15	15	14	14	15	15	14	15	14	15	14	14	15	15	15	5	14	15	14	14	14	15	14	14	14	14	14	14	14	14	14	15	14	15	15	14	14	14	14	14	15
1:50822364:A:G	0.066	7	15	14	15	15	15	15	15	15	14	14	15	15	14	15	14	15	14	14	15	15	15	5	14	15	14	14	14	15	14	14	14	14	14	14	14	14	14	15	14	15	15	14	14	14	14	14	15
1:50822435:A:G	1.571	7	15	14	15	15	9	15	15	15	14	14	15	15	14	15	14	15	14	14	15	15	15	5	14	15	14	14	14	15	14	14	14	14	14	13	14	14	14	15	14	15	15	14	14	14	14	14	15
1:50822565:C:T	0.034	7	15	14	15	15	9	15	15	15	14	14	15	15	14	15	14	15	14	14	15	15	15	5	14	15	14	14	14	15	14	14	14	14	14	13	14	14	14	15	14	15	15	14	14	14	14	14	15
1:50822720:C:T	0.643	7	15	14	15	15	9	15	15	15	14	14	15	15	14	15	14	15	14	14	15	15	15	5	14	15	14	14	14	15	14	14	14	14	14	13	14	14	14	15	14	15	15	14	14	14	14	14	15
1:50822873:A:G	1.64	5	15	14	15	15	9	15	15	15	14	14	15	15	14	15	14	15	14	14	15	15	15	5	14	15	14	14	14	15	14	14	14	14	14	13	14	14	14	15	14	15	15	14	14	14	14	14	15
1:50822880:A:G	1.066	NA	15	14	15	15	9	15	15	15	14	14	15	15	14	15	14	15	14	14	15	15	15	5	14	15	14	14	14	15	14	14	14	14	14	13	14	14	14	15	14	15	15	14	14	14	14	14	15
1:50822914:A:G	0.24	3a	15	14	15	15	9	15	15	15	14	14	15	15	14	15	14	15	14	14	15	15	15	5	14	15	14	14	14	15	14	14	14	14	14	13	14	14	14	15	14	15	15	14	14	14	14	14	15
1:50822965:A:G	1.37	4	15	14	15	15	9	15	15	15	14	14	15	15	14	15	14	15	14	14	15	15	15	5	14	15	14	14	14	15	14	14	14	14	14	13	14	14	14	15	14	15	15	14	14	14	14	14	15
1:50823046:C:T	0.422	4	15	14	15	15	9	15	15	15	14	14	15	15	14	15	14	15	14	14	15	15	15	5	14	15	14	14	14	15	14	14	14	14	14	13	14	14	14	15	14	15	14	14	14	14	14	14	15
1:50823231:C:T	0.299	5	15	14	15	15	9	15	15	15	14	14	15	15	14	15	14	15	14	14	15	15	15	5	14	15	14	14	14	15	14	14	14	14	14	13	14	14	14	15	14	15	14	14	14	14	14	14	15
1:50824328:A:G	0.532	5	15	14	15	15	15	15	15	15	14	14	15	15	14	15	14	15	14	14	15	15	15	5	14	15	14	14	14	14	14	14	14	14	14	13	14	14	14	15	14	15	14	13	13	14	14	14	15
1:50824372:C:G	0.461	5	15	14	15	15	15	15	15	15	14	14	15	15	14	15	14	15	14	14	15	15	15	5	14	15	14	14	14	14	14	14	14	14	14	13	14	14	14	15	14	15	14	13	13	14	14	14	15
1:50825445:A:C	1.949	6	15	14	15	15	15	14	15	15	14	14	15	15	14	15	14	15	14	14	15	15	15	15	14	15	14	14	14	14	14	14	14	14	14	13	14	14	14	15	14	15	14	13	14	14	14	14	15
1:50828347:T:TAAA	6.302	NA	15	14	15	15	15	14	15	15	14	14	14	14	14	15	14	15	14	14	15	14	15	15	9	15	14	14	14	15	14	14	14	14	14	14	14	14	14	15	14	15	14	14	14	14	14	14	14
1:50829147:A:G	8.012	7	14	14	15	15	15	14	15	15	14	14	14	14	14	15	14	14	14	14	15	14	15	15	14	15	14	14	14	15	14	14	14	14	14	14	14	14	14	15	14	15	14	14	14	14	14	14	14
1:50829258:A:G	7.669	7	14	14	15	15	15	14	15	15	14	14	14	14	14	15	14	14	14	14	15	14	15	15	14	15	14	14	14	15	14	14	14	14	14	14	14	14	14	15	14	15	14	14	14	14	14	14	14
1:50829285:A:G	5.212	6	14	14	15	15	15	14	15	15	14	14	14	14	14	15	14	14	14	14	15	14	15	15	14	15	14	14	14	15	14	14	14	14	14	14	14	14	14	15	14	15	14	14	14	14	14	14	14
1:50829779:C:T	8.651	7	14	14	15	15	15	14	15	15	14	14	14	14	14	15	14	14	14	14	15	14	15	15	14	15	14	14	14	15	14	14	14	14	14	14	14	14	14	15	14	15	14	14	14	14	14	14	14
1:50830004:A:C	2.695	6	14	14	14	15	15	14	15	15	14	14	14	14	14	14	14	14	14	14	15	14	15	15	14	15	14	14	14	15	14	14	14	14	14	14	14	14	14	15	14	15	14	14	14	14	14	14	14
1:50830125:C:T	1.689	7	14	14	14	15	15	14	15	15	14	14	14	14	14	14	14	14	14	14	15	14	15	15	14	15	14	14	14	15	14	14	14	14	14	14	14	14	14	15	14	15	14	14	14	14	14	14	14
1:50830178:A:G	7.017	7	14	14	14	15	15	14	15	15	14	14	14	14	14	14	14	14	14	14	15	14	15	15	14	15	14	14	14	15	14	14	14	14	14	14	14	14	14	15	14	15	14	14	14	14	14	14	14
1:50830411:A:G	1.646	7	14	14	14	14	15	14	15	15	14	14	14	14	14	14	13	14	14	14	14	14	15	15	14	15	14	14	14	15	14	14	14	14	14	14	14	14	14	15	14	15	14	14	14	14	14	14	14
1:50830955:A:G	8.034	7	14	14	14	14	15	14	15	15	14	14	13	14	13	14	13	14	14	13	14	13	14	15	14	15	14	13	14	15	14	14	14	14	13	14	13	14	14	15	14	15	14	14	14	14	14	14	14
1:50834763:C:T	1.373	5	14	13	13	14	15	14	15	9	14	14	14	13	14	13	13	14	14	13	13	13	7	5	14	14	14	14	7	15	14	14	14	14	14	13	14	14	14	15	14	15	14	14	14	15	14	14	14
1:50835606:A:G	0.096	4	14	14	14	14	15	14	15	15	14	14	14	14	14	14	13	14	14	14	14	14	15	5	14	15	14	14	5	15	14	14	14	14	14	13	14	14	15	15	14	15	14	14	14	15	14	14	14
1:50836334:C:T	3.641	NA	14	14	14	14	15	14	15	15	14	15	14	14	14	14	13	14	14	13	14	14	15	7	14	15	14	13	7	15	14	14	14	14	14	13	14	14	15	15	14	15	14	15	14	15	14	14	14
1:50839158:A:C	2.708	6	15	14	14	14	15	14	15	15	15	15	14	14	14	14	14	14	14	14	14	14	15	15	13	15	14	14	15	15	14	14	14	15	14	14	14	14	15	15	14	14	14	15	14	15	14	14	14
1:50839740:A:G	1.664	NA	15	14	15	14	15	14	15	15	15	15	14	14	14	14	14	15	14	14	14	14	15	15	14	15	14	14	15	15	14	14	14	15	14	14	14	14	15	15	14	14	14	15	14	15	14	14	14
1:50840222:A:G	10.61	6	15	15	9	14	15	14	15	15	15	15	14	14	14	9	14	9	14	14	9	9	15	15	14	15	14	14	9	15	14	9	14	9	14	14	14	9	15	15	14	14	15	15	14	15	15	14	14
1:50840495:A:C	0.115	7	15	15	9	14	15	14	15	15	15	15	14	14	14	9	14	9	14	14	9	9	15	15	14	15	14	14	9	15	14	9	14	9	14	14	14	9	15	15	14	14	15	15	14	15	15	14	14
1:50840548:A:G	10.7	6	15	15	9	14	15	14	15	15	15	15	14	14	14	9	14	9	14	14	9	9	15	15	14	15	14	14	9	15	14	9	14	9	14	14	14	9	15	15	14	14	15	15	14	15	15	14	14
1:50841135:C:T	4.864	7	15	15	15	14	15	14	15	15	15	15	14	15	15	9	14	9	14	14	15	15	15	15	9	15	14	14	9	15	14	14	14	9	14	14	14	9	15	15	14	14	15	15	14	15	15	14	14
1:50842541:C:T	10.49	6	15	15	15	14	15	14	15	15	15	15	14	15	15	15	14	15	14	14	15	15	15	15	15	15	15	14	15	15	14	14	14	14	14	14	14	14	15	15	14	14	15	15	14	15	15	14	14
1:50843849:C:G	1.468	7	15	15	15	14	15	14	15	15	15	15	14	15	15	15	14	15	14	14	15	15	15	15	15	15	15	14	15	15	14	14	14	14	14	14	14	14	15	15	14	14	15	15	14	15	15	14	14
1:50845814:G:T	1.549	5	15	15	15	15	15	14	15	15	15	15	14	15	15	15	14	15	15	15	15	15	15	15	15	15	15	14	15	15	15	14	14	14	14	14	14	14	15	15	14	14	15	15	14	15	15	14	14
1:50851447:T:TACATA	5.716	NA	15	15	15	15	15	9	15	15	15	15	14	15	15	15	15	15	15	15	15	15	15	15	15	15	9	14	15	15	15	9	14	9	14	15	14	15	15	15	14	14	15	15	14	15	15	14	13
1:50852447:A:G	4.76	NA	15	15	15	15	15	15	15	15	15	15	14	15	15	15	15	15	15	15	15	15	15	15	15	15	15	14	15	15	15	14	14	9	14	15	14	15	15	15	14	14	15	15	14	15	15	14	14
1:50854713:C:T	13.11	7	15	15	15	15	15	15	15	15	15	15	14	15	15	15	15	15	15	15	15	15	15	15	15	15	15	14	15	15	15	14	14	15	14	15	14	14	15	15	14	14	15	14	14	15	15	14	14
1:50854901:C:T	4.271	6	15	15	15	15	15	15	15	15	15	15	14	15	15	15	15	15	15	15	15	15	15	15	15	15	15	14	15	15	15	14	14	15	14	14	14	14	15	15	14	14	15	14	14	15	15	14	14
1:50857192:A:G	5.264	6	15	15	15	15	15	15	15	15	15	15	9	15	15	15	15	15	15	15	15	15	15	15	9	15	15	14	9	15	14	14	14	15	14	14	14	14	15	15	14	14	15	14	14	15	15	14	14
1:50859443:C:T	10.53	4	15	15	7	15	15	15	15	15	15	15	1	15	15	7	7	7	15	15	7	7	15	15	14	15	15	14	14	15	14	14	14	15	14	14	14	14	14	15	14	13	14	14	14	14	15	14	13
1:50859745:C:G	7.174	5	15	15	15	15	15	15	15	15	15	15	1	15	15	7	7	7	15	15	7	7	15	15	14	15	15	14	14	15	14	14	14	15	14	14	14	14	14	15	14	13	14	14	14	14	15	14	13
1:50860790:A:T	7.396	6	15	15	15	15	15	15	15	15	15	15	15	15	15	15	15	15	15	15	15	15	15	15	14	15	15	14	14	15	14	14	14	15	14	14	14	14	14	15	14	14	14	14	14	14	15	14	14
1:50861752:C:T	0.192	6	15	15	15	15	15	15	15	15	15	15	15	15	15	15	15	15	15	15	15	15	15	15	14	15	15	14	14	15	14	14	14	15	14	13	14	14	14	15	14	14	14	14	14	14	15	14	14
1:50862183:C:T	9.447	NA	15	15	15	15	15	15	15	15	15	15	15	15	15	15	15	15	15	15	15	15	15	15	14	15	15	14	14	15	14	9	13	15	14	14	14	14	14	15	14	14	14	14	14	14	15	14	14
1:50862738:T:TAAAGATTC	4.572	NA	9	15	9	15	15	9	15	15	15	15	9	15	15	15	9	9	15	15	15	9	15	15	14	15	15	14	13	15	9	9	13	9	14	14	14	14	14	15	14	14	14	14	14	13	15	14	14
1:50862893:C:G	3.495	5	9	15	9	15	15	9	15	15	15	15	9	15	15	15	9	9	15	15	15	9	15	15	14	15	15	14	13	15	9	9	13	9	14	14	14	14	14	15	14	14	14	14	14	13	15	14	14
1:50862994:C:T	0.904	NA	9	15	9	15	15	9	15	15	15	15	9	15	15	15	9	9	15	15	15	9	15	15	14	15	15	14	13	15	9	9	13	9	14	14	14	14	14	15	14	14	14	14	14	13	15	14	14
1:50863012:C:T	0.932	NA	15	15	9	15	15	9	15	15	15	15	9	15	15	15	9	9	15	15	15	9	15	15	14	15	15	14	13	15	9	9	13	9	14	14	14	14	14	15	14	14	13	14	14	13	15	14	14
1:50863031:A:C	4.674	NA	15	15	9	15	15	9	15	15	15	15	9	15	15	15	9	9	15	15	15	9	15	15	14	15	15	14	13	15	9	9	13	9	14	14	14	14	14	15	14	14	13	14	14	13	15	14	14
1:50863112:C:T	4.304	NA	15	15	9	15	15	9	15	15	15	15	9	15	15	15	9	9	15	15	15	9	15	15	14	15	15	14	13	15	9	9	13	9	14	14	14	14	14	15	14	14	13	14	14	13	15	14	14
1:50863159:A:G	1.507	NA	15	15	9	15	15	9	15	15	15	15	9	15	15	15	9	9	15	15	15	9	15	15	14	15	15	14	13	15	9	9	13	9	14	14	14	14	14	15	14	14	13	14	14	13	15	14	14
1:50863166:G:T	2.609	NA	15	15	9	15	15	9	15	15	15	15	9	15	15	15	9	9	15	15	15	9	15	15	14	15	15	14	13	15	9	9	13	9	14	14	14	14	14	15	14	14	13	14	14	13	15	14	14
1:50863202:A:G	5.247	NA	15	15	9	15	15	9	15	15	15	14	9	15	15	15	9	9	15	15	15	15	15	15	14	15	15	14	13	15	9	9	14	9	14	14	14	14	14	15	14	14	13	14	14	13	15	14	14
1:50863454:A:G	0.089	6	15	15	15	15	15	9	15	15	15	14	9	15	15	15	14	14	15	15	15	15	15	15	14	15	15	14	14	15	9	14	14	15	14	14	14	14	14	15	14	14	14	14	14	14	15	14	14
1:50863529:A:G	0.118	NA	15	15	15	15	15	9	15	15	15	14	9	15	15	15	14	14	15	15	15	15	15	15	14	15	15	14	14	15	9	14	14	15	14	14	14	14	14	15	14	14	14	14	14	14	15	14	14
1:50863717:A:G	0.109	NA	15	15	15	15	15	14	15	15	15	14	14	15	15	15	14	14	15	15	15	15	15	15	14	15	15	14	14	15	9	14	14	15	14	14	14	14	14	15	14	14	14	14	14	14	15	14	14
1:50863834:C:G	0.106	7	15	15	15	15	15	14	15	15	15	14	14	15	15	15	14	14	15	15	15	15	15	15	14	15	15	14	14	15	9	14	14	15	14	14	14	14	14	15	14	14	14	14	14	14	15	14	14
1:50864969:A:G	11.78	NA	15	15	15	15	15	14	15	15	14	14	14	15	14	14	14	14	15	15	15	15	15	15	14	15	15	14	14	15	14	14	14	15	14	13	14	14	14	15	14	14	14	14	14	14	15	14	14
1:50865008:A:G	10.11	NA	15	15	15	15	15	14	15	15	14	14	14	15	14	14	14	14	15	15	15	15	15	15	14	15	15	14	14	15	14	14	14	15	14	13	14	14	14	15	14	14	14	14	14	14	15	14	14
1:50865140:A:G	1.46	NA	15	15	15	15	15	14	15	15	14	14	14	15	14	14	14	14	15	15	15	15	15	15	14	15	15	14	14	15	14	14	14	15	14	13	14	14	14	15	14	14	14	14	14	14	15	14	14
1:50865259:C:T	2.945	NA	15	15	15	15	15	14	15	15	14	14	14	15	14	14	14	14	14	15	15	15	15	15	14	15	15	14	14	15	14	14	14	15	14	13	14	14	14	15	14	14	14	14	14	14	15	14	14
1:50865316:A:C	8.532	NA	15	15	15	15	15	14	15	15	14	14	14	15	14	14	14	14	14	15	15	15	15	15	14	15	15	14	14	15	14	14	14	15	14	13	14	14	14	15	14	14	14	14	14	14	15	14	14
1:50865454:A:AT	14.03	NA	15	15	15	15	15	14	15	15	14	14	14	15	14	14	14	14	14	15	15	15	15	15	14	15	15	14	14	15	13	14	14	15	14	13	14	14	14	14	14	14	14	14	14	14	15	14	14
1:50865621:A:G	7.267	7	15	15	15	15	15	14	15	15	14	14	14	14	14	14	14	14	14	15	15	15	15	15	14	15	15	14	14	15	13	14	14	15	14	14	13	14	14	14	14	14	14	14	14	14	15	14	14
1:50866618:A:G	0.11	NA	15	15	15	15	15	14	15	15	14	14	14	14	14	14	14	14	14	15	15	15	15	15	14	15	15	14	14	15	14	14	14	15	13	14	13	14	14	14	14	14	14	14	13	13	15	14	14
1:50867521:C:T	11.17	7	15	15	15	15	15	14	15	15	14	14	14	14	14	14	14	14	14	15	15	15	15	15	14	15	15	14	14	15	14	14	14	15	14	14	14	14	14	14	14	14	14	14	14	14	15	14	14
1:50867728:C:T	8.848	7	15	15	15	15	15	14	15	15	14	14	14	14	14	14	14	14	14	15	15	15	15	15	14	15	15	14	14	15	14	14	14	15	14	14	14	14	14	14	14	14	14	14	14	14	15	14	14
1:50868036:C:T	1.622	NA	15	15	15	15	15	14	15	15	14	14	14	14	14	14	14	14	14	15	15	15	15	15	14	15	15	14	14	14	14	13	14	14	14	14	14	14	14	14	14	14	14	14	14	14	15	14	14
1:50868417:C:T	0.034	7	15	15	15	14	15	14	15	15	14	14	14	14	14	14	14	14	14	15	15	15	15	15	14	15	15	14	14	14	14	13	14	14	14	14	14	14	14	14	14	14	14	14	14	14	15	14	14
1:50868684:A:G	10.5	7	15	15	15	14	15	14	15	15	14	14	14	14	14	14	14	14	14	15	15	15	15	15	14	15	15	14	14	14	14	14	14	14	14	14	14	14	14	14	14	14	14	14	14	14	15	14	14
1:50868866:A:G	1.436	NA	15	15	15	14	15	14	15	15	14	14	14	14	14	14	14	14	14	15	15	15	15	15	14	15	15	14	14	14	14	14	14	14	14	14	14	14	14	14	14	14	14	14	14	14	15	14	14
1:50869199:A:T	4.052	7	15	15	15	14	15	14	15	15	14	14	14	14	14	14	14	14	14	15	15	15	15	15	14	15	15	14	14	14	14	14	14	14	14	14	14	14	14	14	14	14	14	14	14	14	15	14	14
1:50869308:C:T	4.307	7	15	15	15	14	15	14	15	15	14	14	14	14	14	14	14	14	14	15	15	15	15	15	14	15	15	14	14	14	14	14	14	14	14	14	14	14	14	14	14	14	14	14	14	14	15	14	14
1:50870083:C:G	1.406	6	15	15	15	14	15	14	15	15	14	14	14	14	14	14	14	14	14	14	15	15	15	15	14	15	15	14	14	14	14	14	14	14	14	13	14	14	14	14	14	14	14	14	14	14	15	14	14
1:50870851:A:G	0.587	NA	15	15	15	14	15	14	15	15	14	14	14	14	14	14	14	14	14	14	15	15	15	15	14	15	15	14	14	14	14	14	14	14	14	14	14	14	14	14	14	14	14	14	14	14	15	14	14
1:50871167:C:T	8.651	NA	15	15	15	14	15	14	15	15	14	14	14	14	14	14	14	14	14	14	14	15	15	15	14	15	15	14	14	14	14	14	14	14	14	14	14	14	14	14	14	14	14	14	14	14	15	14	14
1:50871847:A:G	2.236	NA	15	15	15	14	15	14	15	15	14	14	14	14	14	14	14	14	14	14	14	15	15	15	14	15	15	14	14	14	14	14	13	14	14	14	13	14	14	14	14	14	14	14	14	14	14	14	14
1:50872673:A:T	8.081	6	15	15	14	14	15	14	15	15	14	14	14	14	14	14	13	14	14	14	14	14	15	15	14	15	15	14	14	14	14	14	14	14	14	14	14	14	14	14	14	14	14	14	14	14	14	14	14
1:50873105:C:T	1.407	NA	15	15	14	14	15	14	15	15	14	14	14	14	14	14	13	14	14	14	14	14	15	15	14	15	15	14	14	14	14	14	14	14	14	14	14	14	14	14	14	14	14	14	14	14	14	14	14
1:50873233:A:G	3.431	NA	15	15	14	14	15	14	15	15	14	14	14	14	14	14	13	14	14	14	14	14	15	15	14	15	15	14	14	14	14	14	14	14	14	14	14	14	14	14	14	14	14	14	14	14	14	14	14
1:50875836:A:G	12.05	7	14	14	14	14	14	14	15	15	14	14	13	13	14	14	13	13	14	13	13	13	14	15	15	14	14	14	13	14	13	14	13	14	13	14	14	14	14	14	14	14	14	14	14	14	14	14	14
1:50876601:C:T	6.081	6	14	14	14	14	14	14	15	14	14	13	13	13	14	13	13	13	14	13	13	13	14	15	15	14	14	14	13	14	13	14	13	14	13	14	14	14	14	14	14	14	14	14	14	14	14	14	14
1:50877107:A:G	0.924	5	14	13	14	14	14	14	14	14	14	13	13	13	14	13	13	13	13	13	13	13	14	14	15	14	14	14	14	14	13	14	13	14	13	14	14	14	14	14	14	14	14	14	14	14	14	14	14
1:50877526:A:T	2.22	6	13	13	14	14	14	13	14	14	13	13	13	13	14	13	13	13	13	13	13	13	14	14	15	14	14	14	14	14	13	13	13	14	13	14	14	14	14	14	14	14	14	14	14	14	14	14	14
1:50878102:A:G	2.527	5	13	13	13	14	13	13	14	13	13	13	13	13	13	13	13	13	13	13	13	13	13	14	9	14	14	14	14	14	13	13	13	13	13	14	13	13	14	14	14	14	14	14	14	14	14	13	14
1:50879172:A:T	2.338	7	13	13	13	13	13	13	14	13	13	13	13	13	13	13	13	13	13	13	13	13	13	14	9	13	14	13	13	14	13	13	13	13	13	14	13	13	14	14	14	14	14	14	14	14	14	13	14
1:50880765:C:G	3.947	4	13	13	13	13	13	13	13	13	13	13	13	13	13	13	13	13	13	10	13	13	13	13	13	13	13	13	13	13	13	13	13	13	13	13	13	13	14	14	13	14	13	13	13	13	13	13	13
1:50881674:A:G	4.852	4	10	10	11	13	13	12	13	10	13	13	13	12	13	10	11	10	13	10	10	10	12	11	13	12	12	13	13	13	13	13	13	13	13	13	13	13	13	14	13	13	13	13	13	13	13	13	13
1:50882159:G:T	3.879	NA	10	10	10	10	13	12	13	10	13	13	10	12	13	10	10	10	13	10	10	10	12	11	13	10	12	13	13	13	13	13	13	13	13	13	13	13	13	14	13	13	13	12	13	13	13	13	13
1:50883804:C:CTT	13.51	NA	13	13	12	13	13	12	13	13	13	13	13	13	13	13	13	12	13	10	13	13	13	12	13	12	13	13	12	13	13	13	13	12	13	13	12	13	13	14	13	14	13	14	12	13	13	12	13
1:50889255:A:G	17.59	NA	10	10	10	10	11	11	13	10	10	11	10	10	10	10	10	10	11	10	10	10	10	11	10	13	13	13	11	12	12	11	12	12	10	12	12	11	7	14	11	12	11	11	11	11	11	12	7
1:50890634:C:T	6.899	NA	12	13	13	13	12	12	13	13	13	13	13	13	13	13	12	13	12	10	12	13	13	12	13	12	13	13	13	13	12	12	12	12	11	12	13	12	12	12	11	12	12	12	12	11	12	12	12
1:50890649:G:T	2.969	NA	12	13	13	13	12	12	13	13	13	13	13	13	13	13	12	13	12	10	12	13	13	12	13	12	13	13	13	13	12	12	12	12	11	12	13	12	12	12	11	12	12	12	12	11	12	12	12
1:50890967:C:T	5.21	NA	12	13	13	13	13	12	13	13	13	13	13	13	13	13	11	13	13	10	13	13	13	12	13	12	13	13	13	13	12	11	13	12	12	12	13	12	12	12	12	12	12	12	12	12	12	12	12
1:50891213:A:C	5.734	NA	13	13	12	13	13	12	13	13	13	13	13	13	13	12	12	13	13	10	11	13	13	12	13	12	13	13	12	13	13	12	13	12	12	12	13	13	13	12	13	12	12	12	12	12	13	12	13
1:50892199:C:T	9.191	NA	13	13	13	13	13	12	13	13	13	13	13	13	13	13	13	12	13	10	13	13	13	12	13	12	13	13	12	13	13	13	13	13	13	13	13	13	13	13	13	13	13	12	12	12	13	13	13
1:50892202:C:T	6.55	4	13	13	13	13	13	12	13	13	13	13	13	13	13	13	13	13	13	10	13	13	13	12	13	12	13	13	12	13	13	13	13	13	13	13	13	13	13	13	13	13	13	12	12	12	13	12	13
1:50892547:A:G	7.96	NA	13	13	13	13	13	12	13	13	13	13	13	12	13	13	13	13	13	13	13	13	13	12	13	12	13	13	12	13	13	13	13	13	13	12	13	13	13	14	13	13	13	12	13	12	13	12	13
1:50897342:A:C	2.633	NA	13	13	13	13	13	13	14	13	13	13	13	13	13	13	13	13	13	10	13	13	13	12	13	12	13	13	13	5	13	13	13	13	13	13	13	13	13	14	13	13	13	13	13	13	14	13	13
1:50901368:C:T	0.217	NA	5	14	14	14	5	5	14	5	5	5	5	14	14	5	14	5	5	14	13	5	14	14	5	5	5	14	5	5	5	14	5	5	5	5	5	5	15	15	5	15	5	5	5	5	5	5	15
1:50907438:C:T	4.999	7	5	15	15	15	5	5	15	15	5	5	5	15	5	5	5	5	5	15	5	5	15	15	5	5	5	5	4	5	4	5	4	5	4	5	5	5	15	15	5	5	5	4	4	4	5	5	15
1:50933830:A:G	0.12	6	15	15	15	15	15	15	15	15	5	5	5	15	15	15	15	15	15	15	15	15	15	15	5	15	5	5	5	5	5	5	5	5	5	5	5	5	5	5	5	5	5	15	5	5	15	5	5
1:50956131:A:G	0.569	6	5	15	15	15	5	5	15	15	4	5	4	15	15	5	5	15	5	15	15	15	15	15	5	15	4	4	4	5	4	5	4	4	4	4	4	4	5	5	4	5	4	5	4	4	5	4	5
1:50960521:C:T	1.587	7	5	15	15	15	5	5	9	15	5	5	5	15	15	15	15	15	5	15	15	15	15	15	5	15	9	4	5	4	15	15	4	5	4	4	4	5	5	5	5	5	5	5	5	5	5	5	5
1:50968097:A:T	1.063	2b	5	15	9	15	15	9	15	15	9	5	8	9	15	15	9	9	15	15	15	9	15	15	5	15	8	5	8	5	5	15	5	7	8	5	8	4	15	5	8	5	5	5	4	5	5	5	5
1:50978927:A:G	3.208	7	15	15	15	15	15	15	15	15	5	5	5	15	5	15	15	15	15	15	15	15	15	15	5	15	5	5	8	5	5	15	5	5	4	5	4	4	15	5	5	5	5	5	5	5	5	5	5
1:50984962:C:T	1.126	6	15	15	15	15	15	15	15	15	5	5	5	15	5	15	15	15	15	15	15	15	15	15	5	15	5	5	5	5	5	15	5	5	5	5	5	5	15	5	5	5	5	5	5	5	5	5	5
1:50991473:C:G	3.72	5	15	15	15	15	15	15	15	15	15	5	5	15	5	15	15	15	15	15	15	5	15	15	5	5	5	5	4	5	5	15	5	5	5	5	5	5	15	15	5	5	5	5	5	5	5	4	15
1:51016603:A:G	3.787	6	15	15	15	15	15	5	15	15	15	15	15	15	15	15	15	15	5	15	15	15	15	15	5	15	15	5	5	5	15	15	5	5	5	5	5	5	5	15	5	15	5	5	5	5	15	5	15
1:51020967:A:C	0.777	6	15	15	15	15	7	5	15	15	5	15	15	15	15	15	15	15	5	15	15	15	15	15	5	15	5	5	5	5	15	5	5	5	5	5	5	5	5	15	5	15	5	5	5	5	15	5	15
1:51029387:C:T	7.272	6	5	15	15	15	15	5	15	15	5	5	5	5	5	5	5	5	5	15	5	15	15	15	5	15	5	5	5	5	5	5	5	5	5	5	5	5	5	15	5	5	5	5	5	5	5	4	5
1:51038327:A:T	1.964	5	5	15	15	15	15	5	15	15	5	5	5	15	5	5	5	5	5	5	5	5	15	15	5	5	5	5	4	4	5	5	5	4	5	5	5	5	5	15	5	5	5	5	5	5	5	5	5
1:51039300:A:G	7.885	7	5	15	15	15	15	5	15	15	5	5	5	15	5	5	5	5	5	5	5	5	15	15	5	15	5	5	4	5	5	5	5	5	4	5	5	4	5	15	5	5	5	5	5	5	5	5	5
1:51042504:C:CT	0.879	NA	5	15	15	15	15	4	15	15	5	5	5	15	5	5	5	5	5	5	5	5	15	15	5	15	5	5	4	4	5	5	4	5	4	4	5	5	5	15	5	5	5	5	5	4	5	4	5
1:51058495:A:T	2.981	7	15	15	15	15	15	5	15	15	5	5	5	15	5	5	15	5	5	15	15	15	15	15	5	15	15	15	4	4	5	5	5	5	4	4	5	5	5	15	5	15	5	5	5	5	5	4	5
1:51062816:G:GT	5.451	NA	15	15	15	15	15	15	15	15	15	5	5	15	5	15	15	5	5	15	15	15	15	15	5	15	15	15	5	5	5	5	5	5	5	5	15	5	15	15	5	15	5	5	5	5	15	5	15
1:51062976:A:G	0.98	7	15	15	15	15	15	15	15	15	15	5	5	15	5	15	15	5	5	15	15	15	15	15	5	15	15	15	5	5	5	5	5	5	5	5	15	5	15	15	5	15	5	5	5	5	15	5	15
1:51063131:C:T	0.516	6	15	15	15	15	15	15	15	15	15	5	5	15	5	15	15	5	5	15	15	15	15	15	5	15	15	15	5	5	15	15	5	5	5	5	15	5	15	15	5	15	5	5	5	5	15	5	15
1:51066797:A:ATG	4.799	NA	15	15	15	15	15	15	15	15	15	5	5	15	5	15	15	15	5	15	15	15	15	15	5	15	15	15	5	5	15	15	5	5	5	5	15	5	15	15	15	15	5	15	15	15	15	5	15
1:51075040:A:T	2.407	7	15	15	15	5	15	15	15	15	15	15	5	15	15	15	15	15	15	15	15	15	5	15	15	15	15	15	5	15	15	15	5	5	5	15	15	5	15	15	15	15	15	15	15	15	15	5	15
1:51080191:G:GTAA	7.913	NA	15	15	15	5	15	15	15	15	15	5	5	15	15	15	15	15	15	15	15	15	5	15	15	15	15	15	15	5	15	15	5	15	15	15	15	5	15	15	15	15	15	15	15	15	15	15	15
1:51086337:C:T	0.618	1d	15	15	15	5	15	15	9	15	15	15	5	15	15	15	15	15	15	15	15	15	5	15	15	7	15	15	15	7	9	15	5	15	8	15	9	5	15	15	15	15	15	15	15	5	15	15	15
1:51087836:C:CA	1.08	NA	15	15	15	5	15	15	15	15	15	15	5	15	15	15	15	15	15	15	15	15	15	15	15	15	15	15	15	15	9	15	5	15	5	5	15	5	15	15	15	15	15	15	15	5	15	15	15
1:51093690:A:G	1.154	6	15	15	15	5	15	15	15	15	15	15	5	15	15	15	15	15	15	15	15	15	15	15	15	15	15	15	15	15	15	15	5	15	5	5	5	15	15	15	15	15	15	15	15	5	15	15	15
1:51094008:C:T	1.933	6	15	15	15	5	15	15	15	15	15	15	5	15	15	15	15	15	15	15	15	15	15	15	15	15	15	15	15	15	15	15	5	15	5	5	5	15	15	15	15	15	15	15	15	5	15	15	15
1:51106975:G:T	4.184	6	15	15	15	15	15	15	15	15	15	15	5	15	15	15	15	15	5	15	15	15	15	15	15	15	15	15	15	5	15	15	5	15	5	5	5	15	15	15	15	15	15	15	15	15	15	5	15
1:51111506:G:GA	0.161	NA	5	15	15	5	15	5	15	15	15	15	15	15	15	5	5	5	15	15	15	15	15	15	15	15	5	15	15	5	5	15	5	5	5	5	5	5	15	15	15	15	15	5	5	5	15	5	15
1:51114503:C:T	2.242	7	15	15	15	5	15	5	15	15	15	15	15	15	15	5	5	5	15	15	15	15	15	15	15	15	5	15	15	5	5	15	5	5	5	5	5	5	15	15	15	15	15	5	5	5	15	5	15
1:51114808:C:T	2.183	7	15	15	15	5	15	5	15	15	15	15	15	15	15	5	5	5	15	15	15	15	15	15	15	15	5	15	15	5	5	15	5	5	5	5	5	5	15	15	15	15	15	5	5	5	15	5	15
1:51115173:C:T	2.699	7	15	15	15	5	15	5	15	15	15	15	15	15	15	5	5	5	15	15	15	15	15	15	15	15	5	15	15	5	5	15	5	5	5	5	5	5	15	15	15	15	15	5	5	5	15	5	15
1:51137691:C:CT	0.675	NA	15	5	15	15	15	5	15	15	15	15	5	15	15	15	15	15	5	15	15	15	15	15	5	5	15	5	5	5	15	15	5	5	5	15	5	5	15	15	15	15	15	15	5	5	15	5	15
1:51144995:C:CA	0.952	NA	15	15	15	15	15	5	15	15	15	15	5	15	15	15	15	15	5	15	15	15	15	15	5	15	5	5	5	5	15	15	5	5	5	15	5	5	15	15	15	15	15	15	5	5	15	5	15
1:51153816:A:T	1.663	6	15	15	5	15	15	5	15	15	15	15	5	15	5	15	5	5	5	15	15	15	15	15	5	5	5	5	5	5	5	5	4	5	5	5	5	5	15	15	5	5	15	15	5	5	5	5	15
1:51159347:C:T	2.44	5	15	15	5	15	15	5	15	15	15	5	5	15	15	15	5	5	5	15	15	15	15	15	5	5	15	5	5	5	5	5	5	5	5	15	5	5	15	15	15	5	15	15	5	5	5	15	15
1:51165916:T:TCA	19.17	NA	1	1	5	7	15	15	15	15	7	7	7	7	15	2	2	2	5	7	1	1	15	15	5	5	15	15	5	5	5	15	5	15	5	15	15	5	15	15	15	5	15	15	5	5	5	5	15
1:51168696:A:T	0.012	6	7	5	5	5	15	15	15	15	15	5	5	15	15	7	7	7	5	7	7	7	15	15	5	5	15	15	7	5	5	15	5	15	5	15	15	5	15	15	15	5	15	15	5	15	15	5	15
1:51178922:T:TAAGAAA	0.861	NA	15	15	15	15	15	5	15	15	15	15	5	15	15	15	15	15	5	15	15	15	15	15	15	15	15	15	5	5	5	15	5	15	5	5	15	5	15	15	15	5	15	15	15	15	15	15	15
1:51178922:T:TAAGAAATAATGAAACAGT	NA	NA	15	15	15	15	15	5	15	15	15	15	5	15	15	15	15	15	5	15	15	15	15	15	15	15	15	15	5	5	5	15	5	15	5	5	15	5	15	15	15	5	15	15	15	15	15	15	15
1:51181099:C:T	3.008	7	15	15	15	15	15	5	15	15	15	15	5	15	15	15	15	15	5	15	15	15	15	15	15	15	15	15	5	5	5	15	5	15	5	5	15	5	15	15	15	5	15	15	15	15	15	15	15
1:51183257:C:T	8.761	5	15	15	15	15	15	5	15	15	15	15	4	15	15	15	15	15	5	5	15	15	15	15	15	15	15	15	5	5	9	15	5	15	5	5	15	5	15	15	15	5	5	15	15	5	15	15	15
1:51188594:C:T	2.463	5	15	15	15	15	15	5	15	15	15	5	5	15	5	15	15	15	5	15	15	15	15	15	15	15	5	15	5	5	7	15	7	7	4	5	15	5	15	15	15	5	5	7	15	5	15	7	5
1:51188674:C:G	2.624	1f	15	15	15	15	15	5	15	15	15	5	5	15	5	15	15	15	5	15	15	15	15	15	15	15	5	15	5	5	7	15	7	7	4	5	15	5	15	15	15	5	5	7	15	5	15	7	5
1:51189068:C:T	2.245	6	15	15	15	15	15	5	15	15	15	5	5	15	5	15	15	15	5	15	15	15	15	15	15	15	5	5	5	5	7	15	7	7	5	5	15	5	15	15	15	5	5	7	15	5	15	7	5
1:51189909:C:CA	0.595	NA	15	15	15	15	15	5	15	15	15	5	5	15	5	15	15	15	5	15	15	15	15	15	15	15	5	5	5	5	7	15	7	7	5	7	15	7	7	15	15	5	5	7	15	7	15	7	5
1:51191820:C:T	0.165	6	15	15	15	15	15	5	15	15	15	5	5	15	5	15	15	15	5	15	15	15	15	15	5	15	5	5	5	5	5	15	5	5	5	5	5	5	5	5	5	5	5	5	5	5	5	5	5
1:51193555:A:G	6.869	7	15	15	15	15	15	5	15	15	15	5	5	15	5	15	15	15	5	15	15	15	15	15	4	15	5	5	4	4	5	15	5	5	4	5	5	5	5	5	5	5	5	5	5	5	5	5	5
1:51199116:G:T	1.38	1f	15	15	15	15	15	5	15	15	5	5	5	15	5	15	15	15	5	15	15	15	15	15	5	15	5	5	5	5	7	15	5	7	4	5	5	5	5	15	5	5	7	7	5	5	5	5	15
1:51199193:C:T	1.395	1f	15	15	15	15	15	5	15	15	5	5	5	15	5	15	15	15	5	15	15	15	15	15	5	15	5	5	5	5	7	15	5	7	4	5	5	5	5	15	5	5	7	7	5	5	5	5	15
1:51201102:A:C	5.214	3a	15	15	15	15	15	5	15	15	5	5	5	15	5	15	15	5	5	15	15	15	15	15	5	15	5	5	5	5	5	5	5	5	5	5	5	5	5	15	5	5	5	5	5	5	5	5	15
1:51205699:A:AT	15	NA	15	15	15	15	15	5	15	15	5	5	5	15	5	5	15	5	5	15	15	15	15	15	5	5	5	5	5	5	5	5	5	5	5	5	5	5	5	15	5	5	5	5	5	5	5	4	15
1:51216584:C:T	0.266	5	15	15	15	15	15	7	15	15	15	15	15	15	5	15	15	15	5	15	15	15	15	15	15	5	15	5	5	5	15	15	5	5	5	15	15	5	15	15	5	15	5	5	5	5	5	5	5
1:51216616:C:T	2.318	5	15	15	15	15	15	5	15	15	15	15	15	15	5	15	15	15	5	15	15	15	15	15	15	5	15	5	5	5	15	15	5	5	5	15	15	5	15	15	5	15	5	5	5	5	5	5	5
1:51216645:C:CT	1.405	NA	15	15	15	15	15	5	15	15	15	15	15	15	5	15	15	15	5	15	15	15	15	15	15	5	15	5	5	5	15	15	5	5	5	15	15	5	15	15	5	15	5	5	5	5	5	5	5
1:51217065:A:G	4.611	7	15	15	15	15	15	7	15	15	15	15	15	15	5	15	15	15	5	15	15	15	15	15	15	5	15	5	5	5	15	15	5	5	5	15	15	5	15	15	5	15	5	5	5	5	5	5	5
1:51218695:A:G	1.728	7	15	15	15	15	15	5	15	15	15	15	15	15	5	15	15	15	5	15	15	15	15	15	15	5	15	5	5	5	15	15	5	5	5	15	15	5	15	15	5	15	5	5	5	15	5	5	5
1:51219166:C:T	11.69	7	15	15	15	15	15	5	15	15	15	15	15	15	5	15	15	15	5	15	15	15	15	15	15	5	15	5	5	5	15	15	5	5	4	15	15	5	15	15	5	15	5	5	5	15	5	5	5
1:51220127:C:T	2.892	6	15	15	15	15	15	5	15	15	15	15	15	15	5	15	15	15	5	15	15	15	15	15	15	5	15	5	5	5	15	15	5	5	5	15	15	5	15	15	5	15	5	5	5	15	5	15	5
1:51223480:C:T	1.619	6	15	15	9	15	5	5	15	15	15	9	9	15	9	9	9	15	15	15	15	9	15	15	15	15	15	5	5	5	9	15	9	15	9	15	9	5	15	15	5	15	5	5	5	15	5	9	5
1:51226608:A:G	0.429	7	15	15	15	15	15	5	15	15	15	15	15	15	15	15	15	15	15	15	15	15	15	15	15	15	15	5	5	5	15	15	5	15	5	15	5	5	15	15	5	15	5	5	5	15	5	5	5
1:51235019:C:T	2.926	5	15	15	15	15	15	5	15	15	15	15	5	15	15	15	15	15	15	15	15	15	15	15	15	15	15	5	5	5	5	15	5	5	5	15	5	5	15	5	5	5	5	5	5	5	5	5	5
1:51237194:C:T	5.123	6	15	15	15	15	15	5	15	15	15	15	5	15	15	15	15	15	15	15	15	15	15	15	15	15	15	5	5	5	5	15	5	5	5	15	5	5	15	5	5	5	5	5	5	5	5	5	5
1:51237409:C:G	0.718	6	15	15	15	15	15	5	15	15	15	15	5	15	15	15	15	15	15	15	15	15	15	15	15	15	15	5	5	5	5	15	5	5	5	15	5	5	15	5	5	5	5	5	5	5	5	5	5
1:51241057:A:C	1.873	5	15	15	15	15	15	5	15	15	15	15	5	15	15	15	15	15	15	15	15	15	15	15	15	15	15	5	5	5	5	15	5	5	5	5	5	5	15	5	5	5	5	5	5	5	5	5	5
1:51241620:C:T	1.144	5	15	15	15	15	15	5	15	15	15	15	5	15	15	15	15	15	15	15	15	15	15	15	15	15	15	5	5	5	5	15	5	5	5	5	5	5	5	5	5	5	5	5	5	5	5	5	5
1:51242674:C:G	2.55	7	15	15	15	15	15	5	15	15	5	5	5	15	15	15	15	15	15	15	15	15	15	15	5	15	15	5	5	5	5	15	4	5	5	5	5	5	5	5	5	5	5	5	5	5	5	5	5
1:51243374:C:G	0.367	6	15	15	15	15	15	5	15	15	5	5	5	15	15	15	15	15	15	15	15	15	15	15	5	15	5	5	5	5	5	15	4	5	5	5	5	5	5	5	5	5	5	5	5	5	5	5	5
1:51257608:C:T	0.119	6	15	15	15	5	15	15	15	15	15	15	5	5	15	5	5	5	5	15	5	5	15	15	5	5	5	15	15	5	15	15	5	15	5	5	5	5	5	15	5	5	5	15	5	15	15	5	15
1:51259645:A:G	2.544	6	7	15	15	15	15	15	15	15	15	15	5	15	15	7	5	7	5	7	7	7	15	15	5	7	15	15	15	5	15	15	5	15	5	5	5	5	15	15	5	5	5	15	5	15	15	5	15
1:51262960:C:T	0.722	7	15	15	15	15	15	15	15	15	15	15	15	15	15	15	15	15	5	15	15	15	15	15	15	5	15	15	15	5	15	15	5	15	5	5	5	5	15	15	5	5	5	15	5	15	15	7	15
1:51298828:A:G	3.186	6	9	15	15	15	15	15	15	15	15	15	5	15	9	15	9	15	15	15	15	15	15	15	15	15	15	15	7	5	15	15	5	15	5	15	9	5	15	15	15	15	15	15	15	15	15	15	15
1:51314782:A:C	0.018	6	15	15	15	15	15	15	15	15	9	15	15	15	15	15	15	15	15	15	15	15	15	15	15	15	15	15	5	5	15	15	5	15	9	15	5	5	15	15	15	15	15	15	15	15	15	5	5
1:51317374:G:T	2.604	5	15	15	15	15	15	15	15	15	15	15	15	15	15	15	15	15	15	15	15	15	15	15	15	15	15	15	5	5	15	15	5	15	15	15	5	5	15	15	15	15	15	15	15	15	15	5	5
1:51319346:C:T	10.03	NA	15	15	15	15	15	15	15	15	15	15	15	15	15	15	15	15	15	15	15	15	15	15	1	15	15	1	5	5	15	15	5	5	15	15	5	5	15	15	7	15	15	15	15	15	15	5	5
1:51340598:C:T	3.182	7	5	15	15	5	15	15	15	15	15	15	5	15	15	15	15	15	15	15	15	15	15	15	15	15	15	15	15	15	15	15	5	5	5	15	5	5	15	15	15	15	15	15	15	15	15	15	15
1:51356764:C:T	2.511	6	15	15	9	15	15	15	15	15	15	9	9	15	15	9	9	15	15	15	15	9	15	15	15	15	15	15	15	15	15	15	5	5	15	15	9	15	15	15	15	5	15	15	15	15	15	15	15
1:51397457:A:T	2.789	4	15	15	15	15	15	5	15	15	15	15	5	15	15	15	15	15	15	15	15	15	15	15	15	5	15	15	5	5	15	15	5	5	5	15	5	15	15	15	15	15	5	15	15	15	15	15	5
1:51398544:A:G	9.137	6	15	15	15	15	15	5	15	15	15	15	8	15	15	15	5	15	15	15	15	15	15	15	15	5	15	15	5	5	15	15	5	5	5	15	5	15	15	15	15	15	5	15	15	15	15	15	5
1:51403595:C:T	0.765	7	15	15	15	15	15	5	15	15	15	15	5	15	15	5	15	15	15	15	15	15	15	15	5	15	15	15	5	5	15	15	5	5	5	15	5	15	15	5	5	15	15	15	15	15	15	15	15
1:51413205:A:G	4.572	6	15	15	15	15	15	5	15	15	5	15	5	15	15	5	15	15	5	15	15	15	15	15	5	15	15	15	5	5	15	15	5	5	7	5	5	5	7	5	7	7	7	15	7	5	5	15	15
1:51414317:A:G	1.955	7	15	15	15	15	15	5	15	15	5	15	5	15	15	5	15	15	5	15	15	15	15	15	5	15	15	15	7	5	15	15	5	5	5	5	5	5	5	5	7	15	5	15	5	5	5	5	15
1:51418437:A:G	0.828	7	5	15	15	15	15	5	15	15	5	5	5	15	5	5	5	5	5	15	15	15	15	15	5	15	15	5	5	5	15	15	5	5	5	5	5	5	5	5	5	15	5	15	5	5	5	5	5
1:51418472:C:T	0.836	6	5	15	15	15	15	5	15	15	5	5	5	15	5	5	5	5	5	15	15	15	15	15	5	15	15	5	5	5	15	15	5	5	5	5	5	5	5	5	5	15	5	15	5	5	5	5	5
1:51451499:A:G	6.482	6	14	13	15	15	15	14	14	14	14	14	14	13	14	14	14	14	15	14	13	14	14	15	7	15	5	5	15	15	13	13	14	15	13	15	13	14	15	15	15	15	15	14	15	14	15	14	15
1:51452563:A:G	5.879	4	14	14	15	15	15	14	15	14	14	14	14	14	14	14	14	14	15	14	14	14	14	15	5	15	5	5	15	15	13	13	14	15	14	15	13	14	15	15	15	15	15	14	15	14	15	14	15
1:51452978:C:CTT	0.917	NA	15	14	15	15	15	14	15	14	14	14	14	14	14	14	14	14	15	15	14	14	15	15	5	15	5	5	15	15	13	14	14	15	14	15	14	14	15	15	15	15	15	14	15	14	15	14	15
1:51457021:A:T	4.253	6	15	15	15	15	15	14	15	15	14	14	15	15	14	15	14	15	15	15	15	15	15	15	5	15	15	15	15	15	14	14	14	15	14	15	14	14	15	15	15	15	15	15	15	15	15	14	15
1:51457656:G:T	0.204	6	15	15	15	15	15	14	15	15	14	14	15	15	14	15	14	15	15	15	15	15	15	15	5	15	15	15	15	15	14	14	14	15	14	15	14	14	15	15	15	15	15	15	15	15	15	14	15
1:51458009:C:T	0.105	NA	15	15	15	15	15	14	15	15	14	14	15	15	14	15	14	15	15	15	15	15	15	15	5	15	15	15	15	15	14	14	14	15	14	15	14	14	15	15	15	15	15	15	15	15	15	14	15
1:51462439:A:G	13.85	NA	15	15	15	15	15	14	5	15	14	14	15	15	14	15	14	15	15	15	15	15	15	15	5	15	15	15	15	15	13	14	14	15	14	15	13	14	15	15	15	15	15	15	15	15	15	14	15
1:51463907:G:GA	7.479	NA	15	15	15	15	15	14	5	15	14	14	15	15	14	15	14	15	15	15	15	15	15	15	5	15	15	15	15	15	14	14	14	15	14	15	14	14	15	15	15	15	15	15	15	15	15	14	15
1:51463966:A:G	3.79	7	15	15	15	15	15	14	5	15	14	14	15	15	14	15	14	15	15	15	15	15	15	15	5	15	15	15	15	15	14	14	14	15	14	15	14	14	15	15	15	15	15	15	15	15	15	14	15
1:51464565:C:T	0.368	5	15	15	15	15	15	14	5	15	14	14	15	15	14	15	15	15	15	15	15	15	15	15	5	15	15	15	15	15	14	14	14	15	14	15	14	14	15	15	15	15	15	15	15	15	15	14	15
1:51464645:C:T	0.086	7	15	15	15	15	15	14	5	15	14	14	15	15	14	15	15	15	15	15	15	15	15	15	5	15	15	15	15	15	7	14	14	15	14	15	14	14	15	15	15	15	15	15	15	15	15	14	15
1:51467096:C:CT	1.622	NA	15	15	15	15	15	14	5	15	14	14	15	15	14	15	15	15	15	15	15	15	15	15	5	15	15	15	15	15	14	14	15	15	14	15	14	14	15	15	15	15	15	15	15	15	15	15	15
1:51475488:A:G	2.069	5	15	15	15	15	15	15	15	15	15	15	15	15	15	15	15	15	15	15	15	15	15	15	15	15	15	15	15	15	15	15	14	15	14	15	14	14	15	15	15	15	15	15	15	15	15	15	15
1:51477088:A:G	8.264	5	15	15	15	15	15	15	15	15	15	15	15	15	15	15	15	15	15	15	15	15	15	15	15	15	9	15	15	15	9	15	14	15	14	9	14	14	15	15	15	15	15	15	15	15	15	15	15
1:51477643:A:T	3.144	7	15	15	15	15	15	15	15	15	15	15	15	15	15	15	15	15	15	15	15	15	15	15	15	15	15	15	15	15	9	15	14	15	14	14	14	14	15	15	15	15	15	15	15	14	15	15	15
1:51478502:A:AT	2.773	NA	15	15	15	15	15	15	15	15	15	15	15	15	15	15	15	15	15	15	15	15	15	15	15	15	15	15	15	15	9	15	14	15	14	14	14	14	15	15	15	15	15	15	15	14	15	15	15
1:51480258:A:G	8.594	7	15	15	15	15	15	15	15	15	15	15	15	15	15	15	15	15	15	15	15	15	15	15	15	15	15	15	15	15	14	15	14	15	14	14	14	14	15	15	15	15	15	15	15	14	15	15	15
1:87762069:A:G	8.098	5	15	15	15	5	15	15	15	15	14	14	15	15	15	15	15	15	14	15	15	15	15	5	15	5	15	15	15	15	7	14	14	15	15	14	15	15	15	15	15	15	15	15	15	15	15	15	15
1:87763203:C:T	0.498	6	15	15	15	5	15	15	15	15	14	14	15	15	15	15	15	15	14	15	15	15	15	5	15	5	15	15	15	15	5	14	14	15	15	14	15	15	15	15	15	15	15	15	15	15	15	15	15
1:87763219:C:T	0.348	7	15	15	15	5	15	15	15	15	14	14	15	15	15	15	15	15	14	15	15	15	15	5	15	5	15	15	15	15	5	14	14	15	15	14	15	15	15	15	15	15	15	15	15	15	15	15	15
1:87763953:G:T	2.496	7	15	15	15	5	15	15	15	15	14	14	15	15	15	15	15	15	14	15	15	15	15	5	15	5	15	15	15	9	5	14	14	15	15	14	15	15	15	15	15	15	15	15	15	15	15	15	15
1:87767327:G:T	6.816	5	14	15	15	5	15	15	15	15	14	14	15	15	15	15	15	15	14	15	15	15	15	5	15	15	15	15	15	15	7	7	14	15	15	14	15	15	15	15	15	15	15	15	15	15	15	15	15
1:87767413:C:CA	2.582	NA	14	15	15	5	15	15	15	15	14	14	15	15	15	15	15	15	14	15	15	15	15	5	15	15	15	15	15	15	7	7	14	15	15	14	15	15	15	15	15	15	15	15	15	15	15	15	15
1:87768569:C:CA	2.408	NA	14	15	15	5	15	15	15	15	14	14	15	15	15	15	15	15	14	15	15	15	15	5	15	15	15	15	15	15	5	14	14	15	15	14	15	15	15	15	15	15	15	15	15	15	15	15	15
1:87769271:C:T	3.321	7	14	15	15	5	15	15	15	15	14	14	15	15	15	15	15	15	13	15	15	15	15	15	15	15	15	15	15	15	5	14	14	15	15	14	15	15	15	15	15	15	15	15	15	15	15	15	15
1:87769398:A:G	6.911	6	14	15	15	5	15	15	15	15	14	14	15	15	15	15	15	15	13	15	15	15	15	15	15	15	15	15	15	15	5	14	14	15	15	14	15	15	15	15	15	15	15	15	15	15	15	15	15
1:87770171:A:T	0.248	6	14	15	15	5	15	15	15	15	14	14	15	15	15	15	15	15	13	15	15	15	15	15	15	15	15	15	15	15	5	14	14	15	15	14	15	15	15	15	15	15	15	15	15	14	15	15	15
1:87770251:C:T	0.364	6	14	15	15	5	14	15	15	15	14	14	15	15	15	15	15	15	13	15	15	15	15	15	15	15	15	15	15	15	5	14	14	15	15	14	15	15	15	15	15	15	15	15	15	14	15	15	15
1:87772277:A:G	1.871	7	14	15	15	5	14	14	15	15	13	14	15	15	15	15	15	15	13	15	15	15	15	15	15	15	15	15	15	15	5	15	14	15	15	14	15	15	15	15	15	14	15	15	14	14	15	15	15
1:87772526:C:T	0.16	5	14	15	15	5	14	14	15	15	13	14	15	15	15	15	15	15	13	15	15	15	15	15	15	15	15	15	15	15	5	15	14	15	15	14	15	15	15	15	15	14	15	15	14	14	15	15	15
1:87772532:A:G	7.778	5	14	15	15	5	14	14	15	15	13	14	15	15	15	15	15	15	13	15	15	15	15	15	15	15	15	15	15	15	5	15	14	15	15	14	15	15	15	15	15	14	15	15	14	14	15	15	15
1:87772558:C:CT	2.066	NA	14	15	15	5	14	14	15	15	13	14	15	15	15	15	15	15	13	15	15	15	15	15	15	15	15	15	15	15	5	15	14	15	15	14	15	15	15	15	15	14	15	15	14	14	15	15	15
1:87772615:A:G	3.342	7	14	15	15	5	14	14	15	15	13	13	15	15	15	15	15	15	13	15	15	15	15	15	15	15	15	15	15	15	5	15	14	15	15	14	15	15	15	15	15	14	15	15	14	14	15	15	15
1:87772626:A:T	5.907	5	14	15	15	5	14	14	15	15	13	13	15	15	15	15	15	15	13	15	15	15	15	15	15	15	15	15	15	15	5	15	14	15	15	14	15	15	15	15	15	14	15	15	14	14	15	15	15
1:87773431:A:G	19.76	6	14	15	15	5	15	14	15	15	13	13	15	15	15	15	15	15	13	15	7	15	15	15	15	15	15	15	15	15	5	15	14	15	15	14	15	15	14	15	15	14	15	15	14	14	15	15	15
1:87773720:C:CT	3.324	NA	7	15	15	5	15	14	15	15	13	13	15	7	15	7	15	15	13	7	7	15	15	15	15	15	15	15	15	15	5	15	14	15	15	14	15	15	14	15	15	14	15	15	14	14	15	15	15
1:87775058:A:G	0.152	6	5	15	15	5	15	14	7	15	14	13	15	15	15	7	7	15	14	15	7	5	15	15	15	15	15	15	15	15	5	15	14	15	15	14	15	15	14	15	15	14	15	15	14	14	15	15	15
1:87775170:A:ATT	5.001	NA	5	15	15	5	15	14	7	15	14	13	15	15	15	7	7	15	14	15	7	5	15	15	15	15	15	15	15	15	5	15	14	15	15	14	15	15	14	15	15	14	15	15	14	14	15	15	15
1:87775466:A:G	1.735	7	5	15	15	5	15	14	7	15	14	14	15	15	15	15	15	15	14	15	7	5	15	15	15	15	15	15	15	15	5	15	14	15	15	14	15	15	14	15	15	14	15	15	14	14	15	15	15
1:87778592:C:T	13.85	6	15	15	15	5	15	14	15	15	14	14	15	15	15	15	15	15	14	15	15	15	15	15	15	15	15	15	15	15	5	15	14	15	15	14	15	15	14	15	15	14	15	15	14	14	15	15	15
1:87781737:C:G	4.782	7	15	14	15	5	15	14	15	15	14	14	15	15	14	15	15	15	14	15	15	15	15	15	15	15	15	15	15	15	7	15	15	15	15	14	15	15	14	15	15	14	15	15	14	14	15	15	15
1:87781747:C:T	6.275	7	15	14	15	5	15	14	15	15	14	14	15	15	14	15	15	15	14	15	15	15	15	15	15	15	15	15	15	15	7	15	15	15	15	14	15	15	14	15	15	14	15	15	14	14	15	15	15
1:96621739:A:G	7.301	6	9	15	9	9	15	9	9	15	15	15	9	9	9	9	9	9	9	15	15	15	15	15	9	9	9	15	9	15	9	9	15	9	15	15	9	15	15	15	15	15	9	15	15	9	15	15	15
1:96689205:A:G	2.116	7	15	15	15	15	15	15	15	15	15	15	15	15	15	15	15	15	14	15	15	15	15	15	15	15	15	14	15	15	9	15	15	15	15	15	15	15	15	15	15	15	15	15	15	15	15	15	15
1:96729343:C:G	1.715	7	15	15	15	15	15	15	15	15	15	15	15	15	15	15	15	15	15	15	15	15	15	15	15	15	15	15	15	15	15	15	15	15	15	15	15	15	15	15	15	15	15	15	15	15	15	15	15
1:96736546:A:T	7.689	6	15	15	15	15	15	15	15	15	15	15	15	15	15	15	15	15	15	15	15	15	15	15	15	15	15	15	15	15	15	15	15	15	15	15	15	15	15	15	15	15	15	15	15	15	15	15	15
1:96763322:G:T	8.078	7	15	15	15	15	15	5	9	15	15	15	15	15	15	15	15	15	15	15	15	15	15	15	15	15	15	15	15	15	7	15	15	15	15	15	15	15	15	15	15	15	15	15	15	15	15	9	15
1:96765998:C:G	4.211	7	15	15	15	15	15	5	15	15	15	15	15	15	15	15	15	15	15	15	15	15	15	15	15	15	15	15	15	15	15	15	15	15	15	15	15	15	15	15	15	15	15	15	15	15	15	9	15
1:96797021:C:T	4.129	7	15	15	15	15	15	15	15	15	15	15	15	15	15	15	15	15	15	15	15	15	15	15	15	15	15	15	15	15	15	15	15	15	15	15	15	15	15	15	15	15	15	15	15	15	15	15	15
1:96815882:G:GC	0.095	NA	15	15	15	15	15	15	15	15	15	15	15	15	15	15	15	15	15	15	15	15	15	15	15	15	15	15	15	15	15	15	15	15	15	15	15	15	15	15	15	15	15	15	15	15	15	15	15
1:96878072:A:G	2.252	6	15	15	15	15	15	15	15	15	14	14	15	15	15	15	15	15	14	15	15	15	15	15	14	15	15	15	5	5	15	15	15	15	15	15	15	15	15	15	15	15	15	15	15	15	15	15	15
1:96882331:A:C	19.17	4	15	15	15	15	15	15	15	15	15	14	15	15	7	15	15	15	7	15	15	15	15	15	2	15	7	2	7	7	15	15	15	15	15	15	15	15	15	15	15	15	15	15	15	15	15	15	15
1:96905140:A:G	6.511	6	15	15	9	15	9	9	9	9	15	15	9	15	9	9	9	9	9	9	9	9	9	9	15	9	15	15	9	15	9	9	15	15	15	15	15	9	15	15	15	15	15	9	15	15	15	9	15
1:96918527:A:G	0.588	7	15	15	15	15	15	15	15	15	15	15	15	15	15	15	15	15	15	15	15	15	15	15	15	15	15	15	15	15	15	15	15	15	15	15	15	15	15	15	15	15	15	15	15	15	15	15	15
1:96947378:G:GA	3.362	NA	13	14	13	14	5	15	5	14	5	5	14	7	15	13	13	12	15	13	12	13	14	14	15	14	15	15	15	5	15	15	15	15	15	15	15	15	15	15	15	15	15	15	15	15	15	15	15
1:96947378:G:GAA	3.298	NA	13	14	13	14	5	15	5	14	5	5	14	7	15	13	13	12	15	13	12	13	14	14	15	14	15	15	15	5	15	15	15	15	15	15	15	15	15	15	15	15	15	15	15	15	15	15	15
1:97026871:C:T	5.758	6	5	5	7	15	15	15	15	15	15	15	9	5	9	7	5	7	15	7	5	5	15	15	15	5	15	15	15	15	5	5	15	15	15	15	15	15	15	15	15	15	15	15	15	15	15	15	15
1:97028456:C:G	0.565	7	15	15	15	15	15	15	15	15	15	15	15	15	15	7	7	7	15	7	7	7	15	15	15	7	15	15	15	15	5	5	15	15	15	15	15	15	15	15	15	15	15	15	15	15	15	15	15
2:103777717:A:T	3.115	6	15	15	15	15	15	14	15	15	7	7	15	15	15	15	15	15	15	15	15	15	15	15	14	15	15	15	14	15	15	15	15	15	14	15	14	14	15	15	15	15	15	15	15	15	15	15	15
2:103779791:A:G	4.86	7	15	15	15	15	15	15	15	15	15	15	15	14	15	15	15	15	15	15	15	15	15	15	15	15	15	15	14	15	15	15	15	15	14	15	15	14	15	15	15	15	15	15	15	15	15	15	15
2:103781331:A:G	9.624	5	15	15	15	15	15	15	15	15	15	15	15	14	15	15	7	7	15	7	7	7	15	15	15	7	15	15	14	15	15	15	15	15	14	15	15	15	15	15	15	15	15	15	15	15	15	15	15
2:103783737:C:CA	3.076	NA	15	15	15	15	15	7	14	15	15	15	7	14	15	15	15	15	9	15	15	15	15	15	15	15	15	15	14	15	15	15	15	15	14	15	15	15	15	15	15	15	15	15	15	15	15	15	15
2:103784593:C:T	1.113	7	15	15	15	15	15	5	14	15	15	15	5	14	15	15	15	15	9	15	15	15	15	15	15	15	15	15	14	15	15	15	15	15	14	15	15	15	15	15	15	15	15	15	15	15	15	15	15
2:103784806:C:G	5.179	5	15	15	15	15	15	5	14	15	15	15	5	14	15	15	15	15	9	15	15	15	15	15	15	15	15	15	14	15	15	15	15	15	14	15	15	15	15	15	15	15	15	15	15	15	15	15	15
2:103786514:C:G	1.826	4	15	15	15	15	15	5	14	15	15	15	15	14	15	15	15	15	15	15	15	15	15	15	15	15	15	15	14	15	15	15	15	15	15	15	15	15	15	15	15	15	15	15	15	15	15	15	15
2:103786916:C:T	1.173	7	15	15	15	15	15	5	14	15	15	15	15	14	15	15	15	15	15	15	15	15	15	15	15	15	15	15	14	15	15	15	15	15	15	15	15	15	15	15	15	15	15	15	15	15	15	15	15
2:103788187:C:G	0.152	7	15	15	15	15	15	5	14	15	15	9	15	14	15	15	9	14	9	15	15	15	15	15	15	15	15	15	14	15	15	15	15	15	15	15	15	15	15	15	15	15	15	15	15	15	15	15	15
2:103789338:C:T	2.068	6	15	15	15	15	15	5	5	15	15	15	15	14	15	15	9	14	9	15	15	15	15	15	15	15	15	15	14	15	15	15	15	15	15	15	15	15	15	15	15	15	15	15	15	15	15	15	15
2:103790006:A:G	0.793	7	15	15	15	15	15	5	5	15	15	15	15	13	15	15	15	14	9	15	15	15	15	15	15	15	15	15	14	9	15	15	15	15	15	15	15	15	15	15	15	15	15	15	15	15	15	15	15
2:103792050:C:G	2.743	7	15	15	15	15	15	7	5	15	15	15	9	7	15	15	15	13	9	15	15	15	15	15	15	15	15	15	13	15	15	15	15	15	15	15	15	15	15	15	15	15	15	15	15	15	15	15	15
2:103793587:C:T	8.918	6	15	15	15	15	15	15	7	15	15	15	2	14	15	15	15	12	9	15	15	15	15	15	15	15	15	15	14	9	15	15	15	15	15	15	15	15	15	15	15	15	15	15	15	15	15	15	15
2:103793999:A:G	3.279	7	15	15	15	15	15	15	5	15	15	15	7	12	15	15	15	13	9	15	15	15	15	15	15	15	15	15	14	15	15	15	15	15	15	15	15	15	15	15	15	15	15	15	15	15	15	15	15
2:103795426:G:T	0.306	NA	15	15	15	15	15	15	15	15	15	15	15	13	15	15	15	14	9	15	15	15	15	15	15	15	15	15	14	15	15	15	15	15	15	15	15	15	15	15	15	15	15	15	15	15	15	15	15
2:103798470:A:G	1.744	NA	15	15	15	15	15	15	15	15	15	15	15	14	15	15	15	14	15	15	15	15	15	15	15	15	15	15	14	15	15	15	15	15	15	15	15	15	15	15	15	15	15	15	15	15	15	15	15
2:103798687:A:G	0.361	6	15	15	15	15	15	15	15	15	15	15	15	14	15	15	15	14	15	15	15	15	15	15	15	15	15	15	14	15	15	15	15	15	15	15	15	15	15	15	15	15	15	15	15	15	15	15	15
2:103799972:C:T	3.736	7	15	15	15	15	15	15	15	15	15	15	15	14	15	15	15	15	15	15	15	15	15	15	15	15	15	15	14	15	15	15	15	15	15	15	15	15	15	15	15	15	15	15	15	15	15	15	15
2:103802028:C:CA	6.445	NA	15	15	15	15	15	15	15	15	15	15	15	15	15	15	15	15	9	15	15	15	15	15	15	15	15	15	14	15	9	15	15	15	15	14	15	15	15	15	15	15	15	15	15	15	15	15	15
2:103804431:C:T	7.048	7	15	15	15	15	15	15	15	15	9	15	15	15	15	15	15	9	9	15	15	15	15	15	15	15	15	15	14	9	9	15	15	15	15	14	15	15	15	15	15	15	15	15	15	15	15	15	15
2:103805514:C:T	2.397	6	15	15	15	15	15	15	15	15	9	15	15	15	15	15	15	9	9	15	15	15	15	15	15	15	15	15	13	9	9	15	15	15	15	14	15	15	15	15	15	15	15	15	15	15	15	15	15
2:103806427:C:T	7.781	7	15	15	15	15	8	15	15	15	15	9	15	15	15	15	15	15	9	15	15	15	15	15	15	9	15	15	13	9	9	15	15	15	15	14	15	15	15	15	15	15	15	15	15	15	15	15	15
2:103806509:A:G	0.391	7	15	15	15	15	8	15	15	15	15	9	15	15	15	15	15	15	9	15	15	15	15	15	15	9	15	15	13	9	9	15	15	15	15	14	15	15	15	15	15	15	15	15	15	15	15	15	15
2:103806942:A:G	1.904	7	15	15	15	15	8	7	15	15	15	9	15	15	15	15	15	15	9	15	15	15	15	7	15	9	15	15	13	9	9	15	15	15	15	14	15	15	15	15	15	15	15	15	15	15	15	15	15
2:103808526:A:G	1.383	7	15	15	15	15	15	15	15	15	15	15	15	15	15	15	15	15	9	15	15	15	15	15	15	9	15	15	14	15	9	15	15	15	15	15	15	15	15	15	15	15	15	15	15	15	15	15	15
2:103808540:C:T	1.919	7	15	15	15	15	15	15	15	15	15	15	15	15	15	15	15	15	9	15	15	15	15	15	15	9	15	15	14	15	9	15	15	15	15	15	15	15	15	15	15	15	15	15	15	15	15	15	15
2:103810100:C:T	9.393	7	15	15	15	15	15	15	15	15	15	15	15	15	15	15	15	15	15	15	15	15	15	15	15	15	15	15	15	15	15	15	15	15	15	15	15	15	15	15	15	15	15	15	15	15	15	15	15
2:103810790:A:C	1.649	5	15	15	15	15	15	15	15	15	15	15	15	15	15	15	15	15	15	15	15	15	15	15	15	15	15	15	15	15	15	15	15	15	15	15	15	15	15	15	15	15	15	15	15	15	15	15	15
2:103813251:C:T	6.004	7	15	15	15	15	15	15	15	15	15	15	15	15	15	15	15	15	15	15	15	15	15	15	15	15	15	15	15	15	15	15	15	15	15	15	15	15	15	15	15	15	15	15	15	15	15	15	15
2:103813615:C:G	1.221	7	15	15	15	15	15	15	15	15	15	15	15	15	15	15	15	15	15	15	15	15	15	15	15	15	15	15	15	15	15	15	15	15	15	15	15	15	15	15	15	15	15	15	15	15	15	15	15
2:103816804:A:G	2.215	NA	15	15	15	15	15	15	15	15	15	15	15	15	15	9	15	9	15	15	15	15	15	15	15	15	15	15	15	9	9	15	15	15	15	15	15	15	15	15	15	15	15	15	15	15	15	15	15
2:103817504:A:G	2.437	5	15	15	15	15	9	15	15	15	15	15	15	15	15	9	15	9	9	15	15	9	15	9	15	15	15	15	15	15	9	15	15	15	15	15	15	9	15	15	15	15	15	15	15	15	15	9	15
2:103818892:C:T	1.394	7	15	15	15	15	15	15	15	15	15	15	15	15	15	15	15	15	9	15	15	15	15	15	15	15	15	15	15	15	15	15	15	15	15	15	15	15	15	15	15	15	15	15	9	15	15	15	15
2:103820906:C:G	4.948	7	15	15	15	15	15	15	15	15	15	15	15	15	15	15	15	15	15	15	15	15	15	15	15	15	15	15	15	15	15	15	15	15	15	15	15	15	15	15	15	15	15	15	15	15	15	15	15
2:103822418:A:G	4.42	6	15	15	15	15	15	15	15	15	15	15	15	15	15	15	15	15	15	15	15	15	15	15	15	15	15	15	15	15	15	15	15	15	15	15	15	15	15	15	15	15	15	15	15	15	15	15	15
2:103823873:C:T	0.189	6	15	15	15	15	15	15	15	15	15	15	15	15	15	15	15	15	15	15	15	15	15	15	15	15	15	15	15	15	15	15	15	15	15	15	15	15	15	15	15	15	15	15	15	15	15	15	15
2:103825953:A:G	1.568	6	15	15	15	15	15	15	15	15	15	15	15	15	15	15	15	15	15	15	15	15	15	15	15	15	15	15	15	9	15	15	15	15	15	15	15	15	15	15	15	15	15	15	15	15	15	15	15
2:103827223:A:G	0.418	NA	15	15	15	15	15	15	15	15	15	15	15	15	15	15	15	15	9	15	15	15	15	15	15	15	15	15	15	9	15	15	15	15	15	15	15	15	15	15	15	15	15	15	15	15	15	15	15
2:103828823:G:GT	3.078	NA	15	15	15	15	15	15	15	15	15	15	15	15	15	15	15	15	9	15	15	15	15	15	15	15	15	15	15	15	15	15	15	15	15	15	15	15	15	15	15	15	15	15	15	15	15	15	15
2:103828842:G:T	0.69	6	15	15	15	15	15	15	15	15	15	15	15	15	15	15	15	15	9	15	15	15	15	15	15	15	15	15	15	15	15	15	15	15	15	15	15	15	15	15	15	15	15	15	15	15	15	15	15
2:103833105:A:G	3.915	6	15	15	15	15	15	15	15	15	9	15	15	15	15	15	15	9	15	15	15	15	15	15	15	15	15	15	15	15	15	15	15	15	15	15	15	15	15	15	15	15	15	15	15	15	15	15	15
2:103834925:C:T	1.718	7	15	15	15	15	15	15	15	15	15	15	15	15	15	15	15	15	15	15	15	15	15	15	15	15	15	15	15	15	15	15	15	15	15	15	15	15	15	15	15	15	15	15	15	15	15	15	15
2:103835700:C:CACTT	2.852	NA	15	15	15	15	15	15	15	15	15	15	15	15	15	15	15	15	15	15	15	15	15	15	15	15	15	15	15	15	15	15	15	15	15	15	15	15	15	15	15	15	15	15	15	15	15	15	15
2:103835799:C:T	2.926	7	15	15	15	15	15	15	15	15	15	15	15	15	15	15	15	15	15	15	15	15	15	15	15	15	15	15	15	15	15	15	15	15	15	15	15	15	15	15	15	15	15	15	15	15	15	15	15
2:103837781:C:T	3.378	7	15	15	15	15	15	15	15	15	15	15	15	15	15	15	15	15	15	15	15	15	15	15	15	15	15	15	15	15	15	15	15	15	15	15	15	15	15	15	15	15	15	15	15	15	15	15	15
2:103838000:A:T	4.868	7	15	15	15	15	15	15	15	15	15	15	15	15	15	15	15	15	15	15	15	15	15	15	15	15	15	15	15	15	15	15	15	15	15	15	15	15	15	15	15	15	15	15	15	15	15	15	15
2:103839785:C:T	1.104	5	15	15	15	15	15	15	15	15	15	15	15	15	15	15	15	15	9	15	15	15	15	15	15	15	15	15	15	15	9	15	15	15	15	15	15	15	15	15	15	15	15	15	15	15	15	15	15
2:103844425:A:T	1.604	6	15	15	15	14	15	15	15	15	15	15	15	15	15	15	15	15	15	15	15	15	15	15	15	15	15	15	15	15	15	15	15	15	15	15	15	15	15	15	15	15	15	15	15	15	15	15	15
2:103847042:C:T	3.724	6	15	15	15	15	15	15	15	15	15	15	15	15	15	15	15	15	15	15	15	15	15	15	15	15	15	15	15	9	15	15	15	15	15	15	15	15	15	15	15	15	15	15	15	15	15	15	15
2:103848002:A:G	7.133	6	15	15	15	15	15	15	5	15	15	7	15	15	15	15	15	15	15	15	15	15	15	15	15	15	15	15	15	9	15	15	15	15	15	15	15	15	15	15	15	15	15	15	15	15	15	15	15
2:103852487:A:T	6.835	5	15	15	15	15	15	15	9	15	15	15	15	15	15	15	15	15	9	15	15	15	15	15	15	15	15	15	15	9	15	15	15	15	15	15	15	15	15	15	15	15	15	15	15	15	15	15	15
2:103855863:C:T	1.956	6	15	15	15	15	15	15	15	15	15	15	15	15	15	15	9	15	9	15	15	15	15	15	15	15	15	15	9	9	15	15	15	15	15	15	15	15	15	15	15	15	9	15	15	15	15	15	15
2:103857074:C:T	0.118	NA	15	15	15	15	15	15	15	15	15	15	15	15	15	15	15	15	15	15	15	15	15	15	15	15	15	15	15	9	15	15	15	15	15	15	15	15	15	15	15	15	15	15	15	15	15	15	15
2:103858181:C:T	21.5	5	7	15	15	15	15	15	5	15	15	15	7	7	15	15	15	7	15	15	15	15	15	15	15	15	15	15	15	9	15	15	15	15	15	15	15	15	15	15	15	15	15	15	15	15	15	15	15
2:103859886:A:G	0.134	7	15	15	15	15	15	15	5	15	15	15	15	15	15	15	15	15	9	15	15	15	15	15	15	15	15	15	15	15	15	15	15	15	15	15	15	15	15	15	15	15	15	15	15	15	15	15	15
2:103861062:A:C	1.283	7	15	15	15	15	15	15	5	15	15	15	15	15	15	15	15	15	9	15	15	15	15	15	15	15	15	15	15	15	15	15	15	15	15	15	15	15	15	15	15	15	15	15	15	15	15	15	15
2:103861579:C:T	0.218	7	15	15	15	15	15	15	5	15	15	15	15	15	15	15	15	15	9	15	15	15	15	15	15	15	15	15	15	15	15	15	15	15	15	15	15	15	15	15	15	15	15	15	15	15	15	15	15
2:103862610:C:T	0.616	NA	15	15	15	15	15	15	5	15	15	15	15	15	15	15	15	15	9	15	15	15	15	15	15	15	15	15	15	9	15	15	15	15	15	15	15	15	15	15	15	15	15	15	15	15	15	15	15
2:103864440:C:T	0.651	6	15	15	15	15	15	15	5	15	15	15	15	15	15	15	15	15	15	15	15	15	15	15	15	15	15	15	15	15	15	15	15	15	15	15	15	15	15	15	15	15	15	15	15	15	15	15	15
2:103866627:A:G	0.509	7	5	15	15	15	15	15	5	15	15	15	15	15	15	15	15	15	9	15	15	15	15	15	9	15	15	15	9	9	9	15	15	15	15	15	15	15	15	15	15	15	15	15	15	15	15	15	15
2:103871938:A:G	2	6	5	15	15	15	15	15	15	15	15	15	15	15	15	15	15	15	15	15	15	15	15	15	15	15	15	15	14	9	15	15	15	15	15	9	15	15	15	15	15	15	15	15	15	15	15	15	15
2:103873312:C:T	2.213	NA	5	15	15	15	15	15	15	15	9	15	15	15	15	15	15	15	15	15	15	15	15	15	15	15	15	15	14	9	15	15	15	15	15	15	15	15	15	15	15	15	15	15	15	15	15	15	15
2:103875129:C:T	0.779	7	5	15	15	15	15	15	15	15	15	15	15	15	15	15	15	15	15	15	15	15	15	15	15	15	15	15	14	15	15	15	15	15	15	15	15	15	15	15	15	15	15	15	15	15	15	15	15
2:103875563:G:T	1.849	NA	5	15	15	15	15	15	15	15	15	15	15	15	15	15	15	15	9	15	15	15	15	15	15	15	15	15	14	15	15	15	15	15	15	15	15	15	15	15	15	15	15	15	15	15	15	15	15
2:103875811:G:T	3.541	NA	5	15	15	15	15	15	15	15	15	15	15	15	15	15	15	15	9	15	15	15	15	15	15	15	15	9	14	15	15	15	15	15	15	15	15	15	15	15	15	15	15	15	15	15	15	15	15
2:103876070:A:G	0.714	7	5	15	15	15	15	15	15	15	15	15	15	15	15	15	15	15	9	15	15	15	15	15	15	15	15	9	14	15	15	15	15	15	15	15	15	15	15	15	15	15	15	15	15	15	15	15	15
2:103876626:A:G	4.117	6	5	15	15	15	15	15	15	15	15	15	15	15	15	15	15	15	15	15	15	15	15	15	15	15	15	9	14	15	15	15	15	15	15	15	15	15	15	15	15	15	15	15	15	15	15	15	15
2:103876695:C:G	3.529	6	5	15	15	15	15	15	15	15	15	15	15	15	15	15	15	15	15	15	15	15	15	15	15	15	15	9	14	15	15	15	15	15	15	15	15	15	15	15	15	15	15	15	15	15	15	15	15
2:103878818:A:T	3.853	6	15	15	15	5	15	15	15	15	15	15	15	15	15	15	15	15	9	15	15	15	15	15	15	15	15	9	14	15	15	15	15	15	15	15	15	15	15	15	15	15	15	15	15	15	15	15	15
2:103879469:A:G	1.807	6	15	15	15	5	15	15	15	15	15	15	15	15	15	15	15	15	15	15	15	15	15	15	15	15	15	15	14	15	15	15	15	15	15	15	15	15	15	15	15	15	15	15	15	15	15	15	15
2:103879559:A:G	2.555	7	15	15	15	5	15	15	15	15	15	15	15	15	15	15	15	15	15	15	15	15	15	15	15	15	15	15	14	15	15	15	15	15	15	15	15	15	15	15	15	15	15	15	15	15	15	15	15
2:103880450:G:GTTTTCACT	5.329	NA	15	15	15	5	15	15	15	15	7	15	15	15	15	15	15	15	9	7	15	15	15	15	15	15	15	15	14	15	15	15	15	15	15	15	15	15	15	15	15	15	15	15	15	15	15	15	15
2:103881423:A:G	2.397	7	15	15	15	5	15	15	15	15	7	15	15	15	15	15	15	15	9	15	15	15	15	15	15	15	15	15	14	9	15	15	15	15	15	15	15	15	15	15	15	15	15	15	15	15	15	15	15
2:103883379:C:T	3.356	7	15	15	15	5	15	15	15	15	15	15	15	15	15	15	15	15	9	15	15	15	15	15	15	15	15	15	14	9	15	15	15	15	15	15	15	15	15	15	15	15	15	15	15	15	15	15	15
2:103883837:A:G	4.78	6	15	15	15	5	15	15	15	15	15	15	15	15	15	15	15	15	9	15	15	15	15	15	15	15	9	15	14	9	15	15	15	15	15	15	15	15	15	15	15	15	15	15	15	15	15	15	15
2:103884713:C:T	0.036	5	15	15	15	5	15	15	15	15	15	15	15	15	15	15	15	15	9	15	15	15	15	15	15	14	9	15	15	9	9	15	15	9	15	15	15	15	15	15	15	15	15	15	15	15	15	9	15
2:103885687:A:G	1.738	7	15	15	15	15	15	15	15	15	15	15	15	15	15	15	15	15	9	15	15	15	15	15	15	14	15	15	15	15	9	15	15	15	15	15	15	15	15	15	15	15	15	15	15	15	15	9	15
2:103885889:C:T	0.352	6	15	15	15	15	15	15	15	15	15	15	15	15	15	15	15	15	9	15	15	15	15	15	15	14	15	15	15	15	9	15	15	15	15	15	15	15	15	15	15	15	15	15	15	15	15	9	15
2:103886061:C:T	2.468	7	15	15	15	15	15	15	15	15	15	15	15	15	15	15	15	15	9	15	15	15	15	15	15	14	15	15	15	15	9	15	15	15	15	15	15	15	15	15	15	15	15	15	15	15	15	9	15
2:103887691:T:TC	1.83	NA	15	15	15	15	15	9	15	15	15	15	15	15	15	15	9	9	9	15	15	15	15	15	15	14	9	15	15	9	15	15	15	15	15	15	15	15	15	15	15	15	15	15	15	15	15	15	15
2:103887761:A:C	0.687	NA	15	15	15	15	15	9	15	15	15	15	15	15	15	15	9	9	9	15	15	15	15	15	15	14	9	15	15	9	15	15	15	15	15	15	15	15	15	15	15	15	15	15	15	15	15	15	15
2:103887818:A:G	0.238	NA	15	15	15	15	15	9	15	15	15	15	15	15	15	15	9	9	9	15	15	15	15	15	15	14	9	15	15	15	15	15	15	15	15	15	15	15	15	15	15	15	15	15	15	15	15	15	15
2:103888524:C:T	0.892	6	15	15	9	15	15	15	15	15	9	15	15	15	15	9	9	9	15	15	9	9	15	15	15	14	9	9	15	15	15	15	15	15	15	15	15	15	15	15	15	15	15	15	15	15	15	15	15
2:103889440:T:TA	1.258	NA	15	15	9	15	15	15	15	15	9	15	9	9	15	9	9	9	15	9	9	9	15	15	9	9	9	9	9	15	15	15	15	15	15	15	15	15	15	15	15	15	15	15	15	15	15	15	15
2:103890016:C:T	0.332	5	9	9	9	15	15	15	15	15	9	15	9	9	15	9	9	9	15	9	9	9	15	15	9	9	9	15	9	15	15	15	9	15	9	9	15	15	15	15	15	15	15	15	15	15	15	15	15
2:103891760:A:C	0.614	6	15	15	15	15	15	15	15	9	9	15	15	9	9	15	9	15	15	15	15	9	15	15	15	15	9	15	14	9	15	15	15	15	15	15	15	15	15	15	15	15	15	15	15	15	15	15	15
2:103891996:A:G	0.646	6	15	15	15	15	15	15	15	9	9	15	15	9	9	15	9	15	15	15	15	9	15	15	15	15	9	15	14	9	15	15	15	15	15	15	15	15	15	15	15	15	15	15	15	15	15	15	15
2:103892497:A:ACTCTGTAT	2.45	NA	15	15	15	15	15	15	15	9	9	15	15	15	15	15	15	15	15	15	15	15	15	15	15	15	9	15	14	9	15	15	15	15	15	15	15	15	15	15	15	15	15	15	15	15	15	15	15
2:103893803:C:T	5.853	NA	15	15	15	15	15	15	15	15	15	15	15	15	15	15	15	15	15	15	15	15	15	15	15	15	15	15	14	15	15	15	15	15	15	15	15	15	15	15	15	15	15	15	15	15	15	15	15
2:103893857:G:T	2.904	7	15	15	15	15	15	15	15	15	15	15	15	15	15	15	15	15	15	15	15	15	15	15	15	15	15	15	14	15	15	15	15	15	15	15	15	15	15	15	15	15	15	15	15	15	15	15	15
2:103894143:C:CA	0.804	NA	15	15	15	15	15	15	15	15	15	15	15	15	15	15	15	15	15	15	15	15	15	15	15	15	15	15	14	15	15	15	15	15	15	15	15	15	15	15	15	15	15	15	15	15	15	15	15
2:103894434:A:G	0.741	6	15	15	15	15	15	15	15	15	15	15	15	15	15	15	15	15	15	15	15	15	15	15	15	15	15	15	14	15	15	15	15	15	15	15	15	15	15	15	15	15	15	15	15	15	15	15	15
2:103894835:C:T	1.577	6	15	15	15	15	15	15	15	15	15	15	15	15	15	15	15	15	15	15	15	15	15	15	15	15	15	15	14	15	15	15	15	15	15	15	15	15	15	15	15	15	15	15	15	15	15	15	15
2:103895203:A:G	1.397	NA	15	15	15	15	15	15	15	15	15	15	15	15	15	15	15	15	15	15	15	15	15	15	15	15	15	15	14	15	15	15	15	15	15	15	15	15	15	15	15	15	15	15	15	15	15	15	15
2:103895459:A:G	0.082	NA	15	15	15	15	15	15	15	15	15	15	15	15	15	15	15	15	15	15	15	15	15	15	15	15	15	15	14	15	15	15	15	15	15	15	15	15	15	15	15	15	15	15	15	15	15	15	15
2:103898492:A:G	0.199	7	15	15	15	15	15	15	15	15	15	15	15	15	15	15	15	15	15	15	15	15	15	15	15	15	15	15	14	9	9	15	15	15	15	15	15	15	15	15	15	15	15	15	15	15	15	15	15
2:103900583:G:T	1.753	6	15	15	15	15	15	14	15	15	15	15	15	15	15	15	15	15	15	15	15	15	15	15	15	15	15	15	14	15	15	15	15	15	15	15	15	15	15	15	15	15	15	15	15	15	15	15	15
2:103900735:A:G	1.094	5	15	15	15	15	15	14	15	15	15	15	15	15	15	15	15	15	15	15	15	15	15	15	15	15	15	15	14	15	15	15	15	15	15	15	15	15	15	15	15	15	15	15	15	15	15	15	15
2:103900940:A:G	5.369	7	15	15	15	15	15	14	15	15	15	15	15	15	15	15	15	15	15	15	15	15	15	15	15	15	15	15	14	15	15	15	15	15	15	15	15	15	15	15	15	15	15	15	15	15	15	15	15
2:103901991:A:G	19.32	NA	15	15	15	15	15	14	15	15	15	15	15	15	15	15	15	15	15	15	15	15	15	15	15	15	15	15	14	15	15	15	15	15	15	15	15	15	15	15	15	15	15	15	15	15	15	15	15
2:103905438:G:T	7.924	5	7	15	7	7	15	14	7	7	7	7	7	7	15	15	7	7	9	7	7	7	15	7	15	7	15	15	14	9	15	15	15	15	15	15	14	15	15	15	15	15	15	15	15	15	9	15	15
2:103908150:A:G	3.139	6	5	15	5	5	15	15	5	5	5	5	5	5	15	5	5	5	9	5	5	5	15	5	15	5	15	15	14	15	15	14	14	15	15	15	14	14	15	15	15	15	15	15	15	15	15	15	15
2:156630554:A:G	4.099	6	15	15	15	15	15	15	15	15	15	15	15	15	15	15	15	15	15	15	15	15	15	15	15	15	15	15	15	15	15	15	15	15	15	15	15	15	15	15	15	15	15	15	15	15	15	15	15
2:156631643:A:G	1.328	5	15	15	15	15	15	15	15	15	15	15	9	15	15	15	15	15	15	15	15	15	15	15	15	15	9	15	9	15	15	15	15	15	15	15	15	15	15	15	15	15	15	15	15	15	15	15	15
2:156632341:C:T	1.781	6	15	15	15	15	15	15	15	15	15	15	9	15	15	15	15	9	15	15	15	15	15	15	15	15	9	15	9	15	15	15	15	15	15	15	15	15	15	15	15	15	15	15	15	15	15	15	15
2:156633447:A:G	0.219	6	15	15	15	15	15	15	15	15	15	15	15	15	15	15	15	15	15	15	15	15	15	15	15	15	9	15	15	15	15	15	15	15	15	15	15	15	15	15	15	15	15	15	15	15	15	15	15
2:156635451:A:T	7.885	6	15	15	15	15	15	15	15	15	15	15	15	15	15	15	15	15	15	15	15	15	15	15	15	15	9	15	15	15	15	15	15	15	15	15	15	15	15	15	15	15	15	15	15	15	15	15	15
2:156636047:G:T	4.045	7	15	15	15	15	15	15	15	15	15	15	15	15	15	15	15	15	15	15	15	15	15	15	15	15	9	15	15	15	15	15	15	15	15	15	15	15	15	15	15	15	15	15	15	15	15	15	15
2:156636709:A:G	0.231	7	15	15	15	15	15	15	15	15	15	15	15	15	15	15	15	15	15	15	15	15	15	15	15	15	9	15	15	15	15	9	15	15	15	15	15	15	15	15	15	15	15	15	15	15	15	15	15
2:156636922:A:T	5.814	6	15	15	15	15	15	9	15	15	15	15	15	15	15	15	15	15	15	15	15	15	15	15	15	15	9	15	9	15	15	9	15	15	15	15	15	15	15	15	15	15	15	15	15	15	15	15	15
2:156636943:G:T	3.536	6	15	15	15	15	15	9	15	15	15	15	15	15	15	15	15	15	15	15	15	15	15	15	15	15	9	15	9	15	15	9	15	15	15	15	15	15	15	15	15	15	15	15	15	15	15	15	15
2:156638349:A:G	2.22	6	15	15	15	15	15	9	15	15	15	15	15	15	9	15	15	9	15	15	15	9	15	15	15	15	9	15	9	15	15	9	15	15	15	15	15	15	15	15	15	15	15	15	15	15	15	15	15
2:156640299:A:G	0.045	7	15	15	15	15	15	15	15	15	15	15	15	15	15	15	15	15	15	15	15	15	15	15	15	15	15	15	9	15	15	15	15	15	15	15	15	15	15	15	15	15	15	15	15	15	15	15	15
2:156644198:A:G	1.405	6	15	15	15	15	15	15	15	15	15	15	15	15	15	15	15	15	15	15	15	15	15	15	15	14	15	15	15	15	15	15	15	15	15	15	15	15	15	15	15	15	15	15	15	15	15	15	15
2:156645296:C:CA	0.721	NA	15	15	15	15	15	15	15	15	15	15	15	15	15	15	15	15	9	15	15	15	15	15	15	14	15	15	15	15	15	15	15	15	15	15	15	15	15	15	15	15	15	15	15	15	15	15	15
2:156648800:G:T	4.14	6	15	15	9	15	15	15	15	15	15	15	9	9	9	9	15	9	15	15	9	9	15	15	9	14	9	9	9	15	15	9	15	9	9	15	9	15	15	15	15	9	9	15	15	15	15	15	9
2:156648927:A:G	5.753	6	15	15	9	15	15	15	15	15	15	15	9	9	9	9	15	9	15	15	9	9	15	15	9	14	9	9	9	15	15	9	15	9	9	15	9	15	15	15	15	9	9	15	15	15	15	15	9
2:156651874:C:T	0.168	7	9	15	9	15	9	9	9	15	15	9	9	15	9	9	9	9	9	9	15	9	15	9	9	9	9	15	9	15	9	9	15	9	15	15	15	15	15	15	15	15	15	15	15	9	15	9	15
2:156651961:C:T	0.011	6	9	15	9	15	9	9	9	15	15	9	9	15	9	9	9	9	9	9	15	9	15	9	9	9	9	15	9	15	9	9	15	9	15	15	15	15	15	15	15	15	15	15	15	9	15	9	15
2:156652388:A:G	2.67	7	9	15	9	15	9	9	9	15	15	9	9	15	9	9	9	9	9	9	15	9	15	9	9	9	9	15	9	15	9	9	15	9	15	15	15	15	15	15	15	15	15	15	15	15	15	9	15
2:156652669:C:T	1.869	7	9	15	9	15	9	15	15	15	15	15	9	15	15	15	9	15	9	15	15	9	15	15	9	15	15	15	9	15	9	9	15	9	15	15	15	15	15	15	15	15	15	15	15	15	15	9	15
2:156656758:A:T	2.964	NA	15	15	15	15	15	15	15	15	15	15	15	15	15	15	15	15	15	15	15	15	15	15	15	15	15	15	15	15	15	15	15	15	15	15	15	15	15	15	15	15	15	15	15	15	15	15	15
2:156693033:C:T	1.495	6	7	7	5	15	15	9	15	5	15	15	15	15	15	7	7	5	15	7	7	7	5	15	15	7	15	15	15	15	15	15	15	15	15	15	15	15	15	15	15	15	15	15	15	15	15	15	15
2:156709593:A:T	0.776	7	15	15	15	15	15	15	15	15	15	15	15	15	15	15	15	15	9	15	15	15	15	15	15	15	15	15	15	15	15	15	15	15	15	15	15	15	15	15	15	15	15	15	15	15	15	15	15
2:156725938:G:T	2.751	6	15	15	15	15	15	15	15	15	15	15	15	15	15	15	15	15	15	15	15	15	15	15	15	15	15	15	15	15	15	15	15	15	15	15	15	15	15	15	15	15	15	15	15	15	15	15	15
2:156743163:T:TA	2.754	NA	15	15	15	15	15	15	15	15	15	15	15	15	15	15	15	15	9	15	15	15	15	15	15	15	15	15	9	15	15	9	15	15	15	15	15	15	15	15	15	15	15	15	15	15	15	15	15
2:156751921:C:T	3.913	5	15	15	15	15	15	15	14	15	15	15	15	15	7	15	15	15	15	15	15	15	15	15	15	15	15	7	15	15	15	15	15	15	15	15	15	15	15	15	15	15	15	15	15	15	15	15	15
2:156762304:C:G	21.5	5	7	15	5	15	15	15	15	15	15	15	15	7	15	7	7	7	15	7	7	2	15	15	15	7	15	15	15	15	15	15	15	15	15	15	15	15	15	15	15	15	15	15	15	15	15	15	15
2:156967584:A:G	2.214	4	15	15	15	15	15	15	15	15	15	15	15	15	15	15	15	15	15	15	15	15	15	15	15	15	15	15	15	5	15	15	15	15	15	15	15	15	15	15	15	15	15	15	15	15	15	15	15
2:156969427:A:G	1.548	7	15	15	15	15	15	15	15	15	15	15	15	15	15	15	15	15	15	15	15	15	15	15	15	15	15	15	15	5	15	15	15	15	15	15	15	15	15	15	15	15	15	15	15	15	15	15	15
2:156971379:A:G	2.623	6	15	15	15	15	15	15	15	15	15	15	15	15	15	15	15	15	15	15	15	15	5	15	15	15	15	15	15	5	15	15	15	15	15	15	15	15	15	15	15	15	15	15	15	15	15	15	15
2:156975459:C:T	3.677	3b	15	15	15	15	15	15	15	15	15	15	15	15	9	15	15	15	15	15	15	15	5	15	15	15	15	15	15	7	15	15	15	15	15	15	15	15	15	15	15	15	15	15	15	15	15	15	14
2:156981466:A:T	0.85	6	15	15	15	15	15	15	15	15	15	15	15	15	15	15	7	15	9	7	15	15	5	15	15	15	15	15	15	15	15	15	15	15	15	15	15	15	15	15	15	15	15	15	15	15	15	15	14
2:156982591:A:T	3.405	6	15	15	15	15	15	15	15	15	15	15	15	15	15	15	15	15	15	15	15	15	15	15	15	15	15	15	15	15	15	15	15	15	15	15	15	15	15	15	15	15	15	15	15	15	15	15	14
2:156985519:G:GA	3.911	NA	15	15	15	15	15	15	15	15	15	15	15	15	15	15	15	15	15	15	15	15	15	15	15	15	15	15	15	15	15	15	15	15	15	15	15	15	15	15	15	15	15	15	15	15	15	15	14
2:156986318:A:C	1.989	6	15	15	15	15	15	15	15	15	15	15	15	15	15	15	15	15	15	15	15	15	15	15	15	15	15	15	15	15	15	15	15	15	15	15	15	15	15	15	15	15	14	15	15	15	15	15	14
2:156991269:C:G	11.59	6	15	15	15	15	15	15	15	15	15	15	15	15	15	15	15	15	15	15	15	15	15	15	15	15	15	15	15	15	15	15	15	15	15	15	15	15	15	15	15	15	14	15	15	15	15	15	14
2:156992261:A:G	3.175	7	15	15	15	15	15	15	15	15	15	15	15	15	15	15	15	15	15	15	15	15	15	15	15	15	15	15	15	15	15	15	15	15	15	15	15	15	15	15	15	15	14	15	15	15	15	14	14
2:156996626:A:G	0.002	6	15	15	15	15	15	15	15	15	15	15	15	9	15	15	9	15	15	15	15	15	15	15	15	9	15	15	15	5	15	15	15	15	15	14	15	15	15	15	15	15	14	15	15	15	15	14	14
2:156997445:C:G	6.986	7	15	15	15	15	15	15	15	15	15	15	15	9	9	15	15	15	15	15	15	15	15	15	15	15	15	15	15	5	15	15	15	15	15	14	15	15	15	15	15	15	14	15	15	15	15	14	14
2:156997602:C:T	0.169	7	15	15	15	15	15	15	15	15	15	15	15	15	15	15	15	15	15	15	15	15	15	15	15	15	15	15	15	5	15	15	15	15	15	14	15	15	15	15	15	15	14	15	15	15	15	14	14
2:156997603:A:G	1.305	7	15	15	15	15	15	15	15	15	15	15	15	15	15	15	15	15	15	15	15	15	15	15	15	15	15	15	15	5	15	15	15	15	15	14	15	15	15	15	15	15	14	15	15	15	15	14	14
2:156998417:A:C	10.58	7	15	15	15	15	15	15	15	15	15	15	15	15	15	15	15	15	15	15	15	15	15	15	15	15	15	15	15	5	15	15	15	15	15	14	15	15	15	15	15	15	14	15	15	15	15	14	14
2:156999024:A:C	8.268	6	15	15	15	15	15	15	15	15	15	15	15	15	15	15	15	15	15	15	15	15	15	15	15	15	15	15	15	5	15	15	15	15	15	14	15	15	15	15	15	15	14	15	15	15	15	14	14
2:156999883:C:CTGTTT	15.94	NA	15	15	15	15	15	15	15	15	15	15	15	15	15	15	15	15	15	15	15	15	15	15	15	15	15	15	15	5	15	15	15	15	15	14	15	15	15	15	15	15	14	15	15	15	15	14	14
2:157013035:C:T	17.46	6	7	15	7	15	15	15	15	15	15	15	15	15	15	7	7	7	15	7	7	7	15	15	15	15	15	14	15	15	15	15	15	15	15	15	14	15	15	15	15	14	14	15	14	15	15	14	14
2:157016257:C:T	12.69	7	5	15	7	15	15	15	15	5	15	15	15	15	15	7	7	7	15	7	7	7	5	15	15	7	15	14	15	15	15	15	15	15	15	15	14	15	15	15	15	14	15	15	14	15	15	14	14
2:157044693:A:T	6.147	6	15	15	15	15	15	15	15	15	15	15	15	15	15	15	5	5	15	15	15	15	15	15	15	5	15	14	15	5	15	15	15	15	15	15	15	15	15	15	15	15	15	15	15	15	15	15	14
2:157046432:C:T	0.749	5	7	15	15	7	15	15	15	15	15	15	15	15	15	15	15	5	15	15	15	15	15	15	15	15	15	14	15	5	15	15	15	15	15	15	15	15	15	15	15	15	15	15	15	15	15	15	14
2:157052971:A:T	5.26	7	15	15	15	15	15	15	15	15	15	15	15	15	15	5	15	15	15	15	15	15	15	15	15	15	15	15	15	5	15	15	15	15	15	15	15	15	15	15	15	15	15	15	14	15	15	14	14
2:157053704:A:G	2.933	7	15	15	15	15	15	15	15	15	15	15	15	15	15	5	15	15	15	15	15	15	15	15	15	15	15	15	15	5	15	15	15	15	15	15	15	15	15	15	15	15	15	15	14	15	15	14	14
2:157058426:C:T	4.914	7	15	15	15	15	15	15	15	15	15	15	15	15	15	5	15	15	15	15	15	15	15	15	15	15	15	14	15	5	15	15	15	15	15	15	15	15	15	15	15	15	14	15	14	15	15	14	14
2:157065193:A:G	0.18	6	15	15	15	15	15	15	15	15	15	15	15	15	15	5	15	15	15	15	15	15	15	15	15	15	15	15	15	5	15	15	15	15	15	14	15	15	15	15	14	15	14	15	14	15	15	15	14
2:157076893:C:G	12.81	5	15	15	15	5	15	15	15	5	15	15	15	15	15	15	15	5	15	15	15	15	15	15	15	15	9	15	9	5	15	15	15	15	15	14	9	15	14	15	15	15	15	15	15	15	15	15	14
2:157083697:A:G	3.002	7	15	15	15	15	5	15	15	5	15	15	15	15	15	15	5	5	15	5	15	15	15	15	15	15	15	15	15	15	15	15	15	15	15	14	15	15	14	15	15	15	15	15	15	15	15	15	14
2:157111635:A:G	0.633	5	15	15	15	15	15	15	15	15	15	15	15	5	15	15	15	15	15	15	15	15	15	15	15	15	15	15	15	15	15	15	15	15	15	15	15	15	15	15	15	15	15	15	15	15	15	15	15
2:157126101:A:T	0.47	7	15	15	15	15	15	15	15	15	15	15	15	15	15	15	15	15	15	15	15	15	15	15	15	15	15	15	15	15	14	15	15	15	15	15	15	15	15	14	15	15	15	15	14	15	15	15	14
2:157150418:A:G	2.621	6	15	15	9	15	15	14	15	15	15	15	9	15	15	15	9	15	15	9	15	9	15	15	15	15	15	14	15	15	9	14	14	15	14	14	15	15	14	15	14	14	14	14	14	14	14	14	14
2:157156832:A:G	1.36	2b	15	15	15	15	15	14	15	15	15	15	9	15	15	15	15	15	15	15	15	15	15	15	15	15	9	14	9	15	14	14	14	9	14	14	14	15	14	15	14	14	14	14	14	14	15	13	14
2:157173800:A:G	0.713	5	14	14	14	14	15	14	14	14	13	13	13	15	15	14	14	14	14	13	15	14	14	15	15	14	15	14	15	14	13	13	13	14	13	14	13	14	14	14	14	14	14	14	14	13	14	14	14
3:77573433:A:AAT	0.831	NA	14	15	14	15	15	15	15	15	15	15	7	14	15	14	15	14	15	7	7	14	15	15	15	5	15	15	15	15	15	15	15	15	15	15	15	15	15	15	15	15	15	15	15	15	15	15	15
3:77573433:A:AATAT	0.789	NA	14	15	14	15	15	15	15	15	15	15	7	14	15	14	15	14	15	7	7	14	15	15	15	5	15	15	15	15	15	15	15	15	15	15	15	15	15	15	15	15	15	15	15	15	15	15	15
3:77576162:A:G	17.02	NA	7	15	15	15	15	15	15	15	7	7	7	7	15	7	7	7	15	7	7	7	15	15	15	15	15	15	15	15	15	15	15	15	15	15	15	15	9	15	15	15	15	9	15	15	15	15	15
3:77582005:A:T	3.982	7	15	15	15	15	15	15	15	15	15	15	15	15	15	15	15	15	15	15	15	15	15	15	15	15	9	15	15	15	15	15	15	15	15	15	15	15	15	15	15	15	15	15	15	15	15	15	15
3:77593064:A:G	0.203	7	15	15	15	15	15	15	15	15	15	15	15	15	15	15	15	15	15	15	15	15	15	15	15	15	15	15	15	15	15	15	15	15	15	15	15	15	15	15	15	15	15	15	15	15	15	15	15
3:77593127:A:G	6.282	6	15	15	15	15	15	15	15	15	15	15	15	15	15	15	15	15	15	15	15	15	15	15	15	15	15	15	15	15	15	15	15	15	15	15	15	15	15	15	15	15	15	15	15	15	15	15	15
3:77593147:C:T	2.202	7	15	15	15	15	15	15	15	15	15	15	15	15	15	15	15	15	15	15	15	15	15	15	15	15	15	15	15	15	15	15	15	15	15	15	15	15	15	15	15	15	15	15	15	15	15	15	15
3:77593971:A:T	3.697	7	15	15	15	15	15	15	15	15	15	15	15	15	15	15	15	15	15	15	15	15	15	15	15	15	15	15	15	15	15	15	15	15	15	15	15	15	15	15	15	15	15	15	15	15	15	15	15
3:77595835:A:G	2.361	7	15	15	15	15	15	15	15	15	15	15	15	15	15	15	15	15	15	15	15	15	15	15	15	15	15	15	15	15	15	15	15	15	15	15	15	15	15	15	15	15	15	9	15	15	15	15	15
3:77595880:A:G	3.307	6	15	15	15	15	15	15	15	15	15	15	15	15	15	15	15	15	15	15	15	15	15	15	15	15	15	15	15	15	15	15	15	15	15	15	15	15	15	15	15	15	15	9	15	15	15	15	15
3:77596321:C:T	6.004	7	15	15	15	15	15	15	15	15	15	15	15	15	15	15	15	15	15	15	15	15	15	15	15	15	15	15	15	15	15	15	15	15	15	15	15	15	15	15	15	15	15	9	15	15	9	15	15
3:77596460:A:T	4.251	7	15	15	15	15	15	15	15	15	15	15	15	15	15	15	15	15	15	15	15	15	15	15	15	15	15	15	15	15	15	15	15	15	15	15	15	15	15	15	15	15	15	9	15	15	9	15	15
3:77597518:A:G	3.051	5	15	15	15	15	15	15	15	15	15	15	15	15	15	15	15	15	15	15	15	15	15	15	15	15	15	15	15	15	15	15	15	15	15	9	15	15	15	15	15	15	9	9	15	15	15	15	15
3:77598227:C:G	3.868	5	15	15	15	15	15	15	15	15	15	15	15	15	15	15	15	15	15	15	15	15	15	15	15	15	15	15	15	15	15	15	15	15	15	15	15	15	15	15	15	15	9	9	15	15	15	15	15
3:77598943:C:T	14.66	NA	15	15	15	15	15	15	15	15	15	15	15	15	15	15	15	15	15	15	15	15	15	15	15	15	15	15	15	15	15	15	15	15	15	15	15	15	15	15	15	15	15	9	15	15	15	15	15
3:77599166:A:AC	6.605	NA	15	15	15	15	15	15	15	15	15	15	15	15	15	15	15	15	15	15	15	15	15	15	15	15	15	15	15	15	15	15	15	15	15	15	15	15	15	15	15	15	15	9	15	15	15	15	15
3:77599763:C:T	7.373	NA	15	15	15	15	15	15	15	15	15	15	15	15	15	15	15	15	15	15	15	15	15	15	15	15	15	15	15	15	15	15	15	15	15	15	15	15	15	15	15	15	15	15	15	15	15	15	15
3:77600273:A:C	0.545	6	15	15	15	15	15	15	15	15	15	15	15	15	15	15	15	15	15	15	15	15	15	15	15	15	15	15	15	15	15	15	15	15	15	15	15	15	15	15	15	15	15	15	15	9	15	15	15
3:77600326:C:T	2.103	7	15	15	15	15	15	15	15	15	15	15	15	15	15	15	15	15	15	15	15	15	15	15	15	15	15	15	15	15	15	15	15	15	15	15	15	15	15	15	15	15	15	15	15	9	15	15	15
3:77600445:A:T	2.328	6	15	15	15	15	15	15	15	15	15	15	15	15	15	15	15	15	15	15	15	15	15	15	15	15	15	15	15	15	15	15	15	15	15	15	15	15	15	15	15	15	15	15	15	9	15	15	15
3:77600734:A:G	0.107	6	15	15	15	15	15	15	15	15	15	15	15	15	15	15	15	15	15	15	15	15	15	15	15	15	15	15	15	15	15	15	15	15	15	15	15	15	15	15	15	15	15	15	15	9	15	15	15
3:77600872:A:G	6.98	6	15	15	15	15	15	15	15	15	15	15	15	15	15	15	15	15	15	15	15	15	15	15	15	15	15	15	15	15	15	15	15	15	15	15	15	15	15	15	15	15	15	15	15	9	15	15	15
3:77600881:C:T	0.024	6	15	15	15	15	15	15	15	15	15	15	15	15	15	15	15	15	15	15	15	15	15	15	15	15	15	15	15	15	15	15	15	15	15	15	15	15	15	15	15	15	15	15	15	9	15	15	15
3:77601589:C:T	0.223	NA	15	15	15	15	15	15	15	15	15	15	15	15	15	15	15	15	15	15	15	15	15	15	15	15	15	15	15	15	15	15	15	15	15	15	15	15	15	15	15	15	15	15	15	15	15	15	15
3:77602090:A:G	0.972	NA	15	15	15	15	15	15	15	15	15	15	15	15	15	15	15	15	15	15	15	15	15	15	15	15	15	15	15	15	15	15	15	15	15	15	15	15	15	15	15	9	15	15	15	15	15	15	15
3:77602286:G:T	0.301	NA	15	15	15	15	15	15	15	15	15	15	15	15	15	15	15	15	15	15	15	15	15	15	15	15	15	15	15	15	15	15	15	15	15	15	15	15	15	15	15	9	15	15	15	15	15	15	15
3:77602339:A:G	0.695	NA	15	15	15	15	15	15	15	15	15	15	15	15	15	15	15	15	15	15	15	15	15	15	15	15	15	15	15	15	15	15	15	15	15	15	15	15	15	15	15	9	15	15	15	15	15	15	15
3:77602842:A:C	0.106	NA	15	15	15	15	15	15	15	15	15	15	15	15	15	15	15	15	15	15	15	15	15	15	15	15	15	15	15	15	15	15	15	15	15	15	15	15	15	15	15	15	15	15	15	15	15	15	15
3:77603039:A:ATCAAGTTAT	0.339	NA	15	15	15	15	15	15	15	15	15	15	15	15	15	15	15	15	15	15	15	15	15	15	15	15	15	15	15	15	15	15	15	15	15	15	15	15	15	15	15	15	15	15	15	15	15	15	15
3:77603154:A:G	4.011	NA	15	15	15	15	15	15	15	15	15	15	15	15	15	15	15	15	15	15	15	15	15	15	15	15	15	15	15	15	15	15	15	15	15	15	15	15	15	15	15	15	15	15	15	15	15	15	15
3:77603226:A:G	4.079	NA	15	15	15	15	15	15	15	15	15	15	15	15	15	15	15	15	15	15	15	15	15	15	15	15	15	15	15	15	15	15	15	15	15	15	15	15	15	15	15	15	15	15	15	15	15	15	15
3:77603270:C:T	3.738	NA	15	15	15	15	15	15	15	15	15	15	15	15	15	15	15	15	15	15	15	15	15	15	15	15	15	15	15	15	15	15	15	15	15	15	15	15	15	15	15	15	15	15	15	15	15	15	15
3:77603437:G:T	1.538	7	15	15	15	15	15	15	15	15	15	15	15	15	15	15	15	15	15	15	15	15	15	15	15	15	15	15	15	15	15	15	15	15	15	15	15	15	15	15	15	15	15	15	15	15	15	15	15
3:77603476:C:T	4.482	NA	15	15	15	15	15	15	15	15	15	15	15	15	15	15	15	15	15	15	15	15	15	15	15	15	15	15	15	15	15	15	15	15	15	15	15	15	15	15	15	15	15	15	15	15	15	15	15
3:77603606:C:T	4.934	NA	15	15	15	15	15	15	15	15	15	15	15	15	15	15	15	15	15	15	15	15	15	15	15	15	15	15	15	15	15	15	15	15	15	15	15	15	15	15	15	15	15	15	15	15	15	15	15
3:77603834:A:G	5.315	NA	15	15	15	15	15	15	15	15	15	15	15	15	15	15	15	15	15	15	15	15	15	15	15	15	15	15	15	15	15	15	15	15	15	15	15	15	15	15	15	15	15	15	15	15	15	15	15
3:77603987:A:G	0.723	NA	15	15	15	15	15	15	15	15	15	15	15	15	15	15	15	15	15	15	15	15	15	15	15	15	15	15	15	15	15	15	15	15	15	15	15	15	15	15	15	15	15	15	15	15	15	15	15
3:77604044:A:T	0.791	7	15	15	15	15	15	15	15	15	15	15	15	15	15	15	15	15	15	15	15	15	15	15	15	15	15	15	15	15	15	15	15	15	15	15	15	15	15	15	15	15	15	15	15	15	15	15	15
3:77604119:A:G	0.916	NA	15	15	15	15	15	15	15	15	15	15	15	15	15	15	15	15	15	15	15	15	15	15	15	15	15	15	15	15	15	15	15	15	15	15	15	15	15	15	15	15	15	15	15	15	15	15	15
3:77604605:A:T	4.201	6	15	15	15	15	15	15	15	15	15	15	15	15	15	15	15	15	15	15	15	15	15	15	15	15	15	15	15	15	15	15	15	15	15	15	15	15	15	15	15	15	15	15	15	15	15	15	15
3:77604736:C:CTCTA	1.16	NA	15	15	15	15	15	15	15	15	15	15	15	15	15	15	15	15	15	15	15	15	15	15	15	15	15	15	15	15	15	15	15	15	15	15	15	15	15	15	15	15	15	15	15	15	15	15	15
3:77604816:A:G	2.645	NA	15	15	15	15	15	15	15	15	15	15	15	15	15	15	15	15	15	15	15	15	15	15	15	15	15	15	15	15	15	15	15	15	15	15	15	15	15	15	15	15	15	15	15	15	15	15	15
3:77604824:A:G	0.922	NA	15	15	15	15	15	15	15	15	15	15	15	15	15	15	15	15	15	15	15	15	15	15	15	15	15	15	15	15	15	15	15	15	15	15	15	15	15	15	15	15	15	15	15	15	15	15	15
3:77605226:T:TG	0.096	NA	15	15	15	15	15	15	15	15	15	15	15	15	15	15	15	15	15	15	15	15	15	15	15	15	15	15	15	15	15	15	15	15	15	15	15	15	15	15	15	15	15	15	15	15	15	15	15
3:77605552:A:C	0.305	NA	15	15	15	15	15	15	15	15	15	15	15	15	15	15	15	15	15	15	15	15	15	15	15	15	15	15	15	15	15	15	15	15	15	15	15	15	15	15	15	15	15	15	15	15	15	15	15
3:77605566:C:T	5.64	NA	15	15	15	15	15	15	15	15	15	15	15	15	15	15	15	15	15	15	15	15	15	15	15	15	15	15	15	15	15	15	15	15	15	15	15	15	15	15	15	15	15	15	15	15	15	15	15
3:77605621:A:C	0.043	NA	15	15	15	15	15	15	15	15	15	15	15	15	15	15	15	15	15	15	15	15	15	15	15	15	15	15	15	15	15	15	15	15	15	15	15	15	15	15	15	15	15	15	15	15	15	15	15
3:77605757:A:T	3.339	7	15	15	15	15	15	15	15	15	15	15	15	15	15	15	15	15	15	15	15	15	15	15	15	15	15	15	15	15	15	15	15	15	15	15	15	15	15	15	15	15	15	15	15	15	15	15	15
3:77605869:A:C	2.335	NA	15	15	15	15	15	15	15	15	15	15	15	15	15	15	15	15	15	15	15	15	15	15	15	15	15	15	15	15	15	15	15	15	15	15	15	15	15	15	15	15	15	15	15	15	15	15	15
3:77606267:A:T	2.394	7	15	15	15	15	15	15	15	15	15	15	15	15	15	15	15	15	15	15	15	15	15	15	15	15	15	15	15	15	15	15	15	15	15	15	15	15	15	15	15	15	15	15	15	15	15	15	15
3:77606280:C:T	0.114	NA	15	15	15	15	15	15	15	15	15	15	15	15	15	15	15	15	15	15	15	15	15	15	15	15	15	15	15	15	15	15	15	15	15	15	15	15	15	15	15	15	15	15	15	15	15	15	15
3:77606759:A:AAATTTT	0.435	NA	15	15	15	15	15	15	15	15	15	15	15	15	15	15	15	15	15	15	15	15	15	15	15	15	15	15	15	15	15	15	15	15	15	15	15	15	15	15	15	15	15	15	15	15	15	15	15
3:77607569:C:T	1.056	7	15	15	15	15	15	15	15	15	15	15	15	15	15	15	15	15	15	15	15	15	15	15	15	15	15	15	15	15	15	15	15	15	15	15	15	15	15	15	15	15	15	15	15	15	15	9	15
3:77607618:A:G	10.15	NA	15	15	15	15	15	15	15	15	15	15	15	15	15	15	15	15	15	15	15	15	15	15	15	15	15	15	15	15	15	15	15	15	15	15	15	15	15	15	15	15	15	15	15	15	15	9	15
3:77607719:G:T	9.589	7	15	15	15	15	15	15	15	15	15	15	15	15	15	15	15	15	15	15	15	15	15	15	15	15	15	15	15	15	15	15	15	15	15	15	15	15	15	15	15	15	15	15	15	15	15	9	15
3:77608666:A:G	1.371	6	15	15	15	15	15	15	15	15	15	15	15	15	15	15	15	15	15	15	15	15	15	15	15	15	15	15	15	15	15	15	15	15	15	15	15	15	15	15	15	15	15	15	15	15	15	15	15
3:77609047:C:T	1.283	NA	15	15	15	15	15	15	15	15	15	15	15	15	15	15	15	15	15	15	15	15	15	15	15	15	15	15	15	15	15	15	15	15	15	15	15	15	15	15	15	15	15	15	15	15	15	15	15
3:77609345:C:T	12.48	5	15	15	15	15	15	15	15	15	15	15	15	15	15	15	15	15	15	15	15	15	15	15	15	15	15	15	15	15	15	15	15	15	15	15	15	15	15	15	15	15	15	15	15	15	15	15	9
3:77609655:A:C	0.382	7	15	15	15	15	15	15	15	15	15	15	15	15	15	15	15	15	15	15	15	15	15	15	15	15	15	15	15	15	15	15	15	15	15	15	15	15	15	15	15	15	15	15	15	15	15	15	15
3:77609875:A:G	14.59	7	15	15	15	15	15	15	15	15	15	15	15	15	15	15	15	15	15	15	15	15	15	15	15	15	15	15	15	15	15	15	15	15	15	15	15	15	15	15	15	15	15	15	15	15	15	15	15
3:77615539:C:T	4.66	NA	15	15	7	15	15	15	15	15	15	15	15	15	15	7	15	7	15	7	7	7	15	15	15	15	15	15	15	15	15	15	15	15	15	15	15	15	15	15	15	9	15	15	15	15	15	15	15
3:77617219:C:G	0.806	7	15	15	15	15	15	15	15	15	15	15	15	15	15	15	15	15	15	15	15	15	15	15	15	15	15	15	15	15	15	15	15	15	15	15	15	15	15	15	15	15	15	15	15	15	15	15	15
3:77619393:G:T	7.522	NA	15	15	15	15	15	15	15	15	15	15	15	15	15	15	15	15	15	15	15	15	15	15	15	15	15	15	15	15	15	15	15	15	15	15	15	15	15	15	15	9	15	15	15	15	15	15	15
3:77624784:C:T	7.363	NA	15	15	15	15	15	15	15	15	15	15	15	15	15	15	15	15	15	15	15	15	15	15	15	15	15	15	15	15	15	15	15	15	15	15	15	15	15	15	15	15	15	9	15	15	15	15	15
3:77629576:A:C	2.999	6	15	15	15	15	15	15	15	15	15	15	15	15	15	15	15	15	15	15	15	15	15	15	15	15	15	15	15	15	15	15	15	15	15	15	15	15	15	15	15	15	15	15	15	15	15	15	15
3:77630267:C:T	0.807	NA	15	15	15	15	15	15	15	15	15	15	15	15	15	15	15	15	15	15	15	15	15	15	15	15	15	15	15	15	15	15	15	15	15	15	15	15	15	15	15	15	15	15	15	15	15	15	15
3:77630462:C:T	5.734	NA	15	15	15	15	15	15	15	15	15	15	15	15	15	15	15	15	15	15	15	15	15	15	15	15	15	15	15	15	15	15	15	15	15	15	15	15	15	15	15	15	15	15	15	15	15	15	15
3:77632127:C:G	0.65	6	15	15	15	15	15	15	15	15	15	15	15	15	15	15	15	15	15	15	15	15	15	15	15	15	15	15	15	15	15	15	15	15	15	15	15	15	15	15	15	15	15	15	15	15	15	15	15
3:77632302:A:C	0.452	NA	15	15	15	15	15	15	15	15	15	15	15	15	15	15	15	15	15	15	15	15	15	15	15	15	15	15	15	15	15	15	15	15	15	15	15	15	15	15	15	15	15	15	15	15	15	15	15
3:77633886:A:C	16.14	NA	15	15	15	15	15	15	15	15	15	15	15	15	15	15	15	15	15	15	15	15	15	15	15	15	15	15	15	15	15	15	15	15	15	15	15	15	15	15	15	15	15	15	15	15	15	15	15
3:77635029:G:T	7.712	NA	15	15	15	15	15	15	15	15	15	15	2	15	15	15	15	15	15	15	15	15	15	15	15	15	15	15	15	15	15	15	15	15	15	15	15	15	15	15	15	15	15	15	15	15	15	15	15
3:77635154:C:T	5.118	NA	15	15	15	15	15	15	15	15	15	15	2	15	15	15	15	15	15	15	15	15	15	15	15	15	15	15	15	15	15	15	15	15	15	15	15	15	15	15	15	15	15	15	15	15	15	15	15
3:77635242:A:G	1.613	NA	15	15	15	15	15	15	15	15	15	15	2	15	15	15	15	15	15	15	15	15	15	15	15	15	15	15	15	15	15	15	15	15	15	15	15	15	15	15	15	15	15	15	15	15	15	15	15
3:77635691:C:T	17.73	NA	15	15	15	15	15	15	15	15	15	15	15	15	15	15	15	15	15	15	15	15	15	15	15	15	15	15	15	15	15	15	15	15	15	15	15	15	15	15	15	15	15	15	15	15	15	15	15
3:77636752:C:G	3.555	6	15	15	15	15	15	15	15	15	15	15	15	15	15	15	15	15	15	15	15	15	15	15	15	15	15	15	15	15	15	15	15	15	15	15	15	15	15	15	15	15	15	15	15	15	15	15	15
3:77636880:A:G	1.278	NA	15	15	15	15	15	15	15	15	15	15	15	15	15	15	15	15	15	15	15	15	15	15	15	15	15	15	15	15	15	15	15	15	15	15	15	15	15	15	15	15	15	15	15	15	15	15	15
3:77637025:A:G	1.208	NA	15	15	15	15	15	15	15	15	15	15	15	15	15	15	15	15	15	15	15	15	15	15	15	15	15	15	15	15	15	15	15	15	15	15	15	15	15	15	15	15	15	15	15	15	15	15	15
3:77637321:C:T	4.943	NA	15	15	15	15	15	15	15	15	15	15	15	15	15	15	15	15	15	15	15	15	15	15	15	15	15	15	15	15	15	15	15	15	15	15	15	15	15	15	15	15	15	15	15	15	15	15	15
3:77637652:C:CA	2.771	NA	15	15	15	15	15	15	15	15	15	15	15	15	15	15	15	15	15	15	15	15	15	15	15	15	15	15	15	15	15	15	15	15	15	15	15	15	15	15	15	15	15	15	15	15	15	15	15
3:77638713:A:C	1.296	6	15	15	15	15	15	15	15	15	15	15	15	15	15	15	15	15	15	15	15	15	15	15	15	15	15	15	15	15	15	15	15	15	15	15	15	15	15	15	15	15	15	15	15	15	15	15	15
3:77639136:A:G	1.293	NA	15	15	15	15	15	15	15	15	15	15	15	15	15	15	15	15	15	15	15	15	15	15	15	15	15	15	15	15	15	15	15	15	15	15	15	15	15	15	15	15	15	15	15	15	15	15	15
3:77641892:A:G	0.242	NA	15	15	15	15	15	15	15	15	15	15	15	15	15	15	15	15	15	15	15	15	15	15	15	15	15	15	15	15	15	15	15	15	15	15	15	15	15	15	15	15	15	15	15	15	15	15	15
3:77641929:C:T	5.101	NA	15	15	15	15	15	15	15	15	15	15	15	15	15	15	15	15	15	15	15	15	15	15	15	15	15	15	15	15	15	15	15	15	15	15	15	15	15	15	15	15	15	15	15	15	15	15	15
3:77642438:A:G	6.918	6	15	15	15	15	15	15	15	15	15	15	15	15	15	15	15	15	15	15	15	15	15	15	15	15	15	15	15	15	15	15	15	15	15	15	15	15	15	15	15	15	15	15	15	15	15	15	15
3:77643174:G:T	3.833	7	15	15	15	15	15	15	15	15	15	15	15	15	15	15	15	15	15	15	15	15	15	15	15	15	15	15	15	15	15	15	15	15	15	15	15	15	15	15	15	15	15	15	15	15	15	15	15
3:77643650:G:T	0.479	NA	15	15	15	15	15	15	15	15	15	15	15	15	15	15	15	15	15	15	15	15	15	15	15	15	15	15	15	15	15	15	15	15	15	15	15	15	15	15	15	15	15	15	15	15	15	15	15
3:77644039:A:G	1.592	6	15	15	15	15	15	15	15	15	15	15	15	15	15	15	15	15	15	15	15	15	15	15	15	15	15	15	15	15	15	15	15	15	15	15	15	15	15	15	15	15	15	15	15	15	15	15	15
3:77645417:C:G	0.529	7	15	15	15	15	15	15	15	15	15	15	15	15	15	15	15	15	15	15	15	15	15	15	15	15	15	15	15	15	15	15	15	15	15	15	15	15	15	15	15	15	15	15	15	15	15	15	15
3:77645984:A:G	3.543	NA	15	15	15	15	15	15	15	15	15	15	15	15	15	15	15	15	15	15	15	15	15	15	15	15	15	15	15	15	15	15	15	15	15	15	15	15	15	15	15	15	15	15	15	15	15	15	15
3:77646863:G:GGA	0.373	NA	15	15	15	15	15	15	15	15	15	15	15	15	15	15	15	15	15	15	15	15	15	15	15	15	15	15	15	15	15	15	15	15	15	15	15	15	15	15	15	15	15	15	15	9	15	15	15
3:77647585:AAT:AATAT	NA	NA	15	15	15	15	15	15	15	15	15	15	15	15	15	15	15	15	15	15	15	15	15	15	15	15	15	9	15	15	15	15	15	15	15	15	15	15	15	15	15	15	15	15	15	9	15	15	15
3:77647585:A:AAT	2.139	NA	15	15	15	15	15	15	15	15	15	15	15	15	15	15	15	15	15	15	15	15	15	15	15	15	15	9	15	15	15	15	15	15	15	15	15	15	15	15	15	15	15	15	15	9	15	15	15
3:77647678:G:GTATATATA	0.523	NA	15	15	15	15	15	15	15	15	15	15	15	15	15	15	15	15	15	15	15	15	15	15	15	15	9	15	15	15	15	15	15	15	15	15	15	15	15	15	15	15	15	15	15	9	15	15	15
3:77648392:A:AATAG	1.384	NA	15	15	15	15	15	15	15	15	15	15	15	15	15	15	15	15	15	15	15	15	15	15	15	15	9	9	15	15	15	15	15	15	15	15	15	15	15	15	15	15	15	15	15	15	15	15	15
3:77648741:A:G	4.843	6	15	15	15	15	15	15	15	15	15	15	15	15	15	15	15	15	15	15	15	15	15	15	15	15	15	15	15	15	15	15	15	15	15	15	15	15	15	15	15	15	15	15	15	15	15	15	15
3:77649190:C:T	4.029	5	15	15	15	15	15	15	15	15	15	15	15	15	15	15	15	15	15	15	15	15	15	15	15	15	15	15	15	15	15	15	15	15	15	15	15	15	15	15	15	15	15	15	15	15	15	15	15
3:77650239:C:T	2.393	6	15	15	15	15	15	15	15	15	15	15	15	15	15	15	15	15	15	15	15	15	15	15	15	15	15	15	15	15	15	15	15	15	15	15	15	15	15	15	15	15	15	15	15	15	15	15	15
3:77650694:C:T	11.1	7	15	15	15	15	15	15	15	15	15	15	15	15	15	15	15	15	15	15	15	15	15	15	15	15	15	15	15	15	15	15	15	15	15	15	15	15	15	15	15	15	15	15	15	15	15	15	15
3:77650799:C:T	15.42	NA	15	15	15	15	15	15	15	15	15	15	15	15	15	15	15	15	15	15	15	15	15	15	15	15	15	15	15	15	15	15	15	15	15	15	15	15	15	15	15	15	15	15	15	15	15	15	15
3:77654270:A:G	0.416	NA	15	15	15	15	15	15	15	15	15	15	15	15	15	15	15	15	15	15	15	15	15	15	15	15	15	15	15	15	15	15	15	15	15	15	15	15	15	15	15	15	15	15	15	15	15	15	15
3:77655364:A:C	0.532	NA	7	15	15	15	15	15	15	15	15	15	15	15	15	7	15	7	15	7	15	15	15	15	15	15	15	15	15	15	15	15	15	15	15	15	15	15	15	15	15	15	15	15	15	15	15	15	15
3:77655370:G:GA	0.588	NA	7	15	15	15	15	15	15	15	15	15	15	15	15	7	15	7	15	7	15	15	15	15	15	15	15	15	15	15	15	15	15	15	15	15	15	15	15	15	15	15	15	15	15	15	15	15	15
3:77655818:A:C	3.509	NA	15	15	15	15	15	15	15	15	15	15	15	15	15	15	15	15	15	15	15	15	15	15	15	15	15	15	15	15	15	15	15	15	15	15	15	15	15	15	15	15	15	15	15	15	15	15	15
3:89660010:A:T	1.38	6	15	15	15	15	15	15	15	15	15	15	15	15	15	15	15	15	15	15	15	15	15	15	15	15	15	15	15	15	15	15	15	15	15	15	15	15	15	15	15	15	15	15	15	15	15	15	15
3:89694510:G:GATA	1.822	NA	15	15	15	15	15	15	15	15	15	15	15	15	15	15	15	15	15	15	15	15	15	15	15	15	15	15	15	15	15	15	15	15	15	15	15	15	15	15	15	15	15	15	15	15	15	15	15
3:89753400:A:G	7.106	6	9	15	9	9	9	15	15	15	15	15	9	15	9	9	9	9	15	9	15	9	15	15	15	9	15	15	15	15	9	15	15	15	9	15	15	15	15	15	15	15	15	9	15	15	15	9	15
3:89778009:C:T	4.675	6	5	15	15	15	15	15	15	15	15	15	9	15	15	15	15	15	15	15	15	15	15	15	15	14	15	15	9	15	15	15	15	15	15	15	15	15	9	15	15	15	15	15	15	15	15	15	15
3:89799433:A:G	1.906	7	15	15	15	15	15	15	15	15	15	15	15	15	15	15	9	15	15	15	15	15	15	15	15	15	15	15	15	15	15	15	15	15	15	15	15	15	15	15	15	15	15	15	15	15	15	15	15
3:89823487:C:T	7.948	6	15	15	15	5	15	15	15	15	15	15	15	15	15	15	15	15	15	15	15	15	15	15	15	15	15	15	15	15	15	15	15	15	15	15	15	15	15	15	15	15	15	15	15	15	15	15	15
3:89856887:G:T	5.017	5	9	15	5	15	15	15	15	15	15	15	9	15	15	15	15	5	15	9	9	9	15	15	5	15	15	14	15	15	15	15	15	15	15	15	15	15	15	15	15	15	15	15	15	15	15	15	15
3:89882102:A:G	0.865	6	9	15	9	15	15	15	15	15	15	15	9	15	15	9	9	9	9	9	9	9	15	15	15	9	15	15	9	15	9	9	15	15	9	15	15	15	15	15	15	15	15	15	15	15	15	9	15
3:90001588:G:T	6.819	NA	15	5	15	15	15	15	15	5	15	15	5	15	15	15	15	15	15	15	15	15	15	15	7	15	15	7	15	15	15	15	15	15	15	15	15	15	15	15	15	15	15	15	15	15	15	15	15
3:90030538:C:T	0.192	7	15	15	15	15	15	15	15	15	15	15	15	15	15	15	15	15	15	15	15	15	15	15	15	15	15	15	15	15	15	15	15	15	9	15	15	15	15	15	15	15	15	15	15	15	15	15	15
3:90039465:A:G	9.701	NA	15	15	9	9	15	15	15	15	15	15	9	15	9	15	9	15	15	15	9	15	15	9	15	15	15	15	15	15	15	15	15	9	9	15	15	15	15	15	15	15	15	15	15	9	15	9	15
3:90049321:C:T	0.696	7	9	15	15	15	15	15	15	15	15	15	15	15	9	15	15	15	15	15	15	15	15	15	9	5	15	15	15	15	15	15	15	15	15	15	15	15	15	15	15	15	15	15	15	15	15	15	15
3:90049995:A:C	1.857	6	9	15	15	15	15	15	15	15	15	15	15	15	9	15	15	15	15	15	15	15	15	15	15	5	15	15	15	15	15	15	15	15	15	15	15	15	15	15	15	15	15	15	15	15	15	15	15
3:90065071:T:TA	2.171	NA	7	15	15	7	5	15	15	15	7	7	7	7	5	7	7	7	15	7	7	7	15	15	1	5	7	2	15	7	15	15	15	15	15	15	15	15	15	15	15	15	15	15	15	15	15	15	15
3:90090619:A:C	5.945	6	5	15	15	15	15	15	15	15	15	15	5	15	15	15	15	15	15	15	15	15	15	15	5	15	15	15	15	15	15	15	15	15	15	15	15	15	15	15	15	15	15	15	15	15	15	15	15
3:90121534:C:T	0.871	7	9	15	9	15	15	15	15	9	15	15	9	15	9	9	5	9	15	15	5	9	15	15	5	5	15	15	15	15	9	15	15	15	15	15	15	15	15	15	15	15	15	15	15	9	15	15	15
3:90124806:A:T	4.414	7	5	15	15	15	15	15	15	15	15	15	15	15	15	15	5	15	15	15	5	15	15	15	5	15	15	15	15	15	15	15	15	15	15	15	15	15	15	15	15	15	15	15	15	15	15	15	15
3:90127762:C:T	7.236	7	5	15	15	15	15	15	15	15	15	15	15	15	15	15	5	15	15	15	5	15	15	15	5	15	15	15	15	15	15	15	15	15	15	15	15	15	15	15	15	15	15	15	15	15	15	15	15
3:90144346:A:T	0.252	6	5	5	15	5	15	15	15	15	15	15	4	15	15	15	4	15	15	15	15	15	15	15	15	15	15	15	15	15	15	15	15	15	15	15	15	15	15	15	15	15	15	15	15	15	15	15	15
3:90234502:A:T	1.21	5	15	15	15	15	15	15	15	15	15	15	15	15	15	15	15	15	15	15	15	15	15	15	15	15	15	15	15	15	15	15	15	15	15	15	15	15	15	15	15	15	15	15	15	15	15	15	15
3:90246435:C:T	0.416	6	15	15	15	15	15	15	15	15	15	15	15	15	15	15	15	15	9	15	15	15	15	15	15	15	15	15	15	15	9	15	15	15	9	15	15	15	15	15	15	15	15	15	15	15	15	15	15
3:90272973:A:AAAAT	8.802	NA	15	15	15	15	15	15	15	15	15	15	15	15	15	9	15	9	15	15	15	15	15	15	15	15	15	15	15	15	15	15	15	15	15	15	15	15	15	15	15	15	15	15	15	15	15	15	15
3:90314380:C:T	3.998	6	15	15	15	15	15	15	15	15	15	15	9	15	9	9	9	9	15	15	9	15	15	15	5	15	9	15	9	15	15	15	9	9	15	15	9	15	15	15	15	15	15	15	15	15	15	15	15
3:90329812:A:G	3.492	7	15	15	15	15	15	15	15	15	15	15	15	15	15	9	15	9	15	15	15	9	15	15	15	15	15	15	15	15	15	15	15	15	15	15	15	15	15	15	15	15	15	15	15	15	15	15	15
3:90330554:A:C	3.031	7	15	15	9	15	15	15	15	15	15	15	9	15	15	9	15	9	15	9	15	9	15	15	15	15	15	15	15	15	15	15	15	9	15	9	15	15	15	15	15	15	15	15	15	15	15	15	15
3:90345475:C:T	6.593	7	9	15	9	9	15	9	14	9	15	15	9	9	9	9	9	9	9	9	9	9	15	15	9	15	9	9	9	9	9	9	9	9	9	9	9	9	15	15	15	15	15	9	9	9	15	15	15
3:90349123:C:G	5.807	7	9	15	9	9	15	9	14	9	15	15	9	9	9	9	9	9	9	9	9	9	9	15	9	9	9	9	9	9	9	9	9	9	9	9	9	9	9	15	15	15	9	15	15	9	15	15	15
3:90359914:C:T	3.021	7	15	15	15	15	15	15	15	15	15	15	9	15	15	15	15	9	15	15	15	9	15	15	15	15	15	15	9	15	15	15	15	15	15	15	15	15	15	15	15	15	15	15	15	15	15	15	15
3:90364937:C:T	6.752	5	9	9	9	9	9	9	15	9	15	15	8	9	9	9	9	8	9	9	9	8	15	15	9	9	9	9	9	15	9	9	9	9	9	9	9	9	9	15	9	15	9	15	9	9	15	15	9
3:90365748:A:G	6.768	7	9	9	9	9	14	9	15	9	15	15	8	9	9	8	9	8	9	9	8	8	9	15	9	9	9	9	9	9	9	9	9	9	9	9	9	9	9	14	9	15	9	15	9	9	15	15	9
3:90369365:G:T	2.185	6	9	9	9	9	14	9	5	9	15	14	9	9	9	9	9	9	9	9	9	9	15	15	9	14	9	9	15	5	9	9	9	9	9	9	9	9	5	15	5	9	9	15	9	15	9	9	5
3:90389747:A:C	5.65	6	9	15	9	15	15	15	9	9	15	15	9	9	9	9	9	9	9	15	9	9	9	15	9	9	9	9	15	15	15	9	9	15	9	9	9	9	15	15	15	15	15	15	15	9	15	15	15
3:90390344:A:T	7.145	6	9	15	9	15	15	15	15	15	15	15	9	9	9	8	9	9	9	9	9	9	15	15	9	9	9	9	9	15	15	9	9	15	9	9	9	9	9	15	15	15	9	15	15	9	15	15	15
3:90390418:A:G	7.333	7	9	15	9	15	15	15	15	15	15	15	9	9	9	8	9	9	9	9	9	9	15	15	9	9	9	9	9	5	15	9	9	15	9	9	9	9	9	15	15	15	9	15	15	9	15	15	15
3:90417760:C:T	7.974	6	9	9	9	9	15	9	14	9	15	15	9	9	9	8	9	8	9	9	9	9	9	15	9	9	9	9	9	15	9	9	9	9	9	9	9	9	15	15	15	15	9	15	9	9	15	15	15
3:90420549:C:T	4.486	7	15	15	9	15	15	15	14	15	15	15	9	9	9	9	9	9	15	15	9	15	15	15	15	15	15	15	15	15	15	9	15	15	15	15	15	15	15	15	15	15	15	15	15	15	15	15	15
3:90423789:A:G	4.344	6	15	15	9	15	15	15	14	15	15	15	9	9	9	9	15	9	15	15	9	9	15	15	15	15	15	15	15	15	15	15	15	15	15	15	15	9	15	15	15	15	15	15	15	15	15	15	15
3:90428286:C:T	6.527	5	9	9	9	9	15	9	14	9	15	15	8	9	9	8	9	8	9	9	9	9	14	15	9	9	9	9	9	5	9	9	9	9	9	9	9	9	15	9	9	15	9	15	9	9	15	15	9
3:90433267:C:T	2.912	6	15	15	9	15	15	15	15	15	15	15	15	15	15	15	15	9	15	15	9	15	15	15	15	15	15	15	15	15	15	15	15	15	15	15	15	15	15	15	15	15	15	15	15	15	15	15	15
3:90436845:A:G	4.74	6	15	15	9	15	9	15	15	15	9	15	9	15	9	9	15	9	15	15	9	9	15	9	15	9	15	15	15	9	9	15	15	15	15	9	9	15	15	15	15	15	15	15	15	15	15	9	15
3:90437988:A:G	7.445	7	9	9	9	9	14	9	15	9	9	15	9	9	9	8	9	8	9	9	9	9	15	15	9	9	9	9	15	9	9	9	9	9	9	9	9	9	15	15	15	15	9	9	9	9	15	15	15
3:90439303:A:G	7.501	NA	9	9	9	9	14	9	15	9	9	15	8	9	9	8	9	8	9	9	9	8	15	15	9	9	9	9	15	9	9	9	9	9	9	9	9	9	9	15	15	9	9	9	9	9	15	15	9
3:90442925:A:G	7.452	NA	9	15	9	9	14	9	9	9	15	7	9	9	9	8	9	8	9	9	8	9	9	14	9	9	9	9	15	15	9	9	9	9	9	9	9	9	9	5	9	9	9	9	9	9	15	15	9
3:90452164:A:C	7.237	NA	9	9	9	9	14	9	9	9	15	15	8	9	9	8	9	8	9	9	9	9	15	15	9	9	9	9	9	9	9	9	9	9	9	9	9	9	15	15	15	15	15	15	15	9	15	15	15
3:90460470:C:G	5.764	7	9	9	9	9	14	9	9	9	9	15	8	9	9	8	9	8	9	9	8	9	15	15	9	9	9	9	9	15	9	9	9	9	9	9	9	9	9	15	9	9	9	9	9	9	9	15	15
3:90461761:A:G	7.702	7	9	9	9	9	14	9	9	9	15	15	8	9	9	8	9	8	9	9	8	9	9	15	9	9	9	9	9	15	9	9	8	9	9	9	9	9	9	9	9	9	9	9	9	9	9	15	15
3:90473594:G:T	6.086	7	8	9	8	9	14	9	5	9	14	9	8	9	9	8	9	8	9	9	8	8	9	9	9	9	9	9	15	5	9	9	9	9	9	9	9	8	9	14	9	9	9	9	9	9	9	15	9
3:90473595:A:T	7.551	7	8	9	8	9	14	9	5	9	14	9	8	9	9	8	9	8	9	9	8	8	9	9	9	9	9	9	15	5	9	9	9	9	9	9	9	8	9	14	9	9	9	9	9	9	9	15	9
3:90480009:G:T	2.679	6	15	15	9	15	14	15	5	15	15	15	9	15	9	9	9	9	9	15	9	9	15	15	15	15	15	15	15	5	15	15	15	15	15	15	15	15	15	15	15	15	15	15	15	15	15	15	15
3:90481415:A:T	3.967	6	15	15	9	15	14	15	5	15	15	15	9	15	9	9	9	9	15	15	9	15	15	15	15	15	15	15	15	5	15	15	15	15	15	15	15	15	15	15	15	15	15	15	15	15	15	15	15
3:90485493:A:G	4.82	6	9	15	9	15	9	9	5	9	15	15	9	9	9	9	9	9	9	9	9	9	15	9	15	9	9	15	9	5	9	9	15	9	9	15	9	9	15	15	15	15	9	15	9	9	15	9	15
3:90487716:C:G	5.906	7	8	9	9	9	15	9	9	9	15	9	8	9	9	8	9	8	9	9	8	9	15	14	9	9	9	9	9	5	9	9	9	9	9	9	8	9	9	9	9	9	9	15	9	9	9	15	9
3:90500225:C:T	6.641	7	9	15	9	9	14	9	15	9	15	5	8	9	9	8	9	8	9	9	9	9	9	15	9	14	9	9	9	5	9	9	9	9	9	9	9	9	15	15	15	9	9	15	9	9	9	15	15
3:90503193:A:G	6.362	6	9	9	9	9	9	9	9	9	9	15	8	9	9	8	9	8	9	9	9	9	15	15	9	9	9	9	15	5	9	9	9	9	9	9	9	9	15	9	15	9	9	15	9	9	15	15	9
3:93930855:C:T	2.12	6	15	15	15	15	15	15	15	15	15	15	9	15	9	15	9	15	15	15	15	15	15	15	14	15	15	15	15	15	15	15	15	15	15	15	15	15	15	15	15	15	15	15	15	15	15	15	15
3:93935008:A:T	4.617	7	15	15	15	15	15	15	15	15	15	15	15	15	15	15	15	15	15	15	15	15	15	15	15	15	15	15	15	15	15	9	15	15	15	15	15	15	15	15	15	15	15	15	15	15	15	15	15
3:93935874:G:T	9.445	6	15	15	15	15	15	15	15	15	15	15	15	15	15	15	15	15	15	15	15	15	15	15	15	15	15	15	15	15	15	9	15	15	15	15	15	15	15	15	15	15	15	15	15	15	15	15	15
3:93937231:A:C	1.439	6	15	15	15	15	15	15	15	15	15	15	15	15	15	15	15	15	15	15	15	15	15	15	15	15	15	15	15	15	15	15	15	15	15	15	15	15	15	15	15	15	15	15	15	15	15	15	15
3:93947065:C:T	0.123	7	15	15	15	15	15	15	15	15	15	15	15	15	15	15	15	15	15	15	15	15	15	15	15	15	15	15	14	15	15	15	15	15	15	15	5	15	15	15	15	15	15	15	15	15	15	15	15
3:93947178:A:G	3.164	6	15	15	15	15	15	15	15	15	15	15	15	15	15	15	15	15	15	15	15	15	15	15	15	15	15	15	14	15	15	15	15	15	15	15	5	15	15	15	15	15	15	15	15	15	15	15	15
3:93949571:A:G	5.299	7	15	15	15	15	15	15	15	15	15	15	15	15	15	15	15	15	15	15	15	15	15	15	15	15	15	15	15	15	15	15	15	15	15	15	5	15	15	15	15	15	15	15	15	15	15	15	15
3:93966465:A:G	1.661	NA	15	15	15	15	15	15	15	15	15	15	15	15	15	5	15	5	15	15	5	15	15	15	14	15	13	5	15	15	15	15	15	14	15	15	15	15	15	15	15	14	14	15	15	15	15	15	15
3:93967206:A:C	2.279	7	15	15	15	15	15	15	15	15	15	15	15	15	15	5	15	5	15	15	5	15	15	15	14	15	14	5	15	15	15	15	15	14	15	15	15	15	15	15	15	14	14	15	15	15	15	15	15
3:93970142:C:T	0.324	3a	5	5	15	5	15	15	15	7	15	15	7	15	15	7	7	7	15	7	7	7	15	15	13	15	14	14	15	14	15	15	15	15	15	15	15	15	14	15	15	14	14	15	15	15	15	15	15
3:93971276:A:C	2.621	5	7	5	7	7	15	15	15	7	15	15	7	15	15	7	7	15	15	5	15	7	15	15	14	15	14	14	15	14	15	15	15	15	15	15	15	15	14	15	15	14	15	15	15	15	15	15	15
3:93973107:A:C	2.875	7	15	5	5	5	15	15	15	15	15	15	7	15	15	5	5	15	15	5	15	5	15	15	14	15	14	14	15	14	15	15	15	15	15	15	15	15	15	15	15	14	15	15	15	15	15	15	15
3:93973268:G:T	0.733	7	15	5	5	5	15	15	15	15	15	15	7	15	15	5	5	15	15	5	15	5	15	15	14	15	14	14	15	14	15	15	15	15	15	15	15	15	15	15	15	15	15	15	15	15	15	15	15
3:93976990:C:G	0.159	6	15	5	5	7	7	15	15	15	15	15	5	15	15	15	5	15	15	15	15	5	15	15	14	15	14	14	15	15	15	15	15	15	15	14	15	15	15	15	15	15	15	15	15	15	15	15	15
3:93977775:C:T	1.656	5	9	5	5	7	7	7	15	15	15	15	5	15	15	15	7	15	15	15	15	7	15	15	14	15	14	14	15	15	9	15	15	15	15	14	15	15	15	15	15	15	15	15	15	15	15	15	15
3:93977779:A:G	3.167	5	9	5	5	7	7	7	15	15	15	15	5	15	15	15	7	15	15	15	15	7	15	15	14	15	14	14	15	15	9	15	15	15	15	14	15	15	15	15	15	15	15	15	15	15	15	15	15
3:93983117:G:T	5.506	6	15	15	15	15	15	15	15	14	15	15	15	15	15	15	15	15	15	15	15	15	15	15	14	15	15	13	15	15	15	15	15	15	15	15	15	15	15	15	15	15	15	15	15	15	15	15	15
3:93984434:A:G	0.794	5	15	15	15	15	15	15	15	14	15	15	15	15	15	15	15	15	15	15	15	15	15	15	14	15	15	13	15	15	15	15	15	15	15	15	15	15	15	15	15	15	15	15	15	15	15	15	15
3:93986572:A:G	3.605	6	15	15	15	15	15	15	15	15	15	15	15	15	15	15	15	15	15	15	15	15	15	15	14	15	15	14	15	15	15	15	15	15	15	15	15	15	15	15	15	15	15	15	15	15	15	15	15
3:93987072:A:C	2.149	7	15	15	15	15	15	15	15	15	15	15	15	15	15	15	15	15	15	15	15	15	15	15	15	15	15	14	15	15	15	15	15	15	15	15	15	15	15	15	15	15	15	15	15	15	15	15	15
3:93987306:A:G	0.266	7	15	15	15	15	15	15	15	15	15	15	15	15	15	15	15	15	15	15	15	15	15	15	15	15	15	14	15	15	15	15	15	15	15	15	15	15	15	15	15	15	15	15	15	15	15	15	15
3:93988559:C:T	0.147	7	15	15	15	15	15	5	15	15	15	15	15	15	15	15	15	15	15	15	15	15	15	15	15	15	15	7	15	15	15	15	15	15	15	15	15	15	15	15	15	15	15	15	15	15	15	15	15
3:93989499:A:G	1.797	NA	15	15	15	15	15	5	15	15	15	15	15	15	15	15	15	15	15	15	15	15	15	15	15	15	15	7	15	15	15	15	15	15	15	15	15	15	15	15	15	15	15	15	15	15	15	15	15
3:93990383:G:T	3.235	7	15	15	15	15	15	7	15	15	15	15	15	15	15	15	15	15	15	15	15	15	15	15	15	15	15	5	15	15	15	15	15	15	15	15	15	15	15	15	15	15	15	15	15	15	15	15	15
3:93990585:A:G	4.071	7	15	15	15	15	15	15	15	15	15	15	15	15	15	15	15	15	15	15	15	15	15	15	15	15	15	5	15	15	15	15	15	15	15	15	15	15	15	15	15	15	15	15	15	15	15	15	15
3:93991504:C:T	1.468	7	15	15	15	15	15	15	15	15	15	15	15	15	15	15	15	15	15	15	15	15	15	15	15	15	15	14	15	15	15	15	15	15	15	15	15	15	15	15	15	15	15	15	15	15	15	15	15
3:93994231:C:T	5.201	6	15	15	15	15	15	15	15	15	15	15	15	15	15	15	15	15	15	15	15	15	15	15	15	15	15	14	15	15	15	15	15	15	15	15	15	15	15	15	15	15	15	15	15	15	15	15	15
3:93994255:C:T	0.574	6	15	15	15	15	15	15	15	15	15	15	15	15	15	15	15	15	15	15	15	15	15	15	15	15	15	14	15	15	15	15	15	15	15	15	15	15	15	15	15	15	15	15	15	15	15	15	15
3:93995180:A:G	1.468	7	15	15	15	15	15	15	15	15	15	15	15	15	15	15	15	15	15	15	15	15	15	15	15	15	15	14	15	15	15	15	15	15	15	15	15	15	15	15	15	15	15	15	15	15	15	15	15
3:93995962:T:TA	1.092	NA	15	15	15	15	15	15	15	15	15	15	15	15	15	15	15	15	15	15	15	15	15	15	15	15	15	14	15	15	15	15	15	15	15	15	15	15	15	15	15	15	15	15	15	15	15	15	15
3:93996098:A:G	0.675	6	15	15	15	15	15	15	15	15	15	15	15	15	15	15	15	15	15	15	15	15	15	15	15	15	15	14	15	15	15	15	15	15	15	15	15	15	15	15	15	15	15	15	15	15	15	15	15
3:93996638:G:T	0.325	5	15	15	15	5	15	15	15	15	15	15	15	15	15	15	15	15	15	15	7	15	15	15	15	15	15	14	15	15	15	15	15	15	15	15	15	15	15	15	15	15	15	15	15	15	15	15	15
3:93997029:A:G	8.545	7	15	15	15	5	15	15	15	15	15	15	15	15	15	15	15	15	15	15	15	15	15	15	15	15	15	14	15	15	15	15	15	15	15	15	15	15	15	15	15	15	15	15	15	15	15	15	15
3:93997409:A:T	5.137	6	15	15	15	5	15	15	15	15	15	15	15	15	15	15	15	15	15	15	15	15	15	15	15	15	15	14	15	15	15	15	15	15	15	15	15	15	15	15	15	15	15	15	15	15	15	15	15
3:93997558:A:G	0.359	7	15	15	15	5	15	15	15	15	15	15	15	15	15	15	15	15	15	15	15	15	15	15	15	15	15	14	15	15	15	15	15	15	15	15	15	15	15	15	15	15	15	15	15	15	15	15	15
3:93998872:A:G	2.891	7	15	15	15	5	15	15	15	15	15	15	15	15	15	15	15	15	15	15	15	15	15	15	15	15	15	14	15	15	15	15	15	15	15	15	15	15	15	15	15	15	15	15	15	15	15	15	15
3:93999363:C:G	0.031	7	15	15	15	5	15	15	15	15	15	15	15	15	15	15	15	15	15	15	15	15	15	15	15	15	15	14	15	15	15	15	15	15	15	15	15	15	15	15	15	15	15	15	15	15	15	15	15
3:93999571:C:T	1.352	6	15	15	15	5	15	15	15	15	15	15	15	15	15	15	15	15	15	15	15	15	15	15	15	15	15	14	15	15	15	15	15	15	15	15	15	15	15	15	15	15	15	15	15	15	15	15	15
3:93999958:G:GA	0.296	NA	15	15	15	5	15	15	15	15	15	15	15	15	15	15	15	15	15	15	15	15	15	15	15	15	15	14	15	15	15	15	15	15	15	15	15	15	15	15	15	15	15	15	15	15	15	15	15
3:94000232:A:G	7.535	6	15	15	15	5	15	15	15	15	15	15	15	15	15	15	15	15	15	15	15	15	15	15	15	15	15	14	15	15	15	15	15	15	15	15	15	15	15	15	15	15	15	15	15	15	15	15	15
3:94002430:A:G	0.15	NA	15	15	15	5	15	15	15	15	15	15	15	15	15	15	15	15	15	15	15	15	15	15	14	15	15	14	15	15	15	15	15	15	15	15	15	15	15	15	15	15	15	15	15	15	15	15	15
3:94002820:A:G	6.375	NA	15	15	15	5	15	15	15	15	15	15	15	15	15	15	15	15	15	15	15	15	15	15	14	15	15	14	15	15	15	15	15	15	15	15	15	15	15	15	15	15	15	15	15	15	15	15	15
3:94003659:A:G	3.231	NA	15	15	15	5	15	15	15	15	15	15	15	15	15	15	15	15	15	15	15	15	15	15	14	15	15	14	15	15	15	15	15	15	15	15	15	15	15	15	15	15	15	15	15	15	15	15	15
3:94004156:G:T	0.502	NA	15	15	15	5	15	15	15	15	15	15	15	15	15	15	15	15	15	15	15	15	15	15	14	15	15	14	15	15	15	15	15	15	15	15	15	15	15	15	15	15	15	15	15	15	15	15	15
3:94004581:C:T	2.451	6	15	15	15	5	15	15	15	15	15	15	15	15	15	15	15	15	15	15	15	15	15	15	14	15	15	14	15	15	15	15	15	15	15	15	15	15	15	15	15	15	15	15	15	15	15	15	15
3:94005583:A:G	4.019	7	15	15	15	5	15	15	15	15	15	15	15	15	15	15	15	15	15	15	15	15	15	15	15	15	15	14	15	15	15	15	15	15	15	15	15	15	15	15	15	15	15	15	15	15	15	15	15
3:94005872:A:G	1.19	NA	15	15	15	5	15	15	15	15	15	15	15	15	15	15	15	15	15	15	15	15	15	15	15	15	15	14	15	15	15	15	15	15	15	15	15	15	15	15	15	15	15	15	15	15	15	15	15
3:94005927:A:G	4.274	NA	15	15	15	5	15	15	15	15	15	15	15	15	15	15	15	15	15	15	15	15	15	15	15	15	15	14	15	15	15	15	15	15	15	15	15	15	15	15	15	15	15	15	15	15	15	15	15
3:94008159:G:T	3.032	NA	15	15	15	5	15	15	15	15	15	15	15	15	15	15	15	15	15	15	15	15	15	15	15	15	15	15	15	15	15	15	15	15	15	15	15	15	15	15	15	15	15	15	15	15	15	15	15
3:94008709:A:T	2.994	7	15	15	15	5	15	15	15	15	15	15	15	15	15	15	15	15	15	15	15	15	15	15	15	15	15	15	15	15	15	15	15	15	15	15	15	15	15	15	15	15	15	15	15	15	15	15	15
3:94008845:A:G	1.775	NA	15	15	15	5	15	15	15	15	15	15	15	15	15	15	15	15	15	15	15	15	15	15	15	15	15	15	15	15	15	15	15	15	15	15	15	15	15	15	15	15	15	15	15	15	15	15	15
3:94008890:A:G	0.186	NA	15	15	15	5	15	15	15	15	15	15	15	15	15	15	15	15	15	15	15	15	15	15	15	15	15	15	15	15	15	15	15	15	15	15	15	15	15	15	15	15	15	15	15	15	15	15	15
3:94009049:C:T	7.171	NA	15	15	15	5	15	15	15	15	15	15	15	15	15	15	15	15	15	7	15	15	15	15	15	15	15	15	15	15	15	15	15	15	15	15	15	15	15	15	15	15	15	15	15	15	15	15	15
3:94010524:C:T	1.58	6	15	15	15	5	15	15	15	15	15	15	9	15	15	14	14	14	15	14	15	15	15	15	15	15	15	7	15	15	15	15	15	15	15	15	15	15	15	15	15	15	15	15	15	15	15	15	15
3:94010818:A:G	4.848	NA	15	15	15	5	15	15	15	15	15	15	8	15	15	14	14	14	15	14	15	15	15	15	15	15	15	7	15	15	15	15	15	15	15	15	15	15	15	15	15	15	15	15	15	15	15	15	15
3:94011789:A:G	5.05	NA	15	15	15	7	15	15	15	15	15	15	8	15	15	14	14	14	15	14	15	15	15	15	15	14	15	5	15	15	15	15	15	15	15	15	15	15	15	15	15	15	15	15	15	15	15	15	15
3:94011922:A:G	5.29	NA	15	15	15	7	15	15	15	15	15	15	8	15	15	14	14	14	15	14	15	15	15	15	15	14	15	5	15	15	15	15	15	15	15	15	15	15	15	15	15	15	15	15	15	15	15	15	15
3:94012211:G:T	2.422	NA	15	15	15	7	15	15	15	15	15	15	8	15	15	14	15	15	15	14	15	15	15	15	15	14	15	7	15	15	15	15	15	15	15	15	15	15	15	15	15	15	15	15	15	15	15	15	15
3:94012405:A:T	0.324	6	15	15	15	7	15	15	15	15	15	15	8	15	15	14	15	15	15	7	15	15	15	15	15	14	15	7	15	15	15	15	15	15	15	15	15	15	15	15	15	15	15	15	15	15	15	15	15
3:94012612:C:T	3.559	5	15	15	15	15	15	15	15	15	15	15	8	15	15	14	15	15	15	15	15	15	15	15	15	14	15	7	15	15	15	15	15	15	15	15	15	15	15	15	15	15	15	15	15	15	15	15	15
3:94012954:C:T	0.127	3a	15	15	15	15	7	7	15	15	15	15	8	15	15	14	15	15	15	15	15	15	15	15	15	14	15	7	15	7	15	15	15	15	15	15	15	15	15	15	15	15	15	15	15	15	15	15	15
3:94013165:A:AAAAC	1.231	NA	15	15	15	15	7	7	15	15	15	15	5	15	15	14	15	15	15	15	15	15	15	15	15	14	15	7	15	7	15	15	15	15	15	15	15	15	15	15	15	15	15	15	15	15	15	15	15
3:94014607:A:T	1.195	6	15	15	15	15	15	15	15	15	15	15	15	15	15	14	15	15	15	15	15	15	15	15	5	14	15	5	15	15	15	15	15	15	15	15	15	15	15	15	15	15	15	15	15	15	15	15	15
3:94015810:A:G	5.399	NA	15	15	15	15	15	15	15	15	15	15	15	15	15	14	15	15	15	15	15	15	15	15	5	14	15	5	15	15	15	15	15	15	15	15	15	15	15	15	15	15	15	15	15	15	15	15	15
3:94015993:A:G	1.719	6	15	15	15	15	15	15	15	15	15	15	15	15	15	14	15	15	15	15	15	15	15	15	5	14	15	5	15	15	15	15	15	15	15	15	15	15	15	15	15	15	15	15	15	15	15	15	15
3:94016224:C:T	3.029	6	15	15	15	15	15	15	15	15	15	15	15	15	15	14	15	15	15	15	15	15	15	15	5	14	15	5	15	15	15	15	15	15	15	15	15	15	15	15	15	15	15	15	15	15	15	15	15
3:94016272:A:C	1.358	7	15	15	15	15	15	15	15	15	15	15	15	15	15	14	15	15	15	15	15	15	15	15	5	14	15	5	15	15	15	15	15	15	15	15	15	15	15	15	15	15	15	15	15	15	15	15	15
3:94016380:C:T	0.316	NA	15	15	15	15	15	15	15	15	15	15	15	15	15	14	15	15	15	15	15	15	15	15	5	14	15	5	15	15	15	15	15	15	15	15	15	15	15	15	15	15	15	15	15	15	15	15	15
3:94016563:A:G	0.699	NA	15	15	15	15	15	15	15	15	15	15	15	15	15	14	15	15	15	15	15	15	15	15	5	14	15	5	15	15	15	15	15	15	15	15	15	15	15	15	15	15	15	15	15	15	15	15	15
3:94018101:C:G	0.069	6	15	15	15	15	15	15	15	15	15	15	15	15	15	14	15	15	15	15	15	15	15	15	5	14	15	5	15	15	15	15	15	15	15	15	15	15	15	15	15	15	15	15	15	15	15	15	15
3:94018746:C:T	0.622	4	15	15	15	15	15	15	15	15	15	15	15	15	15	14	15	15	15	15	15	15	15	15	5	14	15	5	15	15	15	15	15	15	15	15	15	15	15	15	15	15	15	15	15	15	15	15	15
3:94019642:G:GA	1.871	NA	15	15	15	15	15	15	15	15	15	15	15	15	15	14	15	15	15	15	15	15	15	15	5	14	15	5	15	15	15	15	15	15	15	15	15	15	15	15	15	15	15	15	15	15	15	15	15
3:94019811:T:TA	0.658	NA	15	15	15	15	15	15	15	15	15	15	15	15	15	14	15	15	15	15	15	15	15	15	5	14	15	5	15	15	15	15	15	15	15	15	15	15	15	15	15	15	15	15	15	15	15	15	15
3:94020064:C:G	2.977	6	15	15	15	15	15	15	15	15	15	15	15	15	15	14	15	15	15	15	15	15	15	15	5	14	15	5	15	15	15	15	15	15	15	15	15	15	15	15	15	15	15	15	15	15	15	15	15
3:94020721:A:G	0.633	NA	15	15	15	15	15	5	15	15	15	15	15	15	15	14	15	15	15	15	15	15	15	15	7	14	15	7	7	15	15	15	15	15	15	15	15	15	15	15	15	15	15	15	15	15	15	15	15
3:94020904:A:G	0.512	6	15	15	15	15	15	5	15	15	15	15	15	15	15	14	15	15	15	15	15	15	15	15	5	14	15	5	7	15	15	15	15	15	15	15	15	15	15	15	15	15	15	15	15	15	15	15	15
3:94021192:G:T	4.138	NA	15	15	15	15	15	5	15	15	15	15	15	15	15	14	15	15	15	15	15	15	15	15	5	14	15	5	7	15	15	15	15	15	15	15	15	15	15	15	15	15	15	15	15	15	15	15	15
3:94021216:A:T	4.703	6	15	15	15	15	15	5	15	15	15	15	15	15	15	14	15	15	15	15	15	15	15	15	5	14	15	5	7	15	15	15	15	15	15	15	15	15	15	15	15	15	15	15	15	15	15	15	15
3:94021248:G:T	0.504	NA	15	15	15	15	15	5	15	15	15	15	15	15	15	14	15	15	15	15	15	15	15	15	5	14	15	5	7	15	15	15	15	15	15	15	15	15	15	15	15	15	15	15	15	15	15	15	15
3:94021726:A:G	1.446	6	15	15	15	15	15	5	15	15	15	15	15	15	15	14	15	15	15	15	15	15	15	15	5	14	15	5	7	15	15	15	15	15	15	15	15	15	15	15	15	15	15	15	15	15	15	15	15
3:94021951:A:G	6.062	6	15	15	15	15	15	5	15	15	15	15	15	15	15	14	15	15	15	15	15	15	15	15	5	14	15	5	7	15	15	15	15	15	15	15	15	15	15	15	15	15	15	15	15	15	15	15	15
3:94023635:C:T	0.78	6	5	5	15	15	15	7	7	15	14	15	5	7	7	7	7	5	15	5	15	15	15	5	7	14	15	7	7	15	15	15	15	15	15	15	15	15	15	15	15	15	15	15	15	15	15	15	15
3:94023876:A:G	0.055	7	5	5	15	15	15	15	7	15	14	15	5	7	7	7	7	5	15	5	15	15	15	5	2	14	15	7	7	15	15	15	15	15	15	15	15	15	15	15	15	15	15	15	15	15	15	15	15
3:94024316:A:C	3.007	5	5	5	15	15	15	15	5	15	14	15	5	7	5	7	7	5	14	7	15	15	15	5	2	14	15	15	7	15	15	15	15	15	15	15	15	15	15	15	15	15	15	15	15	15	15	15	15
3:94024382:C:T	2.053	5	5	5	15	15	15	15	5	15	14	15	5	7	5	7	7	5	14	7	15	15	15	5	2	14	15	15	7	15	15	15	15	15	15	15	15	15	15	15	15	15	15	15	15	15	15	15	15
3:94024808:G:T	3.263	5	5	5	15	15	15	15	5	15	14	7	7	15	5	7	7	7	14	7	15	15	15	5	7	14	15	15	7	15	15	15	15	15	15	15	15	15	15	15	15	15	15	15	15	15	15	15	15
3:94027330:A:ATT	1.253	NA	15	15	15	15	15	15	15	15	14	15	15	15	15	15	15	15	15	15	15	15	15	15	15	14	15	15	5	15	15	15	15	15	15	15	15	15	15	15	15	15	15	15	15	15	15	15	15
3:94036660:A:AT	0.915	NA	15	15	15	15	15	15	15	15	15	15	15	15	15	15	15	15	15	15	15	15	15	15	15	15	15	15	15	15	15	15	15	15	15	15	15	15	15	15	15	15	15	15	15	15	15	15	15
3:94041016:C:CT	0.957	NA	15	15	15	15	15	15	15	15	15	15	15	15	15	15	15	15	15	15	15	15	15	15	15	15	15	14	15	15	15	15	15	15	15	15	15	15	15	15	15	15	15	15	15	15	15	15	15
3:94043995:C:CA	0.847	NA	15	15	15	15	15	15	15	15	15	15	15	15	15	15	15	15	15	15	15	15	15	15	15	15	15	14	15	15	15	15	15	15	15	15	15	15	15	15	15	15	15	15	15	15	15	15	15
3:94048931:C:T	1.576	6	15	15	15	15	5	15	15	15	15	15	15	15	15	15	15	15	15	15	15	15	15	15	15	15	15	14	15	15	15	15	15	15	15	15	15	15	15	15	15	15	15	15	15	15	15	15	15
3:94050683:A:G	3.071	7	15	15	15	15	7	15	15	15	15	15	15	15	15	15	15	15	15	15	15	15	15	15	15	15	15	14	15	15	15	15	15	15	15	15	15	15	15	15	15	15	15	15	15	15	15	15	15
3:94050852:A:T	0.285	5	15	15	15	7	7	15	15	15	15	15	15	15	15	15	15	15	15	15	15	15	15	15	15	15	15	14	15	15	15	15	15	15	15	15	15	15	15	15	15	15	15	15	15	15	15	15	15
3:94053850:A:G	5.782	6	15	15	15	15	15	15	15	15	15	15	8	15	15	15	9	15	15	15	15	15	15	15	15	15	15	14	15	15	15	15	15	15	15	15	15	15	15	15	15	15	15	15	15	15	15	15	15
3:94056338:A:G	1.851	5	15	15	15	15	15	15	15	15	15	15	9	15	15	15	15	15	15	15	15	15	15	15	15	15	15	14	15	15	15	15	15	15	15	15	15	15	15	15	15	15	15	15	15	15	15	15	15
3:94059733:C:T	0.586	7	15	15	15	15	15	15	15	15	15	15	15	15	15	15	15	15	15	15	15	15	15	15	15	15	15	14	15	15	15	15	15	15	15	15	15	15	15	15	15	15	15	15	15	15	15	15	15
3:94060079:C:T	1.02	7	15	15	15	15	15	15	15	15	15	15	15	15	15	15	15	15	15	15	15	15	15	15	15	15	15	14	15	15	15	15	15	15	15	15	15	15	15	15	15	15	15	15	15	15	15	15	15
3:94061599:A:C	18.56	6	15	15	15	15	15	15	15	15	15	15	15	15	15	15	15	15	15	15	15	15	15	15	15	15	15	14	15	15	15	15	15	15	15	15	15	15	15	15	15	15	15	15	15	15	15	15	15
3:94062280:A:G	1.663	7	15	15	15	15	15	15	15	15	15	15	9	15	15	15	15	15	15	15	15	15	15	15	15	15	15	14	15	15	15	15	15	15	15	15	15	15	15	15	15	15	15	15	15	15	15	15	15
3:94063648:C:T	0.114	7	9	15	15	15	15	15	15	15	15	15	9	15	15	9	9	15	15	15	15	9	15	15	15	9	15	15	15	15	9	9	15	15	15	15	15	15	15	15	15	15	15	15	15	15	15	15	15
3:94066766:C:T	1.805	5	15	15	7	15	15	15	15	15	15	15	15	15	15	15	9	7	15	7	5	9	15	8	15	15	15	15	15	15	9	9	15	15	15	15	15	15	15	15	15	15	15	15	15	15	15	15	15
3:94070574:A:G	1.158	7	15	15	15	15	15	15	15	15	15	15	15	15	15	15	15	15	15	15	15	15	15	15	15	15	15	15	15	15	15	15	15	15	15	15	15	15	15	15	15	15	15	15	15	15	15	15	15
3:94072502:A:G	5.039	6	15	15	15	15	15	15	15	15	15	15	15	15	15	15	15	15	15	15	15	15	15	15	15	15	15	15	15	15	15	15	15	15	15	15	15	15	15	15	15	15	15	15	15	15	15	15	15
3:94072505:T:TA	8.431	NA	15	15	15	15	15	15	15	15	15	15	15	15	15	15	15	15	15	15	15	15	15	15	15	15	15	15	15	15	15	15	15	15	15	15	15	15	15	15	15	15	15	15	15	15	15	15	15
3:94074171:A:T	12.2	7	15	15	15	15	15	15	15	15	15	15	15	15	15	15	15	15	15	15	15	15	15	15	15	15	15	15	15	15	15	15	15	15	15	15	15	15	15	15	15	15	15	15	15	15	15	15	15
3:94074603:GCACACACA:GCACACACACA	NA	NA	15	15	15	15	15	15	15	15	15	15	15	15	15	15	15	15	15	15	15	15	15	15	15	15	15	15	15	15	15	15	15	15	15	15	15	15	15	15	15	15	15	15	15	15	15	15	15
3:94075026:A:C	0.867	7	15	15	15	15	15	15	15	15	15	15	15	15	15	15	15	15	15	15	15	15	15	15	15	15	15	15	15	15	15	15	15	15	15	15	15	15	15	15	15	15	15	15	15	15	15	15	15
3:94076779:A:G	0.882	7	15	15	15	15	15	15	15	15	15	15	9	15	15	15	15	15	15	15	15	15	15	15	15	15	15	15	15	15	15	15	15	15	15	15	15	15	15	15	15	15	15	15	15	15	15	15	15
3:94078257:C:T	2.968	7	15	15	15	15	15	15	15	15	15	15	15	15	15	15	15	15	15	15	15	15	15	15	15	15	15	15	15	15	15	15	15	15	15	15	15	15	15	15	15	15	15	15	15	15	15	15	15
3:94078773:A:G	4.939	7	15	15	15	15	15	15	15	15	7	15	15	15	15	15	15	15	15	15	15	15	15	15	15	15	15	15	15	15	15	15	15	15	15	15	15	15	15	15	15	15	15	15	15	15	15	15	15
3:94089933:A:C	7.678	7	15	15	15	15	15	15	5	15	15	15	15	15	15	15	15	15	15	15	15	15	15	15	15	15	15	14	9	15	9	9	15	15	15	15	15	7	15	15	15	15	15	15	15	15	15	9	15
3:94093804:C:T	4.641	5	5	15	15	5	15	15	15	15	15	15	5	15	15	7	7	7	15	7	15	7	7	15	15	15	15	14	15	15	15	15	15	15	15	15	15	7	15	15	15	15	15	15	15	15	15	15	15
3:94094927:A:G	16.94	7	5	15	15	5	15	15	15	15	15	15	7	15	15	5	15	5	15	5	15	5	15	15	15	15	15	14	15	15	15	15	15	15	15	15	15	15	15	15	15	15	15	15	15	15	15	15	15
3:94095675:A:C	7.806	6	5	15	15	5	15	15	15	15	15	15	7	15	15	7	15	5	15	7	15	5	15	15	15	15	15	14	15	15	15	15	15	15	15	15	15	15	15	15	15	15	15	15	15	15	15	15	15
3:94096003:C:T	2.984	7	7	15	15	5	15	15	15	15	15	15	7	15	15	15	15	7	15	7	15	5	15	15	15	15	15	14	15	15	15	15	15	15	15	15	15	15	15	15	15	15	15	15	15	15	15	15	15
3:94096797:T:TAAG	1.524	NA	7	15	15	15	15	15	15	15	15	15	15	15	15	15	15	7	15	15	15	7	15	15	15	15	15	14	15	15	15	15	15	15	15	15	15	15	15	15	15	15	15	15	15	15	15	15	15
3:94098148:G:T	0.966	7	15	15	15	15	15	15	15	15	15	15	15	15	15	15	15	15	15	15	15	15	15	15	15	15	15	14	15	15	15	15	15	15	15	15	15	15	15	15	15	15	15	15	15	15	15	15	15
3:94106021:C:T	7.657	7	15	15	15	15	15	15	15	15	15	15	15	15	15	15	15	15	15	15	15	15	15	15	15	15	15	15	15	15	15	15	15	15	15	15	15	15	15	15	15	15	15	15	15	15	15	15	15
3:94109597:C:T	5.995	7	15	15	15	15	15	15	15	15	15	15	15	15	15	15	15	15	15	15	15	15	15	15	15	15	15	15	15	15	15	15	15	15	15	15	15	15	15	15	15	15	15	15	15	15	15	15	15
3:94109801:C:T	0.015	7	15	15	15	15	15	15	15	15	15	15	15	15	15	15	15	15	15	15	15	15	15	15	15	15	15	15	15	15	15	15	15	15	15	15	15	15	15	15	15	15	15	15	15	15	15	15	15
3:94110576:C:T	0.28	5	15	15	15	15	15	15	15	15	15	15	15	15	15	15	15	15	15	15	15	15	15	15	15	15	15	15	15	15	15	15	15	15	15	15	15	15	15	15	15	15	15	15	15	15	15	15	15
3:94110899:A:G	3.391	6	15	15	15	15	15	15	15	15	15	15	15	15	15	15	15	15	15	15	15	15	15	15	15	15	15	15	15	15	15	15	15	15	15	15	15	15	15	15	15	15	15	15	15	15	15	15	15
3:94112901:C:G	4.911	6	15	15	15	5	15	15	15	15	15	15	15	15	15	15	15	15	15	15	15	15	15	15	15	15	15	15	15	15	15	15	15	15	15	15	15	15	15	15	15	15	15	15	15	15	15	15	15
3:94113405:A:G	0.213	7	15	15	15	5	15	15	15	15	15	15	15	15	15	15	15	15	15	15	15	15	15	15	15	15	15	15	15	15	15	15	15	15	15	15	15	15	15	15	15	15	15	15	15	15	15	15	15
3:94120783:C:G	1.875	7	15	15	15	5	15	15	15	15	15	15	5	15	15	15	15	15	15	15	15	15	15	15	15	15	15	15	15	15	15	15	15	15	15	15	15	15	15	15	15	15	15	15	15	15	15	15	15
3:94121904:A:G	0.477	6	15	15	15	5	15	15	15	15	15	15	5	15	15	15	15	15	15	15	15	15	15	15	15	15	15	15	15	15	15	15	15	15	15	15	15	15	15	15	15	15	15	15	15	15	15	15	15
3:94129871:C:T	0.311	6	15	15	15	5	15	15	15	15	15	15	15	15	15	15	15	15	15	15	15	15	15	15	15	15	15	15	15	15	15	15	15	15	15	15	15	15	15	15	15	15	15	15	15	15	15	15	15
3:94143060:A:C	1.342	6	15	15	15	9	15	15	15	15	15	15	15	15	15	15	15	15	15	15	15	15	15	15	15	15	15	15	15	15	15	15	15	15	15	15	15	15	15	15	15	15	15	15	15	15	15	15	15
3:94162988:A:G	4.622	7	15	15	15	15	15	15	15	15	15	15	15	15	9	15	15	15	15	15	15	15	15	15	15	15	15	15	15	15	15	15	15	15	15	15	15	15	15	15	15	15	15	15	15	15	15	9	15
3:94167306:A:G	0.905	6	15	15	15	15	15	15	15	15	15	15	15	15	15	15	15	15	15	15	15	15	15	15	15	15	15	15	15	15	15	15	15	15	15	15	15	15	15	15	15	15	15	15	15	15	15	15	15
3:94190737:A:G	4.978	7	15	15	15	15	15	15	15	15	15	15	9	15	15	15	15	9	15	15	15	15	15	15	9	9	15	15	9	15	9	9	15	9	15	15	9	15	15	15	15	15	15	15	15	15	15	9	15
3:94198182:A:C	1.081	6	15	15	15	15	15	15	15	15	15	15	15	15	15	15	15	15	15	15	15	15	15	15	15	15	15	15	15	15	15	15	15	15	15	15	15	15	15	15	15	15	15	15	15	15	15	15	15
4:25342606:A:G	5.316	6	5	5	15	15	15	5	15	15	4	5	5	15	5	5	5	5	5	15	15	5	15	15	5	5	5	5	5	5	5	15	4	4	5	4	5	5	5	5	5	15	5	5	5	4	5	4	5
4:25355782:A:AAAG	7.197	NA	15	15	15	15	15	5	15	5	5	5	5	5	5	5	5	5	5	15	15	15	14	15	15	15	5	5	5	5	5	15	5	5	5	5	5	4	15	5	5	5	5	5	5	5	5	5	15
4:25377777:A:C	2.625	NA	1	5	7	5	5	5	15	5	5	5	5	5	5	5	5	5	5	7	5	5	7	5	5	14	5	5	5	5	5	15	5	5	5	7	5	7	5	5	5	5	7	5	5	5	5	5	15
4:25377811:A:C	4.802	4	1	5	7	5	5	5	15	5	5	5	5	5	5	5	1	5	5	7	5	5	5	1	5	14	5	5	5	5	5	15	5	5	5	7	5	7	5	5	5	5	7	5	5	5	5	5	15
4:25408838:A:G	23.7	6	5	15	4	5	5	5	5	5	4	4	4	5	4	4	4	4	4	5	4	4	5	15	4	4	4	4	4	4	4	5	4	4	4	4	5	4	4	4	4	4	4	5	4	4	4	4	5
5:74952861:A:C	3.859	4	7	15	15	7	15	5	15	15	15	5	15	15	15	7	5	5	15	7	15	15	15	15	2	15	1	2	15	15	5	15	15	15	15	15	7	15	15	15	15	15	15	15	15	15	15	15	15
5:74953504:C:T	1.036	7	5	15	15	5	15	5	15	15	15	5	15	15	15	5	5	5	15	15	15	15	15	15	5	15	15	15	15	15	5	15	15	15	15	15	15	15	15	15	15	15	15	15	15	15	15	15	15
5:74954633:A:T	1.702	6	5	15	15	5	15	5	15	15	15	5	15	15	15	5	5	5	15	15	15	15	15	15	5	15	15	15	15	15	5	15	15	15	15	15	15	15	15	15	15	15	15	15	15	15	15	15	15
5:74955841:A:G	6.537	5	5	15	15	5	15	5	15	15	15	5	15	15	15	5	5	5	15	15	15	15	15	15	5	15	15	15	15	15	7	15	15	15	15	15	15	15	15	15	15	15	15	15	15	15	15	15	15
5:74956517:C:T	0.383	5	7	15	15	5	15	5	15	15	15	5	15	15	15	5	5	5	15	15	15	15	15	15	5	15	15	15	15	15	7	15	15	15	15	15	15	15	15	15	15	15	15	15	15	15	15	15	15
5:74963277:C:G	7.101	5	7	5	5	5	5	5	5	15	5	5	7	7	15	5	7	7	15	5	15	15	15	15	4	5	15	15	7	15	15	15	15	15	15	15	5	5	15	15	15	15	15	15	15	15	15	15	15
5:74965122:A:G	45	4	2	5	5	7	7	7	5	15	5	5	7	7	7	7	7	7	5	7	7	5	15	15	7	7	15	5	5	5	2	2	1	2	1	2	2	2	2	1	2	2	2	2	1	2	1	2	2
5:74965554:A:G	3.931	4	7	5	5	15	5	7	5	15	5	5	7	7	7	7	7	5	5	7	7	5	15	15	7	7	15	5	5	5	7	5	5	7	1	2	7	2	2	2	1	7	7	2	7	2	2	2	2
5:74967386:C:T	0.261	5	5	5	5	15	5	5	5	15	5	5	5	15	5	5	5	5	5	5	5	5	15	15	7	5	5	5	5	5	5	5	5	5	5	5	5	5	5	5	5	5	5	5	5	5	5	5	5
5:74967600:C:CTT	5.81	NA	5	5	5	15	5	5	5	15	5	5	5	15	5	5	5	5	5	5	5	5	15	15	7	5	5	5	5	5	5	5	5	5	5	5	5	5	5	5	5	5	5	5	5	5	5	5	5
5:74967693:C:G	0.792	7	5	5	5	15	5	5	5	15	5	5	5	15	5	5	5	5	5	5	5	5	15	15	7	5	5	5	5	5	5	5	5	5	5	5	5	5	5	5	5	5	5	5	5	5	5	5	5
5:74967708:A:C	1.441	7	5	5	5	15	5	5	5	15	5	5	5	15	5	5	5	5	5	5	5	5	15	15	7	5	5	5	5	5	5	5	5	5	5	5	5	5	5	5	5	5	5	5	5	5	5	5	5
5:74969779:C:CA	7.961	NA	5	5	5	15	5	5	5	5	4	4	5	15	4	5	5	4	5	5	5	5	15	15	5	5	5	5	4	4	4	4	5	4	4	4	4	4	5	5	4	5	4	5	4	5	5	4	5
5:74971846:A:G	5.013	4	5	5	5	15	5	5	5	5	5	5	6	15	5	4	5	5	5	5	5	5	15	15	5	5	5	5	4	4	4	5	4	4	4	4	4	5	5	5	5	5	5	5	4	5	5	4	4
5:74972372:C:CG	0.975	NA	5	5	5	15	5	5	5	5	5	5	4	15	5	4	5	5	5	5	5	5	15	15	5	5	5	5	4	4	4	5	4	4	4	4	4	5	5	5	5	5	5	5	4	5	5	4	4
5:74974434:C:CT	0.412	NA	5	5	5	15	5	5	5	5	5	5	5	15	5	5	5	5	5	5	5	5	15	15	5	5	5	5	5	5	5	5	5	5	5	5	7	7	5	5	5	5	5	5	7	5	5	4	5
5:74975912:A:G	6.41	6	5	5	5	15	5	5	5	5	5	5	5	15	5	5	5	5	5	5	5	5	15	15	7	5	5	5	5	5	5	5	5	5	5	5	5	5	5	5	5	5	5	5	5	5	5	5	5
5:74977457:A:T	2.547	5	5	5	5	15	5	5	5	5	5	5	5	15	5	5	5	5	5	5	5	5	15	15	5	5	5	5	5	5	5	5	5	5	5	5	5	5	5	5	5	5	5	5	5	5	5	5	5
5:74977458:A:T	0.272	5	5	5	5	15	5	5	5	5	5	5	5	15	5	5	5	5	5	5	5	5	15	15	5	5	5	5	5	5	5	5	5	5	5	5	5	5	5	5	5	5	5	5	5	5	5	5	5
5:74977845:C:T	1.759	7	5	5	5	15	5	5	5	5	5	5	5	15	5	5	5	5	5	5	5	5	15	15	5	5	5	5	5	5	5	5	5	5	5	5	5	5	5	5	5	5	5	5	5	5	5	5	5
5:74977854:C:T	2.39	6	5	5	5	15	5	5	5	5	5	5	5	15	5	5	5	5	5	5	5	5	15	15	5	5	5	5	5	5	5	5	5	5	5	5	5	5	5	5	5	5	5	5	5	5	5	5	5
5:74978035:T:TCAAAA	3.331	NA	5	5	5	15	5	5	5	5	5	5	5	15	5	5	5	5	5	5	5	5	15	15	5	5	5	5	4	5	5	5	5	5	4	5	5	4	5	5	5	5	5	5	5	5	5	4	5
5:74978342:C:CTT	0.91	NA	5	5	5	15	5	5	5	5	5	5	5	15	5	5	5	5	5	5	5	5	15	15	5	5	5	5	4	5	5	5	5	5	4	5	5	4	5	5	5	5	5	5	5	5	5	4	5
5:74978857:A:G	2.735	7	5	5	5	15	5	5	5	5	5	5	5	15	5	5	5	5	7	5	5	5	15	15	5	5	5	5	4	5	4	4	5	5	4	5	4	4	5	5	5	5	5	5	4	5	5	4	5
5:74979631:C:T	1.13	7	5	5	4	15	5	4	5	5	5	5	5	15	4	5	5	4	5	5	5	5	15	15	5	4	5	5	4	5	4	4	5	4	4	4	4	4	5	5	5	5	5	5	4	5	5	4	5
5:74980140:T:TAA	7.295	NA	5	5	5	15	5	5	5	5	5	5	5	15	4	5	5	4	5	5	5	4	5	15	5	5	5	5	4	5	4	4	5	4	5	4	5	4	5	5	5	5	5	4	4	5	5	4	5
5:74980210:A:G	0.998	6	5	5	5	15	5	5	5	5	5	5	5	15	4	5	5	4	5	5	5	4	5	15	5	5	5	5	4	5	4	4	5	4	5	4	5	4	5	5	5	5	5	4	4	5	5	4	5
5:74980274:T:TC	0.471	NA	5	5	5	15	5	5	5	5	5	5	5	15	4	5	5	4	5	5	5	4	5	15	5	5	5	5	4	5	4	4	5	4	5	4	5	4	5	5	5	5	5	4	4	5	5	4	5
5:74980476:A:C	1.201	6	5	5	5	15	5	5	5	5	5	5	5	15	4	5	5	4	5	5	5	4	5	15	4	5	5	5	4	5	4	4	5	4	5	4	5	4	5	5	5	5	5	4	4	5	5	4	5
5:74980634:A:AT	1.552	NA	5	5	5	15	5	5	5	5	5	5	5	15	4	5	5	4	5	5	5	4	5	15	4	5	5	5	4	5	4	4	5	4	5	4	5	4	5	5	5	5	5	4	4	5	5	4	5
5:74982207:C:T	3.73	5	5	5	5	15	5	5	5	5	4	4	5	15	4	5	5	4	5	5	5	4	5	15	5	5	5	5	5	4	4	4	4	4	5	4	5	4	5	5	4	5	4	5	4	4	5	4	5
5:74982880:T:TAG	1.618	NA	5	5	5	15	5	5	5	5	4	4	5	5	4	5	5	4	5	5	5	4	5	15	5	5	5	5	5	4	4	4	4	4	5	4	5	5	5	5	5	5	4	5	4	4	5	4	5
5:74982980:C:T	0.926	6	5	5	5	15	5	5	5	5	4	4	5	5	4	5	5	4	5	5	5	4	5	15	5	5	5	5	5	4	4	4	4	4	5	4	5	5	5	5	5	5	4	5	4	4	5	4	5
5:74983017:A:G	4.093	7	5	5	5	15	5	5	5	5	4	4	5	5	4	5	4	4	5	5	5	4	5	15	5	5	5	5	5	4	4	4	4	4	5	4	5	5	5	5	5	5	4	5	4	4	5	4	5
5:74983216:T:TA	0.412	NA	5	5	5	15	5	5	5	5	4	4	4	5	4	4	4	4	5	5	4	4	5	15	5	5	5	5	4	4	4	4	4	4	5	4	4	5	5	5	5	5	4	5	4	4	5	4	5
5:74984269:C:T	0.031	7	5	5	5	15	5	5	5	5	4	4	4	5	4	4	4	4	5	5	4	4	5	15	4	5	4	4	4	4	4	4	4	4	5	4	4	4	5	5	5	4	4	5	4	4	4	4	5
5:74984408:A:T	5.674	6	5	5	5	15	5	5	5	5	4	4	4	5	4	4	4	4	5	5	4	4	5	15	4	5	4	4	4	4	4	4	4	4	5	4	4	4	5	5	5	5	4	5	4	4	4	4	5
5:74984818:A:T	7.954	6	5	5	4	15	5	5	5	5	4	4	4	5	4	4	4	4	5	5	4	4	5	15	4	5	4	4	4	4	4	4	4	4	5	4	4	4	5	5	4	5	4	5	4	4	4	4	5
5:74985351:A:AAAAAT	1.459	NA	5	5	4	15	5	5	5	5	4	4	4	5	4	4	5	4	5	5	4	5	5	15	4	5	4	4	4	4	4	4	4	4	5	4	4	4	5	5	4	5	4	5	4	4	4	4	5
5:74985867:C:T	0.152	7	5	5	4	15	5	5	5	5	4	4	4	5	4	4	5	4	5	5	5	5	5	15	4	5	4	4	4	4	4	4	4	4	4	4	4	4	5	5	4	5	4	5	4	4	4	4	4
5:74986481:C:T	5.342	3a	5	5	4	15	5	5	5	5	4	4	4	5	4	4	4	4	5	5	5	5	5	15	4	5	4	4	4	4	4	4	4	4	4	4	4	6	5	5	4	5	4	5	4	4	4	6	4
5:74986576:A:G	3.097	4	5	5	4	15	5	5	5	5	4	4	4	5	4	4	4	4	5	5	5	5	5	15	4	5	4	4	4	4	4	4	4	4	4	4	4	6	5	5	4	5	4	5	4	4	4	6	4
5:74987108:C:T	3.856	6	5	5	5	15	5	5	5	5	4	4	4	5	5	4	5	4	5	5	5	5	5	15	4	5	5	4	4	5	4	4	4	4	5	5	4	5	5	5	4	5	4	5	4	4	4	4	5
5:74987533:C:CAT	1.108	NA	5	5	5	15	5	5	5	5	4	4	4	5	5	4	5	4	5	5	5	5	5	15	4	5	5	4	4	5	4	4	4	5	5	5	4	5	5	5	4	5	4	5	4	4	5	4	5
5:74988922:C:CATGTT	1.437	NA	5	5	5	15	5	5	5	5	4	5	4	5	5	4	5	4	5	5	5	5	5	15	5	5	5	4	4	5	4	5	4	5	5	4	5	5	5	5	4	5	4	5	4	5	5	4	5
5:74989037:C:T	0.119	7	5	5	5	15	5	5	5	5	4	5	4	5	5	4	5	4	5	5	5	4	5	15	5	5	5	4	4	5	4	5	4	5	5	4	5	5	5	5	4	5	4	5	4	5	5	4	5
5:74989450:C:CA	5.754	NA	5	5	5	15	5	5	5	5	4	4	4	5	5	4	4	4	5	5	5	4	5	15	5	5	5	4	4	4	4	5	4	4	5	4	5	4	5	5	4	4	4	5	4	5	5	4	5
5:74990125:C:G	5.306	6	5	5	5	15	5	5	5	5	4	4	4	4	4	4	4	4	5	5	5	4	5	15	5	5	5	4	4	4	4	4	4	4	5	4	5	4	5	5	4	4	4	5	4	4	4	4	5
5:74990178:A:T	0.232	6	5	5	5	15	5	5	5	5	4	4	4	4	4	4	4	4	5	5	5	4	5	15	5	5	5	4	4	4	4	4	4	4	5	4	5	4	5	5	4	4	4	5	4	4	4	4	5
5:74991443:A:G	0.216	5	5	7	5	15	5	5	5	5	5	5	5	5	5	5	5	5	5	5	7	5	5	7	5	5	5	5	5	5	4	5	5	5	5	5	5	5	5	5	5	5	5	5	4	5	5	4	5
5:74991678:A:G	4.036	5	5	1	5	15	7	4	5	1	5	5	5	5	5	5	1	8	5	5	1	5	1	2	5	5	5	5	5	5	4	5	5	5	5	5	5	5	5	5	5	5	5	5	4	5	5	4	5
5:74991679:C:T	4.205	5	5	1	5	15	7	4	5	1	5	5	5	5	5	5	1	8	5	5	1	5	1	2	5	5	5	5	5	5	4	5	5	5	5	5	5	5	5	5	5	5	5	5	4	5	5	4	5
5:74991718:C:T	2.87	4	5	1	5	15	7	4	5	1	5	5	5	5	5	5	1	8	5	5	1	5	1	2	5	5	5	5	5	5	4	5	5	5	5	5	5	5	5	5	5	5	5	5	4	5	5	4	5
5:74991729:C:T	3.115	3a	5	1	5	15	7	4	5	1	5	5	5	5	5	5	1	8	5	5	1	5	1	2	5	5	5	5	5	5	4	5	5	5	5	5	5	5	5	5	5	5	5	5	4	5	5	4	5
5:74991849:A:C	3.619	3a	1	1	5	15	5	4	5	1	5	5	5	5	5	5	1	8	5	5	1	5	1	1	5	5	5	5	5	5	4	5	5	5	5	5	5	5	5	5	5	5	5	5	4	5	5	4	5
5:74991903:A:G	3.332	4	1	1	5	15	5	4	5	1	5	5	5	5	5	5	1	8	5	5	1	5	1	1	5	5	5	5	5	5	4	5	5	5	5	5	5	5	5	5	5	5	5	5	4	5	5	4	5
5:74991943:C:T	2.092	4	1	1	5	15	5	4	5	1	5	5	5	5	5	5	1	8	5	5	1	5	1	1	5	5	5	5	5	5	4	5	5	5	5	5	5	5	5	5	5	5	5	5	4	5	5	4	5
5:74992063:A:G	1.209	4	1	5	5	15	5	4	5	1	5	5	5	5	5	5	1	5	5	5	5	5	5	7	5	5	5	5	5	5	5	5	5	5	5	5	5	5	5	5	5	5	5	5	4	5	5	5	5
5:74992243:C:T	0.674	5	1	5	5	15	7	4	5	1	5	5	5	5	5	5	2	5	5	5	5	5	5	7	5	5	5	5	5	5	5	5	5	5	5	5	5	5	5	5	5	5	5	5	5	5	5	5	5
5:74992782:A:G	1.794	6	5	5	5	15	5	5	5	5	5	5	5	5	5	5	5	5	5	5	5	5	5	15	5	5	5	5	5	5	5	5	5	5	5	5	5	5	5	5	5	5	5	5	5	5	5	5	5
5:74992984:C:T	1.232	7	5	5	5	15	5	5	5	5	5	5	5	5	5	5	5	5	5	5	5	5	5	15	5	5	5	5	5	5	5	5	5	5	5	5	5	5	5	5	5	5	5	5	5	5	5	5	5
5:74993116:A:G	1.456	7	5	5	5	15	5	5	5	5	5	5	5	5	5	5	5	5	5	5	5	5	5	15	5	5	5	5	5	5	5	5	5	5	5	5	5	5	5	5	5	5	5	5	5	5	5	5	5
5:74993138:C:T	0.6	6	5	5	5	15	5	5	5	5	5	5	5	5	5	5	5	5	5	5	5	5	5	15	5	5	5	5	5	5	5	5	5	5	5	5	5	5	5	5	5	5	5	5	5	5	5	5	5
5:74993488:C:T	1.779	7	5	5	5	15	5	5	5	5	5	5	5	5	5	5	5	5	5	5	5	5	5	15	5	5	5	5	5	5	5	5	5	5	5	5	5	5	5	5	5	5	5	5	5	5	5	5	5
5:74993619:C:T	1.194	7	5	5	5	15	5	5	5	5	5	5	5	5	5	5	5	5	5	5	5	5	5	15	5	5	5	5	5	5	5	5	5	5	5	5	5	5	5	5	5	5	5	5	5	5	5	5	5
5:74993709:A:C	0.479	7	5	5	5	15	5	5	5	5	5	5	5	5	5	5	5	5	5	5	5	5	5	15	5	5	5	5	5	5	5	5	5	5	5	5	5	5	5	5	5	5	5	5	5	5	5	5	5
5:74993800:A:C	0.519	6	5	5	5	15	5	5	5	5	5	5	5	5	5	5	5	5	5	5	5	5	5	15	5	5	5	5	5	5	5	5	5	5	5	5	5	5	5	5	5	5	5	5	5	5	5	5	5
5:74993808:A:C	1.031	6	5	5	5	15	5	5	5	5	5	5	5	5	5	5	5	5	5	5	5	5	5	15	5	5	5	5	5	5	5	5	5	5	5	5	5	5	5	5	5	5	5	5	5	5	5	5	5
5:74993933:C:T	1.338	6	5	5	5	15	5	5	5	5	5	5	5	5	5	5	5	5	5	5	5	5	5	15	5	5	5	5	5	5	5	5	5	5	5	5	5	5	5	5	5	5	5	5	5	5	5	5	5
5:74994039:A:G	1.302	7	5	5	5	15	5	5	5	5	5	5	5	5	5	5	5	5	5	5	5	5	5	15	5	5	5	5	5	5	5	5	5	5	5	5	5	5	5	5	5	5	5	5	5	5	5	5	5
5:74994355:A:T	1.327	6	5	5	5	15	5	5	5	5	5	5	5	5	5	5	5	5	5	5	5	5	5	15	5	5	5	5	5	5	5	5	5	5	5	5	5	5	5	5	5	5	5	5	5	5	5	5	5
5:74994361:C:T	0.832	7	5	5	5	15	5	5	5	5	5	5	5	5	5	5	5	5	5	5	5	5	5	15	5	5	5	5	5	5	5	5	5	5	5	5	5	5	5	5	5	5	5	5	5	5	5	5	5
5:74994751:A:G	1.548	7	5	5	5	15	5	5	5	5	5	5	5	5	5	5	5	5	5	5	5	5	5	15	5	5	5	5	5	5	5	5	5	5	5	5	5	5	5	5	5	5	5	5	5	5	5	5	5
5:74994888:A:G	0.727	7	5	5	5	15	5	5	5	5	5	5	5	5	5	5	5	5	5	5	5	5	5	15	5	5	5	5	5	5	5	5	5	5	5	5	5	5	5	5	5	5	5	5	5	5	5	5	5
5:74994913:C:T	1.176	7	5	5	5	15	5	5	5	5	5	5	5	5	5	5	5	5	5	5	5	5	5	15	5	5	5	5	5	5	5	5	5	5	5	5	5	5	5	5	5	5	5	5	5	5	5	5	5
5:74995634:C:T	1.972	NA	5	5	5	15	5	5	5	5	5	5	5	5	5	5	5	5	5	5	5	5	5	15	5	5	5	5	5	5	5	5	5	5	5	5	5	5	5	5	5	5	5	5	5	5	5	5	5
5:74997553:AAAAT:AAAATAAAT	NA	NA	5	5	5	15	5	5	5	5	5	5	5	5	5	5	5	5	5	5	5	5	5	15	5	5	5	5	5	5	5	5	5	5	5	5	5	5	5	5	5	5	5	5	5	5	5	5	5
5:74997553:A:AAAAT	0.629	NA	5	5	5	15	5	5	5	5	5	5	5	5	5	5	5	5	5	5	5	5	5	15	5	5	5	5	5	5	5	5	5	5	5	5	5	5	5	5	5	5	5	5	5	5	5	5	5
5:74997736:C:T	5.266	5	5	5	4	15	5	5	5	5	4	4	4	5	4	4	4	4	4	4	5	4	4	15	4	4	4	4	4	5	4	4	5	4	4	4	5	4	5	5	4	5	5	4	4	4	4	4	5
5:74997756:C:T	6.524	5	5	5	4	15	5	5	5	5	4	4	4	5	4	4	4	4	4	4	5	4	4	15	4	4	4	4	4	5	4	4	5	4	4	4	5	4	5	5	4	5	5	4	4	4	4	4	5
5:74997832:C:T	2.986	NA	5	5	4	15	5	5	5	4	4	4	4	5	4	4	4	4	4	4	4	4	4	15	4	4	4	4	4	4	4	4	4	4	4	4	5	4	5	4	4	5	4	4	4	4	4	4	5
5:74997995:A:G	1.142	6	5	5	4	15	5	5	5	4	4	4	4	5	4	4	4	4	4	4	4	4	4	15	4	4	4	4	4	4	4	4	4	4	4	4	5	4	5	4	4	5	4	4	4	4	4	4	5
5:74998264:A:G	0.21	NA	5	5	4	15	5	5	5	4	4	4	4	4	4	4	4	4	4	5	4	4	5	15	4	4	4	4	4	4	4	4	4	4	4	4	5	4	5	4	4	4	4	4	4	4	4	4	5
5:74998334:A:G	1.756	6	5	5	4	15	5	5	5	4	4	4	4	4	4	4	4	4	4	5	4	4	5	15	4	4	4	4	4	4	4	4	4	4	4	4	5	4	5	4	4	4	4	4	4	4	4	4	5
5:74999576:A:G	3.986	6	5	5	5	15	5	5	5	5	4	4	4	5	4	4	4	4	5	5	5	4	5	15	4	5	5	4	4	5	4	4	4	4	4	4	5	4	5	5	5	5	5	4	4	4	4	4	5
5:75001432:A:G	5.523	6	5	5	5	15	5	5	5	5	4	5	4	5	5	5	5	4	5	5	5	5	5	15	5	5	5	5	5	5	4	5	5	4	5	5	5	5	5	5	5	5	4	5	4	5	5	4	5
5:75003056:A:G	4.855	NA	5	5	5	15	5	5	5	5	4	4	4	5	5	5	5	5	5	5	5	5	5	15	5	5	5	5	5	4	4	4	4	4	5	4	4	4	5	5	5	5	4	5	4	5	5	4	5
5:75003678:C:T	15.77	5	5	5	5	15	5	5	5	5	4	4	4	5	5	5	4	4	5	5	5	5	5	15	5	5	5	5	5	5	4	4	5	4	5	4	5	4	5	5	5	5	4	5	4	5	5	4	5
5:75006113:A:T	8.92	7	5	5	5	15	5	5	5	5	4	4	4	5	4	4	5	4	5	5	5	4	5	15	4	5	4	5	4	5	6	5	4	4	4	4	4	6	5	5	6	5	4	5	4	4	5	4	5
5:75008193:C:T	5.54	NA	5	5	5	15	5	5	5	5	4	4	4	5	4	5	5	4	5	5	4	5	5	15	5	5	5	5	5	5	5	5	4	4	5	5	5	5	5	5	5	5	4	5	4	4	5	4	5
5:75010002:C:T	0.371	7	5	5	5	15	5	5	5	5	5	5	5	5	4	5	5	5	5	5	5	5	5	5	5	5	5	5	5	5	5	5	5	4	5	4	5	4	5	5	5	5	5	5	4	5	5	5	5
5:75015242:G:T	3.602	6	15	15	15	15	15	14	15	15	14	14	14	15	15	14	15	15	15	14	15	14	15	15	15	15	15	14	15	15	5	5	14	15	14	15	15	15	15	15	15	15	15	15	15	14	15	14	14
5:75015698:A:G	0.754	6	15	15	15	15	15	14	15	15	14	14	14	15	15	14	15	15	15	14	15	15	15	15	15	15	15	14	15	15	5	5	14	15	14	15	15	15	15	15	15	15	15	15	15	14	15	14	14
5:75022694:C:T	1.177	7	15	15	15	15	15	14	15	15	15	14	15	15	15	15	5	15	15	15	15	15	15	15	14	15	15	14	15	15	15	15	14	15	14	14	15	15	15	15	15	14	14	15	15	14	15	14	14
5:75023210:C:G	0.323	7	15	15	15	15	15	14	15	15	15	14	15	15	15	15	5	15	15	15	15	15	15	15	14	15	15	14	15	15	15	15	14	15	14	14	15	15	15	15	15	14	14	15	15	14	15	14	14
5:75023458:C:CAAACT	5.501	NA	15	15	15	15	15	14	15	15	15	14	15	15	15	15	5	15	15	15	15	15	15	15	14	15	15	14	15	15	15	15	14	15	14	14	15	15	15	15	15	14	14	15	15	14	15	14	14
5:75029784:C:T	0.157	6	15	15	15	15	15	14	14	15	9	14	9	15	9	15	15	15	9	15	15	15	15	15	14	15	15	14	9	15	9	15	14	9	14	14	15	15	15	15	15	13	9	15	9	14	15	13	14
5:75030034:A:G	7.317	7	15	15	15	15	15	14	14	15	15	14	9	15	15	15	15	15	14	15	15	15	15	15	14	15	15	14	9	15	15	15	14	9	14	14	15	15	15	15	15	14	9	15	9	14	15	14	14
5:75034387:C:T	6.718	7	15	15	15	15	15	14	15	15	15	14	15	15	15	15	15	15	14	15	15	15	15	15	15	15	15	14	15	15	15	15	14	15	14	14	15	15	15	15	15	14	15	15	15	14	15	14	14
5:75037086:A:G	7.954	7	15	15	15	15	15	14	15	15	15	14	15	15	15	15	15	15	14	15	15	15	15	15	15	15	15	15	15	14	15	15	14	15	15	14	15	15	15	15	15	14	14	14	14	14	15	14	14
5:75037295:C:G	1.532	6	15	15	15	15	15	14	15	15	15	14	15	15	15	15	15	15	14	15	15	15	15	15	15	15	15	15	15	14	15	15	14	15	15	14	15	15	15	15	15	14	14	14	14	14	15	14	14
5:75037520:C:CG	2.492	NA	15	15	15	15	15	14	15	15	15	14	15	15	15	15	15	15	14	15	15	15	15	15	15	15	15	15	15	14	15	15	14	15	15	14	15	15	15	15	15	14	14	14	14	14	15	14	14
5:75038267:A:G	3.534	5	15	15	15	15	15	14	15	15	15	14	15	15	15	15	15	15	14	15	15	15	15	15	15	15	15	15	15	14	9	15	14	15	15	14	15	15	15	15	15	14	14	14	14	14	15	14	14
5:75038431:G:T	2.185	4	15	15	15	15	15	14	15	15	15	14	15	15	15	15	15	15	14	15	15	15	15	15	15	15	15	15	15	14	9	15	14	15	15	14	15	15	15	15	15	14	14	14	14	14	15	14	14
5:75038718:C:G	0.088	5	15	15	15	15	15	14	15	15	15	14	15	15	15	15	15	15	14	15	15	15	15	15	15	15	15	15	15	14	14	15	14	15	15	14	15	15	15	15	15	14	14	14	14	14	15	14	14
5:75038901:A:T	8.786	5	15	15	15	15	15	14	15	15	15	14	15	15	15	15	15	15	14	15	15	15	15	15	15	15	15	15	15	14	14	15	14	15	15	14	15	15	15	15	15	14	14	14	14	14	15	14	14
5:122652493:C:T	2.375	7	15	15	15	15	15	14	15	15	15	15	15	15	15	15	15	15	14	15	15	15	15	15	9	15	15	14	15	15	15	15	15	15	15	14	15	14	15	15	15	15	15	14	15	15	15	15	15
5:122653399:A:G	0.855	7	15	15	15	15	15	14	15	15	15	15	15	15	15	15	15	15	14	15	15	15	15	15	9	15	15	14	9	15	15	15	15	15	15	14	15	14	15	15	15	15	14	14	15	15	15	15	15
5:122657199:A:G	0.721	NA	15	15	15	15	15	14	15	15	15	9	15	15	15	15	15	9	9	15	15	15	15	15	9	15	15	14	9	15	9	15	15	14	15	14	9	14	15	15	14	14	14	14	15	15	15	15	15
5:122678210:G:GT	0.793	NA	15	15	15	15	15	15	15	15	15	15	15	15	15	15	15	15	15	15	15	15	15	15	15	15	15	15	15	15	5	15	5	5	15	5	15	15	15	15	15	15	5	5	15	5	15	15	15
5:122681279:G:T	3.669	7	15	15	15	15	15	15	15	5	4	5	5	15	5	5	5	5	5	15	5	5	15	15	15	15	5	5	5	5	4	5	5	5	4	5	5	5	15	5	5	5	5	5	5	5	5	5	5
5:122681834:C:T	9.05	NA	15	15	15	15	15	15	15	5	4	5	5	15	5	5	5	5	5	15	5	5	15	15	15	5	5	5	5	5	4	5	5	5	4	4	5	4	15	5	5	5	4	5	4	5	5	4	5
5:122683671:A:C	1.492	6	15	15	5	15	15	15	15	5	4	4	5	5	4	5	5	5	5	15	5	5	15	15	5	4	4	4	4	5	4	5	4	4	4	4	4	4	15	5	4	5	4	4	4	4	4	4	4
5:122683996:C:T	1.807	7	15	15	5	15	15	15	5	5	4	4	5	5	4	5	5	4	5	15	5	5	15	15	5	4	4	4	4	4	4	5	4	4	4	4	5	4	15	5	4	5	4	4	4	4	4	4	4
5:122684131:A:G	6.213	6	15	15	5	15	15	15	5	5	4	4	5	5	4	4	5	4	5	15	5	5	15	15	5	4	4	4	4	4	4	5	4	4	4	4	5	4	15	5	4	5	4	4	4	4	4	4	4
5:122685128:A:G	6.913	6	15	15	5	15	15	15	5	5	4	4	5	5	4	5	5	4	5	15	5	5	15	15	5	5	5	4	4	4	4	5	4	4	4	4	5	5	15	5	5	5	4	4	4	4	4	4	4
5:122685348:C:T	4.743	7	15	15	5	15	15	15	5	5	4	4	5	5	4	5	5	4	5	15	5	5	15	15	5	5	5	4	4	4	4	5	4	4	4	4	5	5	15	5	5	5	4	4	4	4	4	4	4
5:122687463:T:TTC	6.482	NA	15	15	5	15	15	15	5	15	5	5	5	5	5	5	5	15	5	15	5	5	15	15	5	5	5	5	5	4	5	5	5	5	5	5	5	5	15	5	5	5	5	5	5	5	5	5	5
5:122688234:C:G	6.994	5	15	15	5	15	15	15	5	15	5	5	5	5	5	5	5	15	5	15	5	5	15	15	5	5	5	5	5	5	5	5	5	5	5	5	5	5	15	5	5	5	5	5	5	5	5	5	5
5:122692080:C:T	0.6	7	9	15	15	15	15	15	5	15	8	5	8	5	8	5	8	9	5	15	8	8	15	15	5	15	8	5	4	4	5	5	8	5	4	5	5	5	5	4	5	5	4	5	4	5	5	5	5
5:122692306:A:AATTTGTC	1.296	NA	9	15	15	15	15	15	5	15	8	5	8	5	8	5	8	8	5	15	8	8	15	15	5	15	8	5	4	4	5	5	9	5	4	5	5	5	5	4	5	5	4	5	4	4	5	4	5
5:122692653:G:GT	3.619	NA	9	15	15	15	15	15	5	15	8	5	8	5	8	5	8	5	5	15	5	8	15	15	5	15	8	5	4	4	4	5	9	4	4	4	4	5	5	4	5	5	4	5	4	4	4	4	5
5:122696366:A:ACAAGAGGGTAGGAAATAC	NA	NA	5	5	5	15	15	15	5	15	4	5	4	5	4	5	5	4	5	15	5	5	15	15	5	5	5	5	5	4	5	5	5	5	4	5	5	5	5	4	5	5	4	5	4	4	4	4	5
5:122696367:A:C	1.246	NA	5	5	5	15	15	15	5	15	4	5	4	5	4	5	5	4	5	15	5	5	15	15	5	5	5	5	5	4	5	5	5	5	4	5	5	5	5	4	5	5	4	5	4	4	4	4	5
5:122699198:C:CTA	8.168	NA	5	5	5	15	15	15	5	15	4	4	4	5	5	5	5	4	5	15	5	5	15	15	5	5	5	5	5	4	4	5	4	4	5	4	5	5	5	5	5	5	4	4	4	4	4	4	5
5:122700656:C:T	7.536	6	5	5	5	15	15	15	5	15	4	4	5	5	5	5	5	4	5	15	5	5	15	15	7	5	5	7	5	5	4	5	4	4	5	4	5	5	5	5	5	4	4	5	4	5	5	4	5
5:122702766:G:T	1.632	NA	5	5	5	15	5	15	5	15	4	5	5	5	4	5	5	5	5	15	5	5	15	15	5	5	5	5	4	5	4	5	4	4	4	4	4	5	5	5	5	5	5	5	4	4	5	4	5
5:122709327:A:T	4.707	7	5	5	4	15	5	5	5	5	4	4	4	5	4	4	4	4	4	5	4	4	5	15	4	5	4	4	4	4	4	4	4	4	4	4	4	4	5	4	4	5	4	4	4	4	4	4	4
5:122709629:C:T	0.196	6	5	5	5	15	5	5	5	5	4	4	4	5	5	4	5	4	4	5	4	4	5	15	4	5	5	4	4	4	4	4	4	4	4	4	4	4	4	4	4	5	4	4	4	4	4	4	4
5:122711841:C:T	2.111	5	5	5	4	5	5	5	5	4	4	4	4	5	4	4	4	4	4	5	4	4	5	15	4	4	4	4	4	4	4	4	4	4	4	4	4	4	4	4	4	4	4	4	4	4	4	4	4
5:122713839:T:TA	0.5	NA	5	4	5	5	5	5	5	5	4	4	4	5	4	4	4	4	5	5	4	4	5	15	4	4	4	4	4	4	4	4	4	4	4	4	4	4	5	4	4	4	4	4	4	4	4	4	4
5:122716915:A:C	3.458	7	5	5	5	5	5	5	5	5	4	4	4	5	4	4	4	4	4	5	5	4	5	15	4	4	4	4	4	4	4	4	4	4	4	4	4	4	5	4	4	5	4	4	4	4	4	4	4
5:122717071:A:AGGAGCACT	0.718	NA	5	5	5	5	5	5	5	5	4	4	4	5	4	4	4	4	4	5	5	4	5	15	4	4	4	4	4	4	4	4	4	4	4	4	4	4	5	4	4	5	4	4	4	4	4	4	4
5:122717460:C:T	0.5	6	5	5	5	5	5	5	5	5	4	4	4	5	4	4	4	4	5	5	5	4	5	15	4	4	4	4	4	4	4	4	4	4	4	4	4	4	5	5	4	5	4	4	4	4	4	4	4
5:122717461:A:AT	1.09	NA	5	5	5	5	5	5	5	5	4	4	4	5	4	4	4	4	5	5	5	4	5	15	4	4	4	4	4	4	4	4	4	4	4	4	4	4	5	5	4	5	4	4	4	4	4	4	4
5:122718044:G:T	0.247	3a	5	5	4	5	5	5	5	5	4	4	4	5	4	4	4	4	5	5	4	4	5	15	4	4	4	4	4	4	4	4	4	4	4	4	4	4	5	4	4	5	4	4	4	4	4	4	4
5:122718736:C:G	22.7	5	5	5	5	5	5	5	5	5	4	4	5	5	4	4	5	4	5	5	5	4	5	15	4	5	4	4	4	4	4	5	4	4	4	4	5	4	5	4	5	5	4	4	4	4	4	4	4
5:122719682:A:T	2.465	5	5	5	5	5	5	5	5	5	4	4	5	5	5	4	5	4	5	5	5	4	5	15	5	5	5	4	4	4	4	5	4	4	5	4	5	4	5	5	5	5	4	5	4	4	4	4	5
5:122719981:C:CTTGT	5.293	NA	5	5	5	5	5	5	5	5	4	4	5	5	5	4	4	4	5	5	5	4	5	15	5	5	5	4	4	4	4	5	4	4	5	4	5	4	5	5	5	5	4	5	4	4	4	4	5
5:122720020:A:G	3.842	7	5	5	5	5	5	5	5	5	4	4	4	5	5	4	4	4	5	5	5	4	5	15	5	5	5	4	4	4	4	5	4	4	4	4	5	4	5	5	5	5	4	5	4	4	4	4	5
5:122720923:A:T	7.717	6	4	5	4	5	5	5	5	5	4	4	4	5	4	4	4	4	4	4	4	4	5	15	4	5	4	4	4	4	4	4	4	4	4	4	4	4	4	4	5	5	4	4	4	4	4	4	4
5:122721313:G:GT	0.953	NA	4	5	4	5	5	5	5	5	4	4	4	5	4	4	4	4	4	4	4	4	5	15	4	5	4	4	4	4	4	4	4	4	4	4	4	4	4	4	4	5	4	4	4	4	4	4	4
5:122721386:C:T	4.1	7	4	5	4	5	5	5	5	5	4	4	4	5	4	4	4	4	4	4	4	4	5	15	4	5	4	4	4	4	4	4	4	4	4	4	4	4	4	4	4	5	4	4	4	4	4	4	4
5:122722568:C:T	0.595	7	5	5	5	5	5	5	5	5	4	4	4	5	5	4	5	4	5	5	5	4	5	15	5	5	5	4	4	4	4	4	5	4	5	4	4	5	4	5	4	5	4	4	4	4	4	4	4
5:122723264:G:T	10.72	5	5	5	5	5	5	5	5	5	4	4	4	5	4	4	5	4	5	5	5	4	5	15	5	5	5	4	4	4	4	5	5	4	5	4	5	5	4	5	5	5	4	5	4	4	4	4	4
5:122723593:C:T	1.154	6	5	5	5	5	5	5	5	5	4	4	4	5	5	4	5	4	5	5	5	4	5	15	5	5	5	4	4	4	4	5	5	4	5	4	5	5	4	5	5	5	4	5	4	4	4	4	4
5:122723707:C:CTTTTTGACCAGTAATACTTTGACTAGTATTATTATTACTTTTTTTTGACCATTATT	0.687	NA	5	5	5	5	5	5	5	5	4	4	4	5	5	4	5	4	5	5	5	4	5	15	5	5	5	4	4	4	4	5	5	4	5	4	5	5	4	5	5	5	4	5	4	4	4	4	4
5:122724667:A:C	2.262	5	5	5	5	5	5	5	5	5	4	4	5	5	4	4	4	4	5	5	5	4	5	15	5	5	4	4	4	4	4	5	4	4	5	4	4	4	4	4	4	4	4	5	4	4	4	4	4
5:122725257:C:T	0.846	7	4	5	5	5	5	5	5	5	4	4	5	5	4	4	4	4	4	5	4	4	5	15	4	5	4	4	4	4	4	5	4	4	5	4	4	4	4	4	4	4	4	5	4	4	4	4	4
5:122727026:A:G	8.863	7	5	5	5	5	5	5	5	5	4	4	4	5	5	4	5	4	5	5	4	4	5	15	4	4	4	4	4	4	4	4	4	4	4	4	4	4	5	4	5	5	4	4	4	4	4	4	4
5:122727296:C:CTTCTTT	1.68	NA	5	5	5	5	5	5	5	5	4	4	4	5	5	4	5	4	5	5	4	4	5	15	4	5	4	4	4	4	4	4	4	4	4	4	4	4	5	5	5	5	4	4	4	4	4	4	4
5:122727819:C:T	4.872	7	5	5	5	5	5	5	5	5	4	4	4	5	5	4	5	4	5	5	4	4	5	15	4	5	4	4	4	4	4	4	4	4	4	4	4	4	5	5	5	5	4	4	4	4	4	4	4
5:122727928:A:G	5.119	7	5	5	5	5	5	5	5	5	4	4	4	5	5	4	5	4	5	5	4	4	5	15	4	5	4	4	4	4	4	4	4	4	4	4	4	4	5	5	5	5	4	4	4	4	4	4	4
5:122728913:C:T	4.265	7	5	5	5	5	5	5	5	5	4	4	4	5	4	4	5	4	5	5	4	4	5	15	4	5	4	4	4	4	4	5	4	4	4	4	4	4	5	5	4	4	4	4	4	4	4	4	4
5:122730651:G:T	0.985	5	5	5	5	5	5	5	5	5	4	4	4	5	4	5	4	5	5	5	5	5	5	15	4	5	4	5	4	4	4	5	5	4	4	4	4	4	5	5	4	5	4	4	4	4	4	4	5
5:122730857:A:G	0.892	6	5	5	5	5	5	5	5	5	4	4	4	5	4	5	4	5	5	5	5	5	5	15	4	5	4	5	4	4	4	5	5	4	4	4	4	4	5	5	4	5	4	4	4	4	4	4	5
5:122731375:C:CTT	1.218	NA	5	5	5	5	5	5	5	5	4	4	4	5	4	5	4	5	5	5	5	5	5	15	5	5	4	5	4	4	4	5	5	4	4	4	4	4	5	5	4	5	4	4	4	4	4	4	5
5:122731402:G:T	2.366	NA	5	5	5	5	5	5	5	5	4	4	4	4	4	5	4	5	5	5	5	5	5	15	5	5	4	5	4	4	4	5	5	4	4	4	4	4	5	5	4	5	4	4	4	4	5	4	5
5:122731568:C:G	2.544	7	5	5	5	5	5	5	5	5	4	4	4	4	4	5	4	5	5	5	5	5	5	15	5	5	4	5	4	4	4	5	5	4	4	4	4	4	5	5	4	5	4	4	4	4	5	4	5
5:122733317:A:G	0.647	2a	5	5	5	5	5	5	5	5	4	4	4	4	4	4	4	4	4	5	4	4	5	15	4	4	4	4	4	4	4	4	6	6	4	4	4	4	5	4	4	4	4	4	4	4	4	4	5
5:122733395:C:G	4.445	4	5	5	5	5	5	5	5	5	4	4	4	4	4	4	4	4	4	5	4	4	5	15	4	4	4	4	4	4	4	4	6	6	4	4	4	4	5	4	4	4	4	4	4	4	4	4	5
5:122733703:C:T	1.101	5	4	5	5	5	5	5	5	5	4	4	4	4	4	4	4	4	4	5	4	4	5	15	5	4	4	4	4	4	4	4	7	6	4	4	4	4	5	4	5	4	4	4	4	4	4	4	4
5:122734005:G:T	2.267	4	4	5	5	5	5	5	5	5	4	4	4	4	4	4	4	4	4	5	4	4	5	15	5	4	4	4	4	4	4	4	7	7	4	4	4	6	5	4	4	4	4	4	4	4	4	4	4
5:122734724:T:TA	3.832	NA	4	5	5	5	5	5	5	5	4	4	4	5	4	5	4	4	4	5	5	4	5	15	5	5	4	4	4	4	4	4	7	7	4	4	4	4	5	5	5	4	4	4	4	4	4	4	5
5:122735750:A:T	2.204	6	5	5	5	5	5	5	5	5	4	4	4	5	4	5	4	4	5	5	5	5	5	15	5	5	5	4	4	4	4	4	7	7	4	4	5	4	4	5	5	5	4	5	4	4	4	4	5
5:122736579:C:G	1.006	7	5	5	5	5	4	4	5	5	4	4	5	5	4	5	4	4	4	5	5	5	5	15	5	5	5	4	4	5	4	4	5	5	4	4	5	4	5	5	5	5	4	5	4	4	4	4	5
5:122736667:A:G	14.69	5	5	5	5	5	4	4	5	5	4	4	5	5	4	4	4	4	4	5	5	5	5	5	5	5	5	4	4	5	4	4	5	5	4	4	5	4	5	5	5	5	4	5	4	4	4	4	5
5:122736668:A:ATCT	15.66	NA	5	5	5	5	4	4	5	5	4	4	5	5	4	4	4	4	4	5	5	5	5	5	5	5	5	4	4	5	4	4	5	5	4	4	5	4	5	5	5	5	4	5	4	4	4	4	5
5:122736692:G:T	11.01	5	5	5	5	5	4	4	5	5	4	4	5	5	4	4	4	4	4	5	5	5	5	5	5	5	5	4	4	5	4	4	5	5	4	4	5	4	5	5	5	5	4	5	4	4	4	4	5
5:122736972:A:G	14.62	7	5	5	4	5	4	4	5	4	4	4	5	5	4	4	4	4	4	5	5	5	4	8	5	4	4	4	4	5	4	4	5	4	4	4	5	4	5	5	5	5	4	4	4	4	4	4	5
5:122737149:A:G	8.574	5	5	5	4	5	4	4	5	4	4	4	5	5	4	4	4	4	4	5	5	5	4	8	4	4	4	4	4	5	4	4	5	4	4	4	5	4	5	4	5	5	4	4	4	4	4	4	5
5:122737208:C:T	8.554	5	5	5	4	5	4	4	5	4	4	4	5	5	4	4	4	4	4	5	5	5	5	5	4	4	4	4	4	5	4	4	5	4	4	4	5	4	5	4	5	5	4	4	4	4	4	4	5
5:122737422:A:C	16.58	5	5	5	4	5	4	4	5	4	4	4	5	5	4	4	4	4	4	5	5	5	5	5	4	4	4	4	4	5	4	4	5	4	4	4	5	4	5	4	5	5	4	4	4	4	4	4	5
5:122737498:C:T	15.2	5	5	5	4	5	4	4	5	4	4	4	5	5	4	4	4	4	4	5	5	5	5	5	4	4	4	4	4	5	4	4	5	4	4	4	5	4	5	4	5	5	4	4	4	4	4	4	5
5:122737877:C:T	1.216	5	5	5	4	5	4	4	5	4	4	4	5	5	4	4	4	4	4	5	5	5	5	4	4	4	4	4	4	5	4	4	5	4	4	4	5	4	5	4	4	5	4	4	4	4	4	4	5
5:122738076:A:G	1.337	5	5	5	4	5	4	4	5	4	4	4	5	5	4	4	4	4	4	5	4	5	5	5	4	4	4	4	4	5	4	4	4	4	4	4	5	4	5	4	4	5	4	4	4	4	4	4	5
5:122738279:C:G	0.234	6	5	5	4	5	4	4	5	4	4	4	5	5	4	4	4	4	4	5	4	5	4	5	4	4	4	4	4	5	4	4	4	4	4	4	4	4	5	4	4	5	4	4	4	4	4	4	5
5:122738322:A:G	4.491	7	5	5	4	5	4	4	5	4	4	4	5	5	4	4	4	4	4	5	4	5	4	5	4	4	4	4	4	5	4	4	4	4	4	4	4	4	5	4	4	5	4	4	4	4	4	4	5
5:122739421:C:G	2.79	7	5	5	5	5	5	5	5	5	4	4	4	5	4	4	4	4	4	5	4	4	5	5	4	5	4	4	4	4	4	4	4	4	4	4	4	4	5	4	4	4	4	4	4	4	4	4	4
5:122739735:A:G	0.634	7	5	5	5	5	5	5	5	5	4	4	4	5	4	4	5	4	4	5	4	4	5	15	4	5	5	4	4	4	4	4	4	4	4	4	4	4	4	4	4	4	4	5	4	4	4	4	4
5:122739859:T:TCATAA	2.255	NA	5	5	5	5	5	5	5	5	4	4	4	5	4	4	5	4	5	5	4	4	5	15	4	5	5	4	5	4	4	4	4	4	4	4	4	4	4	4	4	4	4	5	4	4	4	4	4
5:122739951:C:G	4.061	6	5	5	5	5	5	5	5	5	4	4	4	5	4	4	5	4	5	5	4	4	5	15	4	5	5	4	5	4	4	4	4	4	4	4	4	4	4	4	4	4	4	5	4	4	4	4	4
5:122739994:G:T	2.896	7	5	5	5	5	5	5	5	5	4	4	4	5	4	4	5	4	5	5	4	4	5	15	4	5	5	4	5	4	4	4	4	4	4	4	4	4	4	4	4	4	4	5	4	4	4	4	4
5:122741344:C:T	4.687	5	5	5	5	5	5	5	5	5	4	4	5	5	4	4	5	4	5	5	5	5	5	15	5	5	5	7	5	4	4	5	4	4	4	4	4	4	5	5	4	5	4	5	4	4	4	4	5
5:122741411:C:T	4.298	5	5	5	5	5	5	5	5	5	5	4	5	5	4	4	5	4	5	5	5	5	5	15	5	5	5	7	5	4	4	5	5	4	4	4	5	5	5	5	4	5	4	5	4	4	4	4	5
5:122741746:C:T	7.013	5	5	5	5	5	5	5	5	5	5	4	5	5	5	4	5	4	5	5	5	5	5	15	5	5	5	7	5	5	4	5	5	4	4	4	5	5	5	5	4	5	4	5	4	4	5	4	5
5:122742087:C:CA	5.456	NA	5	5	5	15	5	5	5	5	5	5	5	5	5	4	5	4	5	5	5	5	5	15	5	5	5	7	5	5	4	5	5	4	5	4	5	5	5	5	5	5	6	5	4	4	5	4	5
5:122742176:G:GA	0.595	NA	5	5	5	15	5	5	5	5	5	5	5	5	5	4	5	4	5	5	5	5	5	15	5	5	5	7	5	5	4	5	5	4	5	4	5	5	5	5	5	5	6	5	4	4	5	4	5
5:122742546:A:G	10.71	7	5	5	5	15	5	5	5	5	5	5	5	5	5	4	5	4	5	5	5	5	5	15	5	5	5	5	5	5	4	5	5	4	5	4	5	5	5	5	5	5	5	5	4	4	5	4	5
5:122742799:T:TA	8.57	NA	5	5	5	15	5	5	5	5	5	5	5	5	5	4	5	4	5	5	5	5	5	15	5	5	5	5	5	5	4	5	5	4	5	4	5	5	5	5	5	5	5	5	4	6	5	4	5
5:122743242:C:T	9.141	7	5	5	5	15	5	5	5	5	5	4	5	5	5	5	5	4	5	5	5	5	5	15	5	5	5	5	5	5	4	5	5	4	5	4	5	5	5	5	5	4	4	5	4	6	5	4	5
5:122743325:A:T	15.2	7	5	5	5	15	5	5	5	5	5	4	5	5	5	5	5	4	5	5	5	5	5	15	5	5	5	5	5	5	4	5	5	4	5	4	5	5	5	5	5	4	4	5	4	6	5	4	5
5:122743729:C:G	6.315	6	5	5	5	15	5	5	5	5	5	4	5	5	5	5	5	4	5	5	5	5	5	15	5	5	5	5	5	5	4	5	5	4	5	4	5	5	5	5	5	4	4	5	4	4	5	4	5
5:122744005:A:C	11.75	6	5	5	5	15	5	5	5	5	4	4	5	5	5	5	5	4	5	5	5	5	5	15	5	5	5	5	5	5	4	5	5	4	5	4	5	5	5	5	5	5	4	5	6	4	5	4	5
5:122745291:C:T	7.88	6	5	5	5	15	5	5	5	5	4	4	5	5	4	4	5	4	5	5	5	5	5	15	5	5	4	4	4	5	4	4	4	4	5	4	5	4	5	5	5	5	6	5	6	4	5	4	5
5:122745456:A:G	0.066	7	5	5	5	15	5	5	5	5	4	4	5	5	4	4	5	4	5	5	5	5	5	15	5	5	4	4	4	5	4	4	4	4	5	4	5	4	5	5	5	5	5	5	4	4	5	4	5
5:122746152:A:G	15.11	5	5	5	5	15	5	5	5	5	4	4	4	5	4	4	5	4	5	5	5	5	5	15	5	5	4	4	4	5	4	4	4	4	5	4	5	4	5	5	4	5	5	5	4	4	4	4	5
5:122746871:A:C	1.977	7	5	5	5	15	5	5	5	5	4	4	4	4	4	4	4	4	5	5	4	4	5	15	5	5	4	4	4	4	4	4	4	4	4	4	4	4	5	5	4	5	4	5	4	4	4	4	5
5:122746995:A:C	4.216	7	5	5	5	15	5	5	5	5	4	4	4	4	4	4	4	4	5	5	4	4	5	15	5	5	4	4	4	4	4	4	4	4	4	4	4	4	5	5	4	5	4	5	4	4	4	4	5
5:122749608:C:G	8.193	6	5	5	5	15	5	5	5	5	4	4	4	5	4	4	4	4	5	5	4	4	5	15	5	5	4	4	4	4	4	4	4	4	4	4	4	4	5	5	6	4	4	4	4	4	4	4	4
5:122750714:A:G	0.708	5	5	5	5	15	5	5	5	5	4	4	5	5	4	4	5	5	5	5	5	4	5	15	5	4	4	4	4	4	4	4	4	4	4	4	4	4	5	4	4	5	4	4	4	4	4	4	4
5:122750867:C:G	7.988	2b	5	5	4	15	5	5	5	5	4	4	5	4	6	4	6	6	4	5	6	4	5	15	5	6	4	4	4	4	4	4	4	4	4	4	4	4	4	4	4	4	4	4	4	4	4	4	4
5:122750972:A:C	4.777	2b	5	5	4	15	5	5	5	5	4	4	5	4	6	4	6	6	4	5	6	4	5	15	5	6	4	4	4	4	4	4	4	4	4	4	4	4	4	4	4	4	4	4	4	4	4	4	4
5:122753580:A:C	1.229	6	5	5	5	5	5	5	5	5	4	4	4	5	4	4	4	4	5	5	5	4	5	15	5	5	4	4	5	4	4	5	4	4	5	4	5	4	7	5	5	6	4	5	4	4	5	4	7
5:122753918:T:TCTTA	0.367	NA	5	5	5	5	5	5	5	5	4	4	4	5	4	4	4	4	5	5	5	5	5	15	5	5	4	4	5	4	4	5	4	4	5	4	5	4	5	5	5	6	4	5	4	4	5	4	5
5:122754293:G:GTT	1.882	NA	5	5	5	5	5	5	5	5	4	4	4	5	4	5	4	4	5	5	5	5	5	15	5	5	5	5	5	4	4	5	4	4	5	5	5	4	5	5	5	6	4	5	6	4	5	5	5
5:122754416:A:G	0.921	6	5	5	5	5	5	5	5	5	4	4	4	5	4	5	4	4	5	5	5	5	5	15	5	5	5	5	5	4	4	5	4	5	5	5	5	4	5	5	5	6	6	5	6	4	5	5	7
5:122755221:A:G	1.63	6	5	5	5	5	5	5	5	5	5	5	5	5	5	5	5	5	5	5	5	5	5	15	5	5	5	5	5	5	5	5	5	5	5	5	5	5	7	5	5	7	7	5	7	6	5	5	7
5:122755247:C:CAA	0.884	NA	5	5	5	5	5	5	5	5	5	5	5	5	5	5	5	5	5	5	5	5	5	15	5	5	5	5	5	5	5	5	5	5	5	5	5	5	7	5	5	7	7	5	7	6	5	5	7
5:122755476:C:T	4.41	5	5	5	5	5	5	5	5	5	5	5	5	5	5	5	5	5	5	5	5	5	5	15	5	5	5	5	5	5	5	5	5	5	7	5	5	5	7	7	7	7	7	5	7	6	5	5	7
5:122755562:C:T	1.184	7	5	5	5	5	5	5	5	5	5	5	5	5	5	5	5	5	5	5	5	5	5	15	5	5	5	5	5	5	5	5	5	5	7	5	5	5	7	7	7	7	7	5	7	6	5	5	7
5:122755606:A:G	2.787	6	5	5	5	5	5	5	5	5	5	7	7	5	5	5	5	5	5	5	5	7	5	15	5	5	5	5	5	5	5	5	6	7	7	5	5	5	7	7	7	7	7	7	7	6	5	5	7
5:122757718:C:T	1.062	4	1	1	1	2	5	5	7	5	2	2	2	2	2	2	2	2	1	1	1	1	5	15	2	7	2	1	1	2	7	2	7	7	2	2	2	2	2	7	7	2	2	2	2	2	7	7	2
5:122762229:C:T	0.582	6	15	15	15	15	5	15	15	15	15	15	15	15	15	15	15	15	15	15	15	15	15	15	5	15	5	5	15	5	5	5	5	15	15	15	15	5	15	15	15	15	15	15	15	15	15	15	15
5:122763204:C:T	1.212	3a	15	15	15	15	5	15	15	15	15	15	15	15	15	15	15	15	15	15	15	15	15	15	5	15	5	5	15	5	5	5	5	15	15	15	15	5	15	15	15	15	15	15	15	15	15	15	15
5:122763965:A:G	0.009	7	15	15	15	15	5	15	15	15	15	15	15	15	15	15	15	15	15	15	15	15	15	15	5	15	5	5	15	5	5	7	5	15	15	15	15	5	15	15	15	15	15	15	15	15	15	15	15
5:122791137:C:T	1.854	5	15	15	15	15	15	15	15	15	15	15	15	15	15	15	15	15	15	5	5	5	15	15	5	15	15	15	15	15	7	15	15	15	15	15	14	15	15	15	15	15	15	15	15	15	15	15	15
5:122794132:C:T	0.744	6	15	15	15	15	15	15	15	15	15	15	15	15	15	15	15	15	15	5	5	5	15	15	15	15	15	15	15	15	15	15	15	15	15	15	15	15	15	15	15	15	15	15	15	15	15	15	15
5:122797234:C:T	0.419	7	15	15	15	15	15	15	15	15	15	15	15	15	15	15	15	15	15	15	15	15	15	15	15	15	15	15	15	15	15	15	15	15	15	15	15	15	15	15	15	15	15	15	15	15	15	15	15
5:122813029:A:T	1.061	6	15	14	15	15	15	15	15	15	15	15	15	15	15	15	15	15	13	15	15	15	15	15	5	15	5	14	15	15	14	15	14	14	15	15	15	15	15	15	15	14	14	15	14	15	15	14	14
5:134436352:A:G	5.377	NA	15	14	15	15	1	13	15	15	14	14	14	15	15	15	14	15	4	15	15	14	15	14	14	14	14	15	15	5	14	14	14	14	14	13	14	14	15	15	15	15	15	15	14	15	15	15	15
5:134439287:C:T	0.216	NA	15	14	15	15	14	14	15	15	14	14	15	15	15	15	14	15	14	15	15	14	15	14	14	15	14	15	15	5	14	14	14	14	14	14	14	13	15	15	15	15	15	15	14	15	15	15	15
5:134440426:A:G	0.46	NA	15	14	15	15	14	14	15	15	14	14	15	15	15	15	14	15	5	15	15	14	15	5	14	15	14	15	15	7	15	7	14	14	14	14	14	14	15	15	15	15	15	15	14	15	15	15	15
5:134441457:A:G	5.123	NA	15	14	15	15	14	14	15	15	14	13	15	15	15	15	14	15	5	15	15	14	15	5	14	15	14	15	15	7	5	14	14	14	14	13	14	14	15	15	15	15	15	15	14	15	15	15	15
5:134443606:A:G	6.237	NA	15	14	15	15	14	14	15	15	14	13	15	5	15	15	14	15	14	15	15	14	15	5	14	14	13	15	15	5	5	14	14	14	14	14	14	14	15	15	15	15	15	15	14	15	15	15	15
5:134444982:A:C	2.296	NA	15	14	15	15	14	14	15	15	14	13	15	5	15	14	14	15	14	15	15	14	15	5	13	14	13	15	15	5	5	14	14	14	14	14	14	14	15	15	15	15	15	15	15	15	15	15	15
5:134446275:G:T	7.676	5	15	14	15	15	14	14	15	15	13	14	15	5	15	14	14	15	13	15	15	14	15	5	13	14	13	15	15	5	5	14	14	14	14	14	14	14	15	15	15	15	15	15	15	15	15	15	15
5:134446395:A:G	17.78	NA	15	14	15	15	14	14	15	15	13	14	15	5	15	14	14	15	13	15	15	14	15	5	13	14	13	15	15	5	5	14	14	14	14	14	14	14	15	15	15	15	15	15	15	15	15	15	15
5:134447159:G:T	16.23	4	15	14	15	15	14	14	15	15	13	14	15	7	15	14	14	15	12	15	15	14	15	5	13	14	13	15	15	7	5	14	14	14	13	14	14	14	15	15	15	15	15	15	15	15	15	15	15
5:134448607:A:ATTTT	0.488	NA	15	14	15	15	15	14	15	15	14	14	15	15	14	14	14	15	14	15	15	14	15	5	14	14	14	15	15	5	5	14	14	14	14	14	14	14	15	15	15	15	15	15	15	15	15	15	15
5:134448701:A:C	0.169	7	15	14	15	15	15	14	15	15	14	14	15	15	14	14	14	15	14	15	15	14	15	5	14	14	14	15	15	5	5	14	14	14	14	14	14	14	15	15	15	15	15	15	15	15	15	15	15
5:134450121:C:G	2.784	7	15	14	15	15	15	14	15	15	14	13	15	15	14	14	14	15	13	14	15	14	15	5	14	14	14	15	15	5	5	14	14	14	14	14	14	14	15	15	15	15	15	15	15	15	15	15	15
5:134450662:C:T	0.44	4	15	14	15	15	15	13	15	15	14	14	15	15	14	14	14	15	13	14	15	14	15	5	14	14	14	15	15	7	5	14	14	14	14	14	14	14	15	15	15	15	15	15	15	15	15	15	15
5:134451317:C:G	19.21	5	15	14	15	15	15	14	15	15	14	14	15	15	14	14	14	15	7	14	15	14	15	5	14	14	14	15	15	7	5	14	14	14	14	14	14	14	15	15	15	15	15	15	15	15	15	15	15
5:134451465:A:G	1.38	5	15	14	15	15	15	14	15	15	14	14	15	15	14	14	14	15	7	14	15	14	15	5	14	14	14	15	15	7	5	14	14	15	14	14	14	14	15	15	15	15	15	15	15	15	15	15	15
5:134451525:A:C	0.716	5	15	14	15	15	15	14	15	15	14	14	15	15	14	14	14	15	7	14	15	14	15	5	14	14	14	15	15	7	5	14	14	15	14	14	14	14	15	15	15	15	15	15	15	15	15	15	15
5:134452379:C:G	0.255	6	15	14	15	15	15	14	15	15	14	14	15	15	14	15	14	15	5	14	15	14	15	5	14	14	14	15	15	5	7	14	14	15	14	14	14	14	15	15	15	15	15	15	15	15	15	15	15
5:134452410:C:T	0.103	6	15	14	15	15	15	14	15	15	14	14	15	15	14	15	14	15	5	14	15	14	15	5	14	14	14	15	15	5	7	14	14	15	14	14	14	14	15	15	15	15	15	15	15	15	15	15	15
5:134452529:C:T	0.599	4	15	14	15	15	15	14	15	15	14	14	15	15	14	15	14	15	5	14	15	14	15	5	14	14	14	15	15	5	7	14	14	15	14	14	14	14	15	15	15	15	15	15	15	15	15	15	15
5:134452597:A:G	4.737	4	15	14	15	15	15	14	15	15	14	14	15	15	14	15	14	15	5	14	15	14	15	5	14	14	14	15	15	5	7	14	14	15	14	14	14	14	15	15	15	15	15	15	15	15	15	15	15
5:134453073:C:T	2.649	7	15	14	15	15	15	14	15	15	13	13	15	15	14	15	14	15	5	14	15	14	15	5	14	14	14	15	15	5	7	14	14	15	14	14	14	14	15	15	15	15	15	15	15	15	15	15	15
5:134453390:A:G	2.737	5	15	14	15	15	15	14	15	15	13	13	15	15	14	15	14	15	5	14	15	14	15	5	14	14	14	14	15	5	7	14	14	15	14	14	14	14	15	15	15	15	15	15	15	15	15	15	15
6:73737716:A:G	7.195	5	15	15	15	15	15	15	15	15	15	15	15	15	15	7	15	15	15	15	7	15	15	15	14	15	15	15	15	5	15	15	5	15	7	15	5	7	15	15	15	15	15	15	15	15	15	15	15
6:73738661:A:G	14.61	5	7	15	7	15	7	15	15	7	15	15	15	15	15	7	7	7	15	7	7	15	7	15	14	7	15	15	15	5	15	15	5	15	15	15	15	5	15	15	15	15	15	15	15	15	15	15	15
6:73739221:G:GT	5.959	NA	15	15	15	15	15	15	15	15	15	15	15	15	15	5	15	15	15	15	15	15	5	15	14	15	15	15	15	5	15	15	5	15	15	15	15	5	15	15	15	15	15	15	15	15	15	15	15
6:73742152:A:G	0.166	5	15	15	15	15	15	15	15	15	15	15	15	15	15	15	15	15	7	15	15	15	15	15	15	15	15	5	15	7	15	15	5	15	15	15	15	5	15	15	15	15	15	15	15	15	15	15	15
6:73742166:C:T	0.535	5	15	15	15	15	15	15	15	15	15	15	15	15	15	15	15	15	7	15	15	15	15	15	15	15	15	5	15	7	15	15	5	15	15	15	15	5	15	15	15	15	15	15	15	15	15	15	15
6:73742334:C:T	5.065	3a	15	15	15	15	15	15	15	15	15	15	15	15	15	15	15	15	7	15	15	15	15	15	15	15	7	7	15	7	15	15	5	15	15	15	15	5	15	15	15	15	15	15	15	15	15	15	15
6:73742558:C:CA	0.692	NA	15	15	15	15	15	15	15	15	15	15	15	15	15	15	15	15	7	15	15	15	15	15	15	15	7	7	15	7	15	15	5	15	15	15	15	5	15	15	15	15	15	15	15	15	15	15	15
6:73743070:A:G	0.738	6	15	15	15	15	15	15	15	15	15	15	15	15	15	15	15	15	15	15	15	15	15	15	15	15	15	15	15	5	15	15	5	15	15	15	15	5	15	15	15	15	15	15	15	15	15	15	15
6:73743509:A:C	2.683	6	15	15	15	15	15	15	15	15	15	15	15	15	15	15	15	15	15	15	15	15	15	15	15	15	15	15	15	5	15	15	5	15	15	15	15	5	15	15	15	15	15	15	15	15	15	15	15
6:73744033:C:T	11.34	4	15	15	15	15	15	15	15	15	15	15	15	15	15	15	15	15	15	15	15	15	15	15	15	15	15	15	15	5	15	15	5	15	15	15	15	5	15	15	15	15	15	15	15	15	15	15	15
6:73744730:A:G	2.379	6	15	15	15	15	15	15	15	15	15	15	15	15	15	15	15	15	15	15	15	15	15	15	15	15	15	15	15	5	15	15	5	15	15	15	15	5	15	15	15	15	15	15	15	15	15	15	15
6:84264202:A:T	6.899	6	15	15	15	15	15	15	15	15	15	14	15	15	15	15	15	15	14	15	15	15	15	15	15	15	14	14	15	15	15	15	15	15	15	15	15	14	15	15	15	15	15	15	15	15	15	14	15
6:84264333:C:T	0.668	6	15	15	15	15	15	15	15	15	15	14	15	15	15	15	15	15	14	15	15	15	15	15	15	15	14	14	15	15	15	15	15	15	15	15	15	14	15	15	15	15	15	15	15	15	15	14	15
6:84264942:G:GA	1.006	NA	15	15	15	15	15	15	15	15	15	14	15	15	15	15	15	15	14	15	15	15	15	15	15	15	14	13	15	15	15	15	15	15	15	15	15	14	15	15	15	15	15	15	15	15	15	14	15
6:84268501:C:T	4.198	7	7	15	15	15	15	5	15	15	15	15	15	15	15	15	15	15	14	15	15	15	15	15	15	15	14	14	15	15	15	15	15	15	15	15	15	14	15	15	15	15	15	15	15	15	15	14	15
6:84269418:C:CTT	3.204	NA	7	15	15	15	15	7	15	15	15	15	15	15	15	15	15	15	14	5	15	15	15	15	15	15	14	14	15	15	15	15	15	15	15	15	15	14	15	15	15	15	15	15	15	15	15	14	15
6:84277925:A:G	1.499	7	15	15	15	15	15	15	15	15	15	15	15	15	15	15	15	15	14	15	15	15	15	15	15	15	15	14	15	15	15	15	15	15	15	15	15	15	15	15	15	15	15	15	15	15	15	15	15
6:84279922:G:T	8.35	5	15	15	15	15	15	15	15	15	15	15	15	15	9	15	9	15	14	15	15	15	15	15	15	15	15	14	15	15	15	15	15	15	15	15	15	15	15	15	15	15	15	15	15	15	15	15	15
6:84283733:A:C	0.646	7	15	15	15	15	15	15	15	15	15	15	15	15	15	15	15	15	15	15	15	15	15	15	15	15	15	14	15	14	15	15	15	15	15	14	15	15	15	15	15	15	15	15	15	15	15	15	15
6:84285261:C:T	7.711	7	15	15	15	15	15	5	15	15	15	15	15	15	15	15	15	15	15	15	15	15	15	15	15	15	15	14	15	14	15	15	15	15	15	14	15	15	15	15	15	15	15	15	15	15	15	15	15
6:84287712:C:T	0.003	5	15	15	15	15	15	5	15	15	15	15	15	15	15	15	15	15	5	15	15	15	15	15	15	15	15	14	15	14	15	15	15	15	15	14	7	15	15	15	15	15	15	15	15	15	15	14	15
6:84292572:C:T	0.779	6	15	15	15	15	15	5	15	15	15	15	15	15	15	15	15	15	5	15	15	15	15	15	15	15	15	14	15	15	15	15	15	15	15	14	15	15	15	15	15	15	15	15	15	15	15	15	15
6:84293271:A:G	1.857	7	15	15	15	15	15	5	15	15	15	15	15	15	15	15	15	15	5	15	15	15	15	15	15	15	15	14	15	15	15	15	15	15	15	14	15	15	15	15	15	15	15	15	15	15	15	15	15
6:84293412:A:G	2.645	NA	15	15	15	15	15	5	15	15	15	15	15	15	15	15	15	15	5	15	15	15	15	15	15	15	15	14	15	15	15	15	15	15	15	14	15	15	15	15	15	15	15	15	15	15	15	15	15
6:84294486:C:T	4.489	5	15	15	15	15	15	5	15	15	15	15	15	15	7	15	15	15	5	15	15	15	15	15	15	15	15	14	15	15	15	15	15	15	15	14	15	15	15	15	15	15	15	15	15	15	15	15	15
6:84295420:A:G	4.333	6	15	15	15	15	15	5	15	15	15	15	15	15	15	15	15	15	15	15	15	15	15	15	15	15	15	15	15	15	15	15	15	15	15	14	15	15	15	15	15	15	15	15	15	15	15	15	15
6:84300371:C:T	0.127	2b	15	15	15	15	15	5	15	15	15	15	15	15	15	15	15	15	15	15	15	15	14	15	15	15	15	15	15	15	7	15	15	15	15	14	15	15	15	15	15	15	15	15	15	15	15	15	15
6:84305673:A:T	7.527	7	15	15	15	15	15	15	15	15	15	15	15	15	15	15	15	15	7	15	15	15	14	15	15	15	7	15	15	15	15	15	15	15	15	15	15	15	15	15	15	15	15	15	15	15	15	15	15
6:84306856:A:C	0.898	5	15	15	15	15	15	15	15	15	15	15	7	15	15	15	15	15	15	15	15	15	14	15	15	15	5	15	15	15	15	15	15	15	15	15	15	15	15	15	15	15	15	15	15	15	15	15	15
6:84307328:C:T	2.767	5	15	15	15	15	15	15	7	15	15	15	7	15	15	15	15	15	15	15	15	7	14	15	15	15	5	15	15	15	15	15	15	15	15	15	15	15	15	15	15	15	15	15	15	15	15	15	15
6:84307726:C:T	4.228	6	15	15	7	7	15	15	5	15	15	15	7	15	15	15	15	15	15	15	15	7	14	15	15	15	5	15	15	15	15	15	15	15	15	15	15	15	15	15	15	15	15	15	15	15	15	15	15
6:84314423:A:G	3.829	3a	15	15	15	15	15	15	15	15	15	15	15	15	15	15	15	15	14	15	15	15	15	15	15	15	15	15	15	15	15	15	14	15	15	15	15	15	15	15	15	15	15	15	15	15	15	15	15
6:84317533:A:T	19.76	7	15	15	15	15	15	15	15	15	15	15	15	15	15	15	15	15	14	15	15	15	15	15	15	15	15	15	15	15	15	15	14	15	15	15	15	15	15	15	15	15	15	15	15	15	15	15	15
6:84328660:A:G	0.438	NA	15	15	15	15	15	15	15	15	15	15	15	15	15	15	15	15	15	15	15	15	15	15	15	15	15	14	15	15	15	15	14	15	15	15	14	14	15	15	15	15	15	15	15	15	15	15	15
6:84328832:C:CA	0.872	NA	15	15	15	15	15	15	15	15	15	15	15	15	15	15	15	15	15	15	15	15	15	15	15	15	15	14	15	15	15	15	14	15	15	15	14	14	15	15	15	15	15	15	15	15	15	15	15
6:84331841:C:G	0.464	7	15	15	15	15	15	15	15	15	15	15	15	15	15	15	15	15	15	15	15	15	15	15	15	15	15	15	15	15	15	15	14	15	15	15	14	14	15	15	15	15	15	15	15	15	15	15	15
6:84336742:C:T	1.924	NA	15	15	15	15	15	15	15	15	15	15	15	15	14	15	15	15	15	15	15	15	15	15	15	15	15	15	15	15	15	15	15	15	15	15	14	14	15	15	15	15	15	15	15	15	15	15	15
6:84337407:C:T	8.77	NA	15	15	15	15	15	15	15	15	15	15	15	15	14	15	15	15	15	15	15	15	15	15	15	15	15	15	15	15	15	15	15	15	15	15	14	14	15	15	15	15	15	15	15	15	15	15	15
6:84339295:C:T	2.773	NA	15	15	15	5	15	15	15	15	15	15	15	15	14	15	15	15	15	15	15	15	15	15	15	15	15	15	14	15	15	15	15	15	15	15	15	14	15	15	15	15	15	15	15	15	15	15	15
6:84341803:A:C	1.904	7	15	15	15	5	15	15	15	15	15	15	15	15	14	15	15	15	15	15	15	15	15	15	15	15	15	15	14	15	15	15	15	15	15	14	15	14	15	15	15	15	15	15	15	15	15	15	15
6:84342142:A:G	1.095	7	15	15	15	5	15	15	15	15	15	15	15	15	14	15	15	15	15	15	15	15	15	15	15	15	15	15	14	15	15	15	15	15	15	14	15	14	15	15	15	15	15	15	15	15	15	15	15
6:84343891:A:T	5.485	6	15	7	15	15	15	15	15	15	15	15	15	15	7	15	15	15	15	7	15	15	15	15	15	15	15	15	14	15	15	15	15	15	15	14	15	15	15	15	15	15	15	15	15	15	15	15	15
6:84344689:C:G	6.964	6	15	5	15	15	15	15	15	15	15	15	15	15	15	15	15	15	15	5	15	15	15	15	9	15	15	15	14	15	15	15	15	15	15	14	15	15	15	15	15	15	15	15	15	15	15	15	15
6:84347714:A:G	0.258	7	15	5	15	15	15	15	15	15	15	15	15	15	15	15	15	15	15	5	15	15	15	15	15	15	15	15	14	15	9	15	15	15	15	13	15	15	15	15	15	15	15	15	15	15	15	15	15
6:84348594:C:T	2.01	7	15	5	15	15	15	15	15	15	15	15	15	15	15	15	15	15	15	15	15	15	15	15	15	15	15	15	14	15	15	15	15	15	15	14	15	15	15	15	15	15	15	15	15	15	15	15	15
6:84349538:C:T	5.442	6	15	7	15	15	15	15	15	15	15	15	15	15	15	15	15	15	15	15	15	15	15	15	15	15	15	15	15	15	15	15	15	15	15	15	15	15	15	15	15	15	15	15	15	15	15	15	15
6:84351883:A:AT	2.46	NA	15	15	15	15	15	15	15	15	15	15	15	15	15	15	15	15	15	15	15	15	15	15	15	15	15	15	15	15	15	15	15	15	15	15	15	15	15	15	15	15	15	15	15	15	15	15	15
6:84354101:A:G	2.526	7	15	15	15	15	15	15	15	15	15	15	15	15	15	15	15	15	15	15	15	15	15	15	15	15	15	15	15	15	15	15	15	15	15	15	15	15	15	15	15	15	15	15	15	15	15	15	15
6:84354614:C:T	0.553	6	15	15	15	15	15	15	15	15	15	15	15	15	15	15	15	15	15	15	15	15	15	15	15	15	15	15	15	15	15	15	15	15	15	15	15	15	15	15	15	15	15	15	15	15	15	15	15
6:84356126:A:G	11.8	NA	15	15	15	15	15	15	15	15	15	15	15	15	15	15	15	15	15	15	15	15	15	15	15	15	15	15	15	15	15	15	15	15	15	15	15	15	15	15	15	15	15	15	15	15	15	15	15
6:84356797:G:GT	0.984	NA	15	15	15	15	15	15	15	15	15	15	15	15	15	15	15	15	15	15	15	15	15	15	15	15	15	15	15	15	15	15	15	15	15	15	15	15	15	15	15	15	15	15	15	15	15	15	15
6:84357144:A:T	0.45	6	15	15	15	15	15	15	15	15	15	15	15	15	15	15	15	15	15	15	15	15	15	15	15	15	15	15	15	15	15	15	15	15	15	15	15	15	15	15	15	15	15	15	15	15	15	15	15
6:84360275:A:T	8.784	6	15	15	15	15	15	15	15	15	15	15	15	15	15	15	15	15	15	15	15	15	15	15	15	15	15	15	15	15	15	15	15	15	15	15	15	15	15	15	15	15	15	15	15	15	15	15	15
6:84364140:C:T	0.981	NA	15	15	15	15	15	15	5	15	15	15	14	15	15	15	15	15	15	15	15	15	15	15	15	15	15	15	15	15	15	15	15	15	15	15	15	15	15	15	15	15	15	15	15	15	15	15	15
6:84364565:A:T	5.171	6	15	15	15	15	15	15	5	15	15	15	14	15	15	15	15	15	15	15	15	15	15	15	15	15	15	15	15	15	15	15	15	15	15	15	15	15	15	15	15	15	15	15	15	15	15	15	15
6:84365449:C:T	0.196	5	15	15	15	5	15	15	5	15	15	15	14	15	15	15	15	15	15	15	15	15	15	15	15	15	15	15	15	15	15	15	15	15	15	15	15	15	15	15	15	15	15	15	15	15	15	15	15
6:84369869:C:T	1.496	6	15	15	15	15	15	15	15	15	15	15	15	15	15	15	15	15	15	15	15	15	15	15	15	15	15	15	15	15	15	15	15	15	15	15	15	14	15	15	15	15	15	15	15	15	15	15	15
6:84372935:A:G	4.292	6	15	15	15	15	15	15	15	15	15	15	15	15	15	15	15	15	15	15	15	15	15	15	15	15	15	15	15	15	15	15	15	15	15	15	15	14	15	15	15	15	15	15	15	15	15	15	15
6:84373058:A:G	3.18	7	15	15	15	15	15	15	15	15	15	15	15	15	15	15	15	15	15	15	15	15	15	15	15	15	15	15	15	15	15	15	15	15	15	15	15	14	15	15	15	15	15	15	15	15	15	15	15
6:84375033:A:G	3.011	6	15	15	15	15	15	15	15	15	15	15	15	15	15	15	15	15	15	15	15	15	15	15	15	15	15	15	15	15	15	15	15	15	15	15	15	15	15	15	15	15	15	15	15	15	15	15	15
6:84377956:A:G	5.559	7	15	15	15	15	15	15	15	15	15	15	15	15	15	15	15	15	15	15	15	15	15	15	15	15	15	14	15	15	15	15	15	15	15	15	15	15	15	15	15	15	15	15	15	15	15	15	15
6:84377985:A:G	6.002	7	15	15	15	15	15	15	15	15	15	15	15	15	15	15	15	15	15	15	15	15	15	15	15	15	15	14	15	15	15	15	15	15	15	15	15	15	15	15	15	15	15	15	15	15	15	15	15
6:84378293:A:G	9.297	6	15	15	15	15	15	15	15	15	15	15	15	15	15	15	15	15	15	15	15	15	15	15	15	15	15	14	15	15	15	15	15	15	15	15	15	15	15	15	15	15	15	15	15	15	15	15	15
6:84379963:C:CTT	0.778	NA	15	15	15	15	15	15	15	15	15	15	15	15	15	15	15	15	15	15	15	15	15	15	15	15	15	14	15	15	15	15	15	15	15	15	15	15	15	15	15	15	15	15	15	15	15	15	15
6:84380923:A:G	0.453	7	15	15	15	15	15	15	15	15	15	15	15	15	15	15	15	15	15	15	15	15	15	15	15	15	15	14	15	15	15	15	15	15	15	15	15	15	15	15	15	15	15	15	15	15	15	15	15
6:84383958:C:G	1.261	7	15	15	15	15	15	15	15	15	15	15	15	15	15	15	15	15	15	15	15	15	15	15	15	15	15	14	15	15	15	15	15	15	15	15	15	15	15	15	15	15	15	15	15	15	15	15	14
6:84385616:C:CA	0.963	NA	15	15	15	15	15	15	15	15	15	15	15	15	15	15	15	15	15	15	15	15	15	15	15	15	15	14	15	15	15	15	15	15	15	15	15	15	15	15	15	15	15	15	15	15	15	15	15
6:84387905:C:G	1.28	5	15	15	15	15	15	15	15	15	15	15	15	15	15	15	15	15	15	15	15	15	15	15	15	15	15	14	15	15	15	15	15	15	15	15	15	15	15	15	15	15	15	15	15	15	15	15	15
6:84391891:C:CT	0.048	NA	15	15	15	15	15	15	15	15	15	15	15	15	14	15	15	15	15	15	15	15	15	15	15	15	15	14	15	15	9	15	15	15	15	15	15	15	15	15	15	15	15	15	15	15	15	15	15
6:84393942:C:T	0.823	7	15	15	15	15	15	15	15	15	15	15	15	15	15	15	15	15	15	15	15	15	15	15	15	15	15	14	15	15	9	15	15	15	15	15	15	15	15	15	15	15	15	15	15	15	15	15	15
6:84398565:C:T	0.403	6	15	15	15	15	15	15	15	15	15	15	15	15	15	15	15	15	15	15	15	15	15	15	15	15	15	14	15	15	15	15	15	15	15	15	15	15	15	15	15	15	15	15	15	15	15	15	15
6:84401807:A:G	0.868	5	15	15	15	15	15	15	15	15	15	15	15	15	15	15	15	15	15	15	15	15	15	15	15	15	15	14	15	15	15	15	15	15	15	15	15	15	15	15	15	15	15	15	15	15	15	15	15
6:84406337:A:C	2.538	NA	15	15	15	15	15	15	15	15	15	15	15	15	15	14	15	15	15	15	15	15	15	15	15	15	15	14	15	15	15	15	14	15	14	15	14	14	15	15	15	15	15	15	15	15	15	15	15
6:84406337:C:G	2.402	NA	15	15	15	15	15	15	15	15	15	15	15	15	15	14	15	15	15	15	15	15	15	15	15	15	15	14	15	15	15	15	14	15	14	15	14	14	15	15	15	15	15	15	15	15	15	15	15
6:84407466:C:T	2.459	6	15	15	15	15	15	15	15	15	15	15	15	15	15	14	15	15	15	15	15	15	15	15	15	15	15	14	15	15	15	15	14	15	14	15	14	14	14	15	15	15	15	15	15	15	15	15	15
6:84409255:A:G	3.504	NA	15	15	15	15	15	15	15	15	15	14	15	15	15	14	15	15	15	15	15	15	15	15	15	15	15	14	15	15	15	15	14	15	14	15	14	14	14	15	15	15	15	15	14	15	15	15	15
6:100823521:A:ACTATCCTAAAGGATATTGCAT	8.46	NA	5	14	15	5	15	15	15	15	15	14	7	14	15	5	15	15	14	5	5	7	15	15	15	15	15	15	15	15	15	15	14	15	14	15	14	15	15	15	15	15	15	15	15	15	15	15	15
6:100823808:T:TACCCC	17.16	NA	5	14	15	5	15	15	15	15	15	14	7	14	15	5	15	15	14	5	5	7	15	15	15	15	15	15	15	15	15	15	14	15	14	15	14	15	15	15	15	15	15	14	15	15	15	15	15
6:100824140:C:T	12.89	4	7	14	15	5	15	15	15	15	15	14	15	14	15	7	15	15	14	5	5	7	15	15	15	15	15	15	15	15	15	15	14	15	14	15	14	15	15	15	15	15	15	14	15	15	15	15	15
6:100824183:A:G	19.67	4	7	14	15	5	15	15	15	15	15	14	15	14	15	7	15	15	14	5	5	7	15	15	15	15	15	15	15	15	15	15	14	15	14	15	14	15	15	15	15	15	15	14	15	15	15	15	15
6:100825490:A:G	2.892	6	15	15	15	5	15	15	15	15	15	14	15	14	15	15	15	15	14	15	15	15	15	15	15	15	15	15	15	15	15	15	14	15	14	15	14	14	15	15	15	15	15	14	15	15	15	15	15
6:100825710:A:G	0.022	6	15	15	15	5	15	15	15	15	15	14	15	14	15	15	15	15	14	15	15	15	15	15	15	15	15	15	15	15	15	15	14	15	14	15	14	14	15	15	15	15	15	14	15	15	15	15	15
6:100826916:C:G	0.059	7	15	15	15	15	15	15	15	15	15	14	15	14	15	15	15	15	14	15	15	15	15	15	7	15	7	15	15	15	15	15	14	15	14	15	14	14	15	15	15	15	15	14	15	15	15	15	15
6:100827450:C:T	0.439	4	15	15	15	15	15	15	15	15	15	14	15	14	15	15	15	15	14	15	15	15	15	15	7	15	7	15	15	15	15	15	14	15	14	15	14	14	15	15	15	15	15	14	15	15	15	15	15
6:100827758:C:T	2.57	7	15	15	15	15	15	15	15	15	15	14	15	14	15	15	15	15	14	15	15	15	15	15	7	15	7	15	15	15	15	15	14	15	14	15	14	14	15	15	15	15	15	14	15	15	15	15	15
6:100827834:A:G	1.533	7	15	15	15	15	15	15	15	15	15	14	15	14	15	15	15	15	14	15	15	15	15	15	7	15	7	15	15	15	15	15	14	15	14	15	14	14	15	15	15	15	15	14	15	15	15	15	15
6:100828871:C:T	0.007	6	15	15	15	15	15	15	15	15	15	15	15	15	15	15	15	15	14	15	15	15	15	15	7	15	7	15	15	15	15	15	14	15	14	15	14	14	15	15	15	15	15	14	15	15	15	15	15
6:100830259:A:T	6.561	7	15	15	15	15	15	15	15	15	15	15	15	15	15	15	15	15	14	15	15	15	15	15	5	15	7	15	7	7	15	15	14	15	14	15	14	14	15	15	15	15	15	14	15	15	15	15	15
6:100831568:A:C	0.279	5	15	15	15	15	15	15	15	15	15	15	15	15	15	15	15	15	14	15	15	15	15	15	5	15	7	15	15	15	15	15	14	15	14	15	14	14	15	15	15	15	15	14	15	15	15	15	15
6:100832728:A:G	0.092	6	15	15	15	15	15	15	15	15	15	15	15	15	15	15	15	15	14	15	15	15	15	15	5	15	5	15	15	15	15	15	14	15	14	15	14	15	15	15	15	15	15	14	15	15	15	15	15
6:100833142:C:T	10.83	7	15	15	15	15	15	15	15	15	15	15	15	15	15	15	15	15	14	15	15	15	15	15	5	15	5	15	15	15	15	15	14	15	14	15	14	15	15	15	15	15	15	14	15	15	15	15	15
6:100833287:A:G	9.907	NA	15	15	15	15	15	15	15	15	15	15	15	15	15	15	15	15	14	15	15	15	15	15	5	15	5	15	15	15	15	15	14	15	14	15	14	15	15	15	15	15	15	14	15	15	15	15	15
6:100834674:C:T	13.09	7	15	15	15	15	15	15	15	15	15	15	15	15	15	15	15	15	14	15	15	15	15	15	5	15	5	15	15	15	15	15	14	15	14	15	14	15	15	15	15	15	15	14	15	15	15	15	15
6:100835221:C:T	4.919	7	15	15	15	15	15	15	15	15	15	15	15	15	15	15	15	15	14	15	15	15	15	15	5	15	5	15	15	15	15	15	14	15	14	15	14	15	15	15	15	15	15	14	15	15	15	15	15
6:100835660:C:T	3.392	7	15	15	15	15	15	15	15	15	15	15	15	15	15	15	15	15	14	15	15	15	15	15	5	15	5	15	15	15	15	15	14	15	14	15	14	15	15	15	15	15	15	14	15	15	15	15	15
6:100836015:C:T	0.362	7	15	15	15	15	15	15	15	15	15	15	15	15	15	15	15	15	14	15	15	15	15	15	5	15	5	15	15	15	15	15	14	15	14	15	14	15	15	15	15	15	15	14	15	15	15	15	15
6:100836022:C:T	4.793	7	15	15	15	15	15	15	15	15	15	15	15	15	15	15	15	15	14	15	15	15	15	15	5	15	5	15	15	15	15	15	14	15	14	15	14	15	15	15	15	15	15	14	15	15	15	15	15
6:100836636:A:T	9.501	7	15	15	15	15	15	15	15	15	15	15	15	15	15	15	15	15	14	15	15	15	15	15	5	15	5	15	15	15	15	15	14	15	14	15	14	15	15	15	15	15	15	14	15	15	15	15	15
6:100837889:A:T	1.039	7	15	15	15	15	15	15	15	15	15	15	15	15	15	15	15	15	14	15	15	15	15	15	4	15	4	15	15	15	15	15	14	15	14	15	14	15	15	15	15	15	15	14	15	15	15	15	15
6:100839163:C:T	2.458	NA	15	15	15	15	15	15	15	15	15	15	15	15	15	15	15	15	14	15	15	15	15	15	4	15	4	15	15	15	15	15	14	15	14	15	14	15	15	15	15	15	15	14	15	15	15	15	15
6:100840091:A:T	8.6	7	15	15	15	15	15	15	15	15	15	15	15	15	15	15	15	15	14	15	15	15	15	15	5	15	5	15	15	14	15	15	14	15	14	15	14	15	15	15	15	15	15	14	15	15	15	15	15
6:100840380:A:G	16	NA	15	15	15	15	15	15	15	15	15	15	15	15	15	15	15	15	14	15	15	15	15	15	5	15	4	15	15	14	15	15	14	15	14	15	14	15	15	15	15	15	15	14	15	15	15	15	15
6:100840756:C:T	0.201	NA	15	15	15	15	15	15	15	15	14	15	15	15	15	15	15	15	14	15	15	15	15	15	4	15	4	15	15	14	15	15	14	15	14	15	14	15	15	15	15	15	15	14	15	15	15	15	15
6:100841229:G:T	1.433	NA	15	15	15	15	15	15	15	15	14	15	15	15	15	15	15	15	14	15	15	15	15	15	4	15	4	15	15	14	9	15	14	15	14	15	14	15	15	15	15	15	15	15	15	15	15	15	15
6:100850498:G:GGCT	1.681	NA	15	15	15	15	15	15	15	15	14	14	15	15	15	15	15	15	14	15	15	15	15	15	5	15	5	15	15	15	15	15	14	15	14	15	14	15	15	15	15	15	15	15	15	15	15	14	15
6:100852016:C:T	13.74	5	15	15	15	1	15	15	15	15	14	14	15	15	15	15	15	15	14	15	15	15	15	15	5	15	5	15	15	15	15	15	14	15	14	15	14	15	15	15	15	15	15	15	15	14	15	14	15
6:100864938:G:T	1.065	5	15	15	15	5	15	15	15	15	15	14	15	5	15	15	15	15	14	15	5	15	15	15	5	15	5	15	14	15	14	14	14	15	14	15	14	14	15	15	15	15	15	15	15	14	15	15	14
6:100866235:A:AAAAT	0.975	NA	15	15	15	5	15	15	15	15	15	14	15	5	15	15	15	15	14	15	5	15	15	15	5	15	5	15	14	15	14	14	14	15	14	15	14	14	15	15	15	15	15	15	15	14	15	15	14
6:100869882:T:TC	2.998	NA	5	5	5	5	15	15	15	5	14	14	5	14	15	5	15	5	14	5	5	5	15	15	5	15	5	15	14	15	14	14	14	15	14	15	14	14	15	15	15	15	14	15	15	14	15	14	14
6:100873257:C:T	6.743	7	5	5	5	15	15	15	15	5	14	14	5	14	15	5	15	5	14	5	5	5	15	15	5	15	5	15	14	15	14	14	14	15	14	15	14	14	15	15	14	15	14	15	15	14	15	14	14
6:100875516:C:T	4.716	NA	5	5	5	15	15	15	15	5	14	14	7	7	15	5	15	5	13	5	5	5	7	15	5	15	5	15	14	15	14	14	14	15	14	15	14	14	14	15	14	15	14	15	15	14	15	14	14
7:127251792:A:G	0.243	4	14	14	14	15	9	14	15	14	14	9	14	15	15	14	14	15	13	14	15	14	14	15	14	14	14	14	14	14	9	14	15	14	14	13	14	9	15	15	15	15	15	14	14	14	14	15	15
7:127264150:A:G	0.008	7	15	14	14	5	15	14	15	15	14	14	5	14	14	14	15	14	14	14	14	14	15	15	14	15	14	13	14	14	14	14	14	14	14	14	14	14	15	14	14	14	14	14	14	14	14	14	14
7:127268806:C:T	1.776	NA	7	15	15	5	15	14	15	15	14	14	7	14	5	7	7	14	14	7	7	7	15	15	14	7	14	14	5	15	15	15	14	14	14	14	14	14	15	15	15	14	14	14	14	14	14	14	14
7:127272820:A:G	0.198	5	15	14	15	15	5	14	15	15	14	15	15	15	7	15	15	15	7	14	15	14	15	15	7	14	7	7	15	15	15	15	14	13	14	13	14	14	15	15	15	14	14	14	14	14	14	14	14
7:127286435:A:T	1.567	5	15	14	15	15	5	15	5	15	5	5	15	15	5	15	14	15	5	14	15	15	15	15	5	15	15	5	15	15	15	14	14	14	15	14	15	14	14	15	15	14	15	15	15	14	14	15	15
7:127286897:A:G	6.101	NA	15	14	15	15	5	15	5	15	5	5	15	15	5	15	14	15	5	14	15	15	15	15	5	15	15	5	15	15	15	14	14	14	15	14	15	14	14	15	15	14	15	15	15	14	14	15	15
7:127287914:C:T	0.99	6	15	14	15	15	5	15	5	14	5	5	15	15	7	15	14	15	5	14	15	15	15	15	5	15	15	5	15	15	15	14	14	14	15	14	15	14	14	15	15	14	15	15	15	14	14	15	15
7:127289435:A:G	5.195	NA	15	14	15	15	5	15	5	14	7	5	7	15	14	15	14	15	5	14	15	15	15	15	5	15	15	5	5	15	15	14	14	14	15	14	15	14	14	15	15	14	15	15	15	14	14	15	15
7:127291072:A:C	3.668	NA	1	1	1	7	7	7	7	2	2	2	1	7	2	2	2	2	7	1	2	2	1	2	2	15	1	5	2	7	7	7	7	7	1	2	7	2	7	7	7	2	1	7	7	7	7	7	2
7:127291187:C:T	9.26	4	1	1	1	7	7	7	7	2	2	2	1	7	2	2	2	2	7	1	2	2	1	2	2	15	1	5	2	7	7	7	7	7	1	2	7	2	7	7	7	2	1	7	7	7	7	7	2
7:127291266:A:G	6.82	NA	1	1	1	2	7	7	7	1	2	2	1	1	1	2	2	2	2	1	2	2	1	1	2	15	1	2	2	2	2	2	2	2	1	2	2	2	2	2	2	2	2	2	2	1	1	2	2
7:127291541:T:TAA	8.058	NA	1	1	1	1	2	2	2	1	2	2	1	1	1	2	2	1	2	1	1	1	1	1	2	1	1	2	1	2	2	2	2	2	1	2	2	2	2	2	2	2	2	2	2	1	1	2	2
7:127292004:C:T	19.35	4	1	1	1	1	1	1	1	1	1	1	1	1	1	1	1	1	1	1	1	1	1	1	1	1	1	1	1	1	1	1	1	1	1	1	1	1	1	1	1	1	1	1	1	1	1	1	1
7:127292021:A:G	7.453	4	1	1	1	1	1	1	1	1	1	1	1	1	1	1	1	1	1	1	1	1	1	1	1	1	1	1	1	1	1	1	1	1	1	1	1	1	1	1	1	1	1	1	1	1	1	1	1
7:127294107:C:T	10.52	7	2	5	1	1	5	5	5	5	6	6	3	2	3	2	2	3	7	2	5	3	5	5	2	5	2	2	2	2	7	7	7	7	7	7	7	6	7	7	7	7	3	2	7	7	7	7	7
7:127295676:G:T	6.107	NA	7	15	7	5	5	5	5	5	4	4	1	7	4	2	7	7	5	7	5	7	5	5	1	7	7	7	7	7	7	7	7	7	4	4	7	7	7	5	5	5	7	7	7	5	5	5	7
7:127296977:A:T	8.937	7	5	15	5	5	5	5	5	5	4	4	4	5	4	4	5	5	5	5	5	5	5	5	5	5	5	5	5	4	5	5	5	5	4	5	5	4	7	5	5	5	5	6	5	5	5	5	5
7:127297002:A:G	1.363	6	5	15	5	5	5	5	5	5	4	4	4	5	4	4	5	5	5	5	5	5	5	5	5	5	5	5	5	4	5	5	5	5	4	5	5	4	7	5	5	5	5	5	5	5	5	5	5
7:127300668:C:G	0.474	7	5	15	5	5	5	5	5	5	4	5	4	5	4	6	6	6	5	5	5	6	5	5	5	5	5	5	5	5	4	7	5	4	4	5	5	4	5	5	5	5	4	5	5	5	5	4	5
7:127301430:A:G	12.14	NA	5	15	7	7	5	5	5	5	4	5	4	5	4	6	6	6	5	7	5	6	5	5	5	5	5	5	5	5	4	5	5	4	4	4	5	4	5	5	5	5	4	5	5	5	4	4	5
7:127302944:C:CT	0.18	NA	5	15	5	5	4	5	5	5	5	5	5	5	4	4	5	5	5	5	5	5	5	5	5	5	5	5	5	5	5	5	5	5	4	5	5	5	5	5	5	5	5	5	4	5	5	5	5
7:127303431:C:CT	3.556	NA	5	15	5	5	4	5	5	5	5	5	5	5	4	5	5	5	5	5	5	5	5	5	5	5	5	5	5	5	5	5	5	5	4	5	5	5	5	5	5	5	5	5	4	5	5	5	5
7:127303672:C:T	2.063	NA	5	15	5	5	4	5	5	5	4	5	5	5	4	5	5	5	5	5	5	5	5	5	5	5	5	5	5	5	5	5	5	5	4	5	5	5	5	5	5	5	5	5	4	5	5	5	5
7:127305518:A:G	3.246	7	7	15	5	5	5	5	5	5	5	5	5	5	4	7	7	7	5	5	7	7	5	5	5	7	5	5	5	7	4	5	5	5	4	5	5	5	5	5	5	5	5	5	5	5	5	5	5
7:127307412:C:T	0.157	NA	7	5	5	5	5	7	7	5	5	7	7	7	6	5	7	7	7	7	7	7	5	5	7	7	2	7	5	7	7	5	5	5	4	5	5	5	5	5	5	5	7	7	5	5	5	5	5
7:127307917:T:TGA	1.989	NA	7	5	7	5	5	5	5	5	5	7	5	7	4	5	7	7	7	7	7	7	5	5	7	7	2	7	5	7	7	5	5	5	4	5	5	7	5	5	5	5	7	7	5	5	5	5	5
7:127309934:C:T	3.294	NA	5	5	5	5	5	5	5	5	4	4	4	5	4	5	4	4	5	5	5	5	5	5	5	5	5	5	5	5	5	5	5	5	7	5	5	6	5	5	5	5	4	5	5	5	5	5	5
7:127310351:A:AT	5.387	NA	5	5	5	5	5	5	5	5	4	5	4	5	4	5	5	5	4	5	5	5	5	5	5	5	5	5	5	5	5	5	5	5	5	5	5	4	5	5	5	5	5	5	5	5	5	5	5
7:127311689:A:C	0.123	4	5	5	5	5	5	5	5	5	4	5	4	5	4	5	5	4	5	5	5	5	5	5	5	5	5	5	5	4	5	5	5	5	5	5	4	4	5	5	5	5	5	5	5	5	5	5	5
7:127311863:A:G	4.745	NA	5	5	5	5	5	5	5	5	4	5	4	5	4	5	5	4	7	5	5	5	5	5	5	4	5	5	5	4	5	5	5	5	5	5	4	4	5	5	5	5	5	5	5	5	5	5	5
7:127311891:C:G	3.492	5	5	5	5	5	5	5	5	5	4	5	4	5	4	5	5	4	7	5	5	5	5	5	5	4	5	5	5	4	5	5	5	5	5	5	4	4	5	5	5	5	5	5	5	5	5	5	5
7:127314963:C:CA	0.191	NA	5	5	5	5	5	5	5	5	5	5	5	5	4	7	5	5	5	7	5	7	5	5	7	5	5	5	5	5	5	5	5	5	5	5	5	5	5	5	5	5	5	5	5	5	5	5	5
7:127315018:A:G	6.887	6	5	5	5	5	5	5	5	5	5	5	5	5	4	5	5	5	5	5	5	7	5	5	7	5	5	5	5	5	5	5	5	5	5	5	5	5	5	5	5	5	5	5	5	5	5	5	5
7:127316553:C:T	8.224	5	5	5	5	5	4	5	5	5	4	5	4	5	4	5	4	5	5	7	5	4	5	5	4	5	5	5	5	4	4	5	4	4	4	4	5	4	5	5	5	5	4	5	4	5	5	5	5
7:127317419:A:T	7.584	7	5	5	5	5	5	5	5	5	4	5	4	5	4	5	4	5	7	7	5	4	5	5	5	5	4	5	4	4	4	5	4	5	4	4	8	4	5	5	5	5	4	5	4	5	5	4	5
7:127318610:G:GA	3.215	NA	7	5	5	5	5	5	7	7	5	6	8	5	6	7	6	7	7	7	7	6	5	5	7	4	7	7	4	6	8	5	8	4	4	4	8	8	8	5	4	5	8	5	4	5	5	5	5
7:127322614:C:T	16.89	5	7	5	7	5	5	5	5	5	15	5	4	5	5	7	7	7	5	7	7	7	7	5	5	7	5	5	7	5	15	15	5	5	5	15	4	5	15	5	5	5	5	5	5	5	5	15	5
7:127322989:A:G	6.504	7	7	5	7	5	5	5	5	5	15	5	4	5	5	7	7	7	5	7	7	7	7	5	5	7	5	5	7	5	15	15	5	5	5	15	5	5	15	5	5	5	5	5	5	5	5	15	5
7:127323067:A:G	10.03	7	7	5	7	5	5	5	5	5	15	5	5	5	5	7	7	7	5	7	7	7	7	5	5	7	5	5	7	5	15	15	5	5	5	15	5	5	15	5	5	5	5	5	5	5	5	15	5
7:127323121:C:T	1.289	7	7	5	7	5	5	5	5	5	15	5	5	5	5	7	7	7	5	7	7	7	7	5	5	7	5	5	7	5	15	15	5	5	5	15	5	5	15	5	5	5	5	5	5	5	5	15	5
7:127330584:C:T	5.757	7	4	5	4	5	4	5	5	4	4	4	4	5	4	4	4	4	4	4	4	4	4	5	4	4	4	4	6	4	4	5	4	4	4	4	4	4	5	4	4	5	4	4	4	4	4	4	4
7:127330744:A:G	6.089	5	4	5	4	5	4	5	5	4	4	6	4	5	4	4	4	4	4	4	4	4	4	5	4	4	4	4	6	4	4	4	4	4	4	4	4	4	5	4	4	5	4	4	4	4	4	4	4
7:127331269:T:TA	1.088	NA	5	5	5	5	5	5	5	5	4	5	4	5	4	4	4	4	4	5	4	5	5	5	4	4	4	4	6	5	4	5	4	5	5	4	5	4	5	5	5	5	5	4	4	5	5	4	5
7:127331814:A:G	2.89	5	4	5	5	5	5	5	5	5	4	5	4	5	4	4	4	4	4	5	4	5	5	5	4	4	4	4	6	5	4	5	4	5	5	5	5	4	5	5	5	5	5	5	4	5	5	4	5
7:127331901:C:T	1.842	7	4	5	5	5	5	5	5	5	4	5	4	5	4	4	4	4	4	5	4	5	5	5	4	4	4	4	6	5	4	5	4	5	5	5	5	4	5	5	5	5	5	5	4	5	5	4	5
7:127333136:C:T	4.004	NA	5	5	5	5	5	5	5	5	4	5	4	5	4	4	4	4	4	7	5	4	5	5	4	4	4	4	7	5	4	5	4	5	4	4	5	4	5	5	5	5	5	5	4	5	5	5	5
7:127333279:A:G	0.508	7	5	5	5	5	5	5	5	5	4	5	4	5	4	4	4	4	4	5	5	4	5	5	4	4	4	4	7	5	4	5	4	5	4	5	5	4	5	5	5	5	4	5	4	5	5	5	5
7:127333591:A:T	2.328	5	5	5	5	5	5	5	5	5	4	5	4	5	4	4	4	4	4	5	5	4	5	5	4	4	4	4	7	5	4	5	4	5	4	4	5	4	5	5	5	5	4	5	4	5	5	5	5
7:127336375:A:T	0.601	7	5	5	4	5	5	5	5	5	4	4	4	5	4	4	4	4	5	5	4	4	5	5	4	4	4	4	4	4	4	4	4	4	4	4	4	4	5	4	4	4	4	4	4	4	4	4	5
7:127339415:G:T	3.354	6	4	5	4	5	5	5	5	5	4	4	4	5	4	4	4	4	4	4	4	4	5	5	4	4	4	4	4	4	4	4	4	4	4	4	5	4	4	4	4	5	4	4	4	4	4	4	5
7:127344680:A:G	6.571	NA	4	5	4	5	4	7	4	4	4	4	4	4	4	4	4	4	4	4	4	4	4	5	4	4	4	4	4	4	4	4	4	4	4	4	4	4	4	4	4	4	4	4	4	4	4	4	4
7:127345936:A:G	1.962	5	5	5	4	5	5	5	5	5	4	4	4	5	4	4	4	4	4	4	4	4	5	5	4	4	4	4	4	4	4	4	4	4	5	4	4	4	4	5	4	5	4	4	4	4	4	4	5
7:127345992:A:G	1.987	5	5	5	4	5	5	5	5	5	4	4	4	5	4	4	4	4	4	4	4	4	5	5	4	4	4	4	4	4	4	4	4	4	5	4	4	4	4	5	4	5	4	4	4	4	4	4	5
7:127346950:C:G	2.414	5	5	5	5	15	5	5	5	5	4	4	4	5	4	4	4	4	5	4	4	4	5	5	4	4	7	4	4	4	4	4	4	4	5	4	4	4	5	5	4	5	4	4	4	4	5	4	5
7:127347733:C:G	9.912	2b	5	5	4	15	4	5	5	4	4	4	4	5	4	4	4	4	7	4	4	4	5	5	6	4	6	6	6	6	4	4	4	4	4	4	4	4	5	5	4	5	4	4	4	4	4	4	5
7:127349980:A:C	6.258	6	5	5	4	15	5	5	9	4	4	4	4	5	4	4	4	4	4	5	4	4	5	5	4	4	4	4	4	4	4	4	4	4	4	4	5	4	5	5	4	5	4	4	4	4	4	4	5
7:127350196:A:G	0.466	7	8	5	4	15	5	5	9	4	4	4	4	5	4	4	4	4	4	5	4	4	5	5	4	4	4	4	4	4	4	4	4	4	4	4	5	4	5	5	4	5	4	4	4	4	4	4	5
7:127350501:C:CA	8.273	NA	8	5	4	15	5	5	9	4	4	4	8	4	4	4	4	4	4	5	4	4	5	5	4	4	4	4	4	4	4	4	4	4	4	4	5	8	5	5	4	5	4	4	4	4	4	4	5
7:127353843:C:T	10.62	3a	5	5	4	5	4	5	7	5	6	6	4	5	4	4	4	4	4	5	5	4	5	5	2	4	7	6	6	4	4	5	4	4	4	4	4	4	5	5	5	5	4	4	4	4	4	4	5
7:127354818:C:T	0.738	6	5	5	5	5	5	5	5	5	4	4	4	5	4	4	4	4	5	5	5	4	5	5	6	5	5	4	4	4	4	5	4	4	4	4	5	4	5	5	5	5	4	5	4	4	4	5	5
7:127355371:A:G	0.674	7	5	5	5	5	5	5	5	5	4	4	4	5	4	5	5	5	5	5	5	4	5	5	7	5	5	4	4	4	4	5	4	4	4	5	5	4	5	5	5	5	5	5	4	5	5	5	5
7:127357644:A:G	6.991	4	4	5	4	5	4	5	5	5	4	4	4	5	4	4	4	4	4	4	4	4	5	5	4	4	6	4	4	4	4	5	4	4	4	4	4	4	5	5	4	5	6	6	4	4	4	4	5
7:127360225:A:C	6.528	NA	5	5	5	5	4	5	5	5	4	5	4	5	4	4	4	4	5	5	4	4	5	5	4	5	5	4	4	4	4	5	4	4	4	4	5	4	5	5	5	5	4	4	4	5	5	4	5
7:127361269:A:G	2.579	5	5	5	4	5	4	4	5	4	4	4	4	5	4	4	4	4	4	4	4	4	5	5	4	4	4	4	4	4	4	5	4	4	4	4	5	4	4	5	4	5	4	4	4	4	4	4	5
7:127362361:C:CT	2.898	NA	5	5	4	5	5	5	5	4	4	4	4	5	4	4	4	4	4	5	4	4	5	5	4	4	4	4	4	4	4	4	4	4	4	4	4	4	4	5	4	5	4	4	4	4	4	4	4
7:127363060:C:T	3.231	5	5	14	4	5	5	5	5	4	4	4	4	5	4	4	4	4	4	5	4	4	5	5	4	4	4	4	4	4	4	5	4	4	4	4	4	4	4	5	4	5	4	4	4	4	4	4	4
7:127364198:C:T	9.627	7	5	14	4	5	5	5	5	5	4	4	4	5	4	4	4	4	4	5	13	4	5	5	4	5	4	4	4	4	4	5	4	4	4	4	4	4	5	5	4	5	4	4	4	4	4	4	5
7:127364310:A:G	1.911	6	5	14	4	5	5	5	5	5	4	4	4	5	4	4	4	4	4	5	13	12	5	5	4	5	4	4	4	4	4	5	4	4	4	4	4	4	5	5	4	5	4	4	4	4	4	4	5
7:127364960:A:G	6.538	NA	5	14	5	5	5	5	5	5	4	4	5	5	4	6	5	4	4	5	13	12	5	5	4	5	4	4	4	4	4	4	4	4	4	4	4	4	5	5	4	5	4	4	4	4	4	4	5
7:127369147:A:T	11.9	7	5	14	5	5	4	5	5	5	4	4	4	5	4	4	4	4	4	5	5	4	5	5	4	5	4	4	4	4	4	5	4	4	4	4	5	4	5	5	5	5	4	4	4	4	4	4	5
7:127370040:A:G	0.359	7	5	14	5	5	4	4	5	5	4	4	4	5	4	5	4	4	4	7	5	5	5	5	4	5	4	4	4	4	4	5	4	5	4	4	5	4	5	5	5	5	4	4	4	4	4	5	5
7:127370048:G:T	1.064	7	5	14	5	5	4	4	5	5	4	4	4	5	4	5	4	4	4	7	5	5	5	5	4	5	4	4	4	4	4	5	4	5	4	4	5	4	5	5	5	5	4	4	4	4	4	5	5
7:127372179:T:TC	1.222	NA	5	15	7	5	6	4	5	4	4	4	4	5	4	4	4	4	4	5	5	4	5	7	4	4	4	4	6	4	4	5	4	4	4	4	4	4	5	5	4	5	4	4	4	4	4	4	5
7:127372425:A:C	11.32	NA	5	15	5	5	6	5	5	5	4	4	4	5	4	4	4	4	4	5	4	4	5	5	4	4	4	4	4	4	4	5	4	4	4	4	4	4	5	5	4	5	4	4	4	4	4	4	5
7:127375129:A:G	5.948	7	5	15	4	5	4	5	5	5	4	5	4	5	4	5	4	4	4	5	5	4	5	5	4	4	4	4	4	4	4	5	4	4	4	4	4	4	15	5	5	5	4	5	4	5	5	5	5
7:127375304:A:ATTGAGTGGACTT	0.446	NA	5	15	5	5	4	5	5	5	5	5	4	5	4	5	4	4	4	5	5	4	5	5	4	4	4	4	4	5	4	5	4	4	4	4	5	4	15	5	5	5	4	5	5	5	5	5	5
7:127381201:A:T	4.625	7	5	7	5	5	5	5	5	5	5	5	5	15	4	7	7	7	5	7	7	7	5	5	5	7	5	5	4	5	5	15	5	5	4	5	5	4	15	5	5	5	5	5	5	5	5	5	5
7:127382155:C:G	15.4	5	5	15	5	5	5	5	5	7	5	5	5	15	4	7	6	5	5	5	7	7	5	5	5	5	5	5	5	4	5	15	5	5	4	5	5	4	15	5	5	5	5	5	5	5	5	5	5
7:127382265:A:G	3.776	5	7	15	7	7	5	5	5	7	5	5	5	15	4	6	4	5	5	5	7	7	7	5	5	7	5	5	5	4	5	15	5	5	4	5	5	4	15	5	5	5	5	5	5	5	5	5	5
7:127382743:A:G	1.753	7	5	15	7	7	5	5	5	7	5	5	5	15	4	6	4	5	5	7	7	5	5	5	5	5	5	5	5	4	5	15	5	5	5	5	5	5	15	5	5	5	5	5	5	5	5	5	5
7:127383990:C:T	1.912	7	5	15	5	5	5	5	5	5	5	5	5	15	4	5	5	5	5	5	5	7	5	5	5	5	5	5	4	5	5	15	5	5	5	5	5	5	15	5	5	5	5	5	5	5	5	5	5
7:127387887:C:T	4.922	NA	5	7	7	5	5	5	5	7	7	5	5	15	4	7	7	7	5	7	7	7	5	5	5	7	4	5	5	4	4	15	4	5	4	5	4	4	15	5	5	5	7	5	5	5	5	5	5
7:127390649:C:T	0.906	6	5	15	5	5	5	5	5	5	5	5	5	15	5	7	5	5	5	5	5	5	5	5	5	5	5	5	5	5	5	15	5	5	5	5	5	5	15	5	5	5	7	5	5	5	5	5	5
7:127391852:A:G	17.3	3a	5	15	7	5	5	7	7	5	7	7	5	15	5	5	5	5	7	5	5	5	5	5	7	5	7	7	7	5	5	5	5	5	5	7	5	6	7	7	5	7	7	5	5	5	15	7	7
7:127392607:G:T	7.325	7	5	15	15	5	5	5	7	5	7	7	5	15	5	5	5	5	5	5	5	5	5	5	5	5	5	5	5	5	5	5	5	5	5	5	5	4	5	5	5	5	7	7	5	5	15	5	5
7:127392697:A:G	4.841	7	5	15	15	5	5	5	7	5	7	7	5	15	5	5	5	5	5	5	5	5	5	5	5	5	5	5	5	5	5	5	5	5	5	5	5	4	5	5	5	5	7	7	5	5	15	5	5
7:127392859:C:T	1.878	NA	5	15	15	5	5	5	7	5	7	7	5	15	5	5	5	5	5	5	5	5	5	5	5	5	5	5	5	5	5	5	5	5	5	5	5	4	5	5	5	5	7	7	5	5	15	5	5
7:127396789:A:G	0.766	7	5	15	15	7	5	5	5	5	5	15	5	15	5	5	7	7	5	5	5	5	5	15	5	5	5	5	5	5	5	15	5	5	5	5	15	5	5	5	15	5	5	5	15	5	15	7	5
7:127398247:A:G	2.372	5	5	15	15	7	5	5	5	5	5	15	5	15	5	7	5	5	5	5	5	5	15	15	7	5	5	7	5	5	5	15	5	5	5	5	15	5	5	5	15	5	5	5	15	5	15	5	5
7:127398248:A:T	2.681	5	5	15	15	7	5	5	5	5	5	15	5	15	5	7	5	5	5	5	5	5	15	15	7	5	5	7	5	5	5	15	5	5	5	5	15	5	5	5	15	5	5	5	15	5	15	5	5
7:127398554:C:CAG	0.761	NA	5	15	15	7	5	5	5	5	5	15	5	15	5	5	5	5	5	5	5	5	15	15	7	5	5	7	5	5	5	15	5	5	5	5	15	5	5	5	15	5	5	5	15	5	15	5	5
7:127398962:G:T	9.015	6	5	15	15	5	5	5	5	5	5	15	5	15	5	5	5	5	5	5	5	5	15	15	7	5	5	15	5	5	5	15	5	5	5	7	15	5	5	5	15	5	5	5	15	5	15	7	5
7:127400667:C:T	2.524	6	5	15	15	7	5	5	5	15	5	15	5	15	5	5	5	5	5	5	5	5	15	15	5	5	5	15	5	5	5	15	5	5	5	7	15	5	7	7	15	5	5	5	15	5	15	7	7
7:127400913:A:G	2.955	3a	5	15	15	5	5	5	5	15	5	15	5	15	5	5	5	5	5	5	5	5	15	15	5	5	5	15	5	5	5	15	5	5	5	7	15	5	7	7	15	5	7	5	15	5	15	7	7
7:127401538:C:CA	0.969	NA	5	15	15	5	5	5	5	15	5	15	5	15	5	5	5	5	5	5	5	5	15	15	5	5	5	15	5	5	5	15	5	5	5	5	15	5	15	7	15	5	7	5	15	5	15	5	5
7:127404987:A:G	16.99	5	5	15	15	5	5	5	5	15	7	7	5	15	4	7	5	5	5	7	7	5	15	15	5	5	5	15	5	5	5	15	5	5	5	5	15	5	15	5	5	5	5	5	5	5	15	5	5
7:127405334:A:G	4.243	5	5	15	15	5	5	5	5	15	7	7	5	15	4	5	5	5	5	7	5	5	15	15	5	5	5	15	5	5	5	15	5	5	5	5	15	5	15	5	5	5	5	5	5	5	15	5	5
7:127405586:C:T	9.583	3a	5	15	15	5	5	5	5	15	15	7	5	15	4	5	5	5	5	7	5	4	15	15	5	5	5	15	5	5	5	15	5	5	5	5	15	5	15	5	5	5	5	5	5	5	15	5	5
7:127406625:C:G	1.524	NA	5	15	15	5	5	5	5	15	15	5	5	15	5	5	5	5	5	5	5	5	15	15	5	5	5	15	15	5	5	15	4	5	5	7	15	7	15	5	5	5	6	7	7	5	15	7	7
7:127406625:C:T	1.048	NA	5	15	15	5	5	5	5	15	15	5	5	15	5	5	5	5	5	5	5	5	15	15	5	5	5	15	15	5	5	15	4	5	5	7	15	7	15	5	5	5	6	7	7	5	15	7	7
7:127410711:A:G	2.507	7	5	5	15	5	15	5	15	15	15	15	5	15	5	15	5	5	7	5	5	5	15	15	7	5	7	7	15	5	5	15	4	5	5	15	5	5	15	15	5	5	5	5	5	5	15	5	15
7:127413166:G:GAT	0.895	NA	5	5	15	5	15	5	15	15	15	15	5	15	5	15	5	5	5	5	5	5	15	15	5	5	14	5	15	5	5	15	5	5	5	15	5	5	15	15	5	15	5	5	5	15	15	5	15
7:127413279:A:G	0.197	6	5	5	15	5	15	5	15	15	15	15	5	15	5	15	5	5	5	5	5	5	15	15	5	5	14	5	15	5	5	15	5	5	5	15	5	5	15	15	5	15	5	5	5	15	15	5	15
7:127413482:C:G	5.027	6	5	5	15	5	15	5	15	15	15	15	5	15	5	15	5	5	5	5	5	5	15	15	5	5	14	5	15	5	5	15	5	5	5	15	5	5	15	15	5	15	5	5	5	15	15	5	15
7:127414667:C:T	0.272	7	5	5	15	5	15	5	15	15	15	15	5	15	4	15	5	5	5	5	5	5	15	15	5	5	14	5	15	5	5	15	5	5	5	15	5	5	15	15	5	15	5	5	5	15	15	5	15
7:127415303:G:T	9.55	5	5	5	15	7	15	5	15	15	15	15	5	15	5	15	5	5	5	5	5	5	15	15	5	5	7	5	7	5	5	15	5	5	5	15	5	5	15	15	5	15	5	5	5	15	15	5	15
7:127415304:C:T	8.339	5	5	5	15	7	15	5	15	15	15	15	5	15	5	15	5	5	5	5	5	5	15	15	5	5	7	5	7	5	5	15	5	5	5	15	5	5	15	15	5	15	5	5	5	15	15	5	15
7:127419237:A:G	6.778	7	5	5	15	7	15	5	15	15	15	15	7	7	5	7	5	7	5	7	5	5	15	15	5	7	14	7	5	5	5	15	5	5	5	15	5	5	15	15	5	15	5	5	5	15	15	5	15
7:127420632:A:AAT	3.954	NA	5	5	15	7	15	5	15	15	15	15	7	5	5	5	5	5	5	5	5	5	15	15	5	5	13	5	7	5	7	15	5	5	5	15	5	5	15	15	5	15	5	5	5	15	15	5	15
7:127420642:C:T	1.057	5	5	5	15	7	15	5	15	15	15	15	7	5	5	5	5	5	5	5	5	5	15	15	5	5	13	5	7	5	7	15	5	5	5	15	5	5	15	15	5	15	5	5	5	15	15	5	15
7:127422539:G:T	20.4	4	7	5	15	7	15	5	7	7	15	15	2	5	7	7	7	7	7	7	7	7	7	15	5	7	7	5	5	7	7	2	7	7	5	15	7	7	15	15	15	15	5	5	5	15	15	7	15
7:127426983:A:G	1.862	7	5	5	15	5	5	5	15	5	5	15	5	15	5	5	5	5	5	5	5	5	5	15	5	5	5	5	5	5	7	5	5	5	5	15	5	5	15	15	15	15	5	15	5	15	15	5	15
7:127429287:C:G	5.614	4	5	5	15	7	5	5	15	5	5	15	5	15	7	7	5	5	5	5	5	15	5	15	7	5	5	5	5	5	7	5	5	5	5	15	5	5	5	15	15	15	5	15	5	15	15	5	5
7:127430797:C:T	1.252	5	5	5	15	5	5	5	5	5	5	15	5	15	7	5	5	15	6	5	5	15	5	15	5	5	5	7	5	7	7	5	5	5	5	15	5	5	5	15	15	15	5	15	15	15	15	5	5
7:127430974:G:T	6.629	5	5	5	15	7	5	5	5	5	5	15	5	15	5	5	5	15	6	5	5	15	5	15	5	5	5	7	5	7	7	5	5	5	5	15	5	5	5	15	15	15	5	15	15	15	15	5	5
7:127432561:A:T	1.579	5	7	5	15	14	5	5	5	5	5	15	5	15	5	5	5	15	5	5	5	15	5	15	7	5	7	7	7	7	7	5	5	5	5	15	5	5	7	15	15	15	5	15	15	15	15	5	5
7:127435520:G:T	5.53	NA	5	5	15	15	5	5	5	5	5	15	5	15	5	5	5	15	5	5	5	15	5	15	7	5	5	5	5	5	5	5	5	5	5	15	5	5	15	15	15	5	5	15	15	15	15	15	5
7:127436944:C:CT	1.783	NA	5	5	15	15	5	5	5	5	5	15	13	15	5	5	5	15	5	5	5	15	5	15	5	5	5	5	5	5	5	5	5	5	5	15	5	5	15	15	15	5	5	15	15	15	15	15	5
7:127438463:C:G	3.53	4	7	5	7	5	5	5	15	5	5	15	12	7	5	7	7	7	5	7	7	7	7	7	7	7	5	5	7	7	7	5	5	5	5	7	5	5	15	15	7	5	5	5	15	15	15	15	5
7:127439519:A:G	7.19	5	7	5	5	5	5	5	15	5	5	15	12	15	5	7	7	7	5	7	7	7	7	15	7	7	5	5	5	5	5	5	5	5	7	5	5	5	15	7	7	5	7	5	5	15	15	15	7
7:127444154:C:CTGAGAAT	11.08	NA	15	5	15	5	5	5	15	5	5	15	5	15	5	15	5	5	5	5	5	5	15	15	5	5	5	5	5	5	5	5	5	5	5	5	5	5	5	15	5	5	5	5	5	5	5	15	5
7:127444796:T:TA	0.929	NA	15	5	15	5	5	5	15	5	5	15	4	15	4	15	5	5	5	5	5	5	15	15	5	5	5	5	5	5	5	5	5	5	5	5	5	5	5	15	5	5	5	5	5	5	5	15	5
7:127445594:A:G	7.352	5	15	5	15	5	5	5	15	5	5	15	4	15	5	15	5	5	5	5	5	5	15	15	5	5	5	5	5	5	5	5	5	5	5	5	5	5	5	15	5	5	5	5	5	5	5	5	5
7:127447499:A:T	0.515	3a	7	5	15	5	5	5	15	5	4	5	4	15	5	7	6	6	5	7	7	6	15	15	4	7	5	4	6	5	4	5	5	4	5	5	4	5	5	15	4	5	5	5	4	5	5	5	5
7:127450559:A:G	3.324	7	7	5	7	5	5	5	15	5	4	15	4	15	4	7	5	7	5	7	5	7	5	15	5	5	5	5	5	7	5	5	4	5	4	5	5	5	5	15	5	5	5	5	5	5	5	5	5
7:127452420:C:G	18.92	5	7	5	7	7	5	5	7	7	5	15	5	15	4	7	7	7	7	7	7	7	7	15	5	7	5	5	5	4	5	5	5	5	4	5	5	5	5	15	5	7	5	5	5	5	5	5	5
7:127456607:C:T	6.069	NA	5	5	5	5	5	7	15	5	5	15	7	15	5	5	5	5	5	5	5	5	5	15	5	5	5	5	5	5	5	5	5	5	4	5	5	5	5	15	5	5	5	5	5	5	5	5	5
7:127457228:A:G	7.182	5	5	5	5	5	5	5	15	5	5	15	7	15	5	5	5	5	5	5	5	5	5	15	7	5	5	5	5	5	5	5	5	5	5	5	5	5	5	15	5	5	5	5	5	5	5	5	5
7:127458009:A:C	1.734	5	5	5	5	5	5	5	15	5	5	15	5	15	5	5	5	5	5	5	5	5	5	15	7	5	5	5	5	5	5	5	5	5	5	5	5	5	5	15	5	5	5	5	5	5	5	5	5
7:127460455:C:T	9.702	4	7	7	5	7	5	5	15	7	7	7	7	7	7	7	7	7	7	7	7	7	5	15	5	7	7	5	5	7	7	2	2	7	6	5	7	7	7	7	7	7	7	7	7	15	15	7	7
7:127461467:A:C	2.416	5	5	7	5	5	5	5	15	5	15	15	6	15	7	7	7	7	5	7	7	7	14	15	15	5	5	5	5	5	5	5	5	5	5	5	5	5	15	5	15	5	5	5	5	15	15	15	15
7:127461701:A:T	3.213	6	5	5	5	5	5	5	15	5	15	15	5	15	5	7	7	7	5	7	5	5	5	15	15	5	5	5	5	5	5	5	5	5	5	5	5	5	15	5	15	5	5	5	5	15	15	15	15
7:127461770:TA:TAA	NA	NA	5	5	5	5	5	5	15	5	15	15	5	15	5	7	7	7	5	7	5	5	5	15	15	5	5	5	5	5	5	5	5	5	5	5	5	5	15	5	15	5	5	5	5	15	15	15	15
7:127464386:A:G	1.205	6	15	15	15	5	5	5	15	15	15	15	5	15	5	5	5	5	5	15	5	5	15	15	15	5	5	5	5	15	5	15	5	5	5	5	5	5	15	5	15	15	5	15	5	15	15	15	15
7:127466608:A:C	3.854	7	15	15	15	5	5	5	15	15	15	15	5	15	5	5	5	5	5	15	5	5	15	15	15	15	15	15	5	15	5	15	5	5	5	5	5	5	15	5	15	15	5	15	5	15	15	15	15
7:127468928:C:T	6.661	7	15	15	15	5	5	5	15	15	15	15	5	15	5	5	5	7	5	15	5	7	15	15	15	15	15	15	5	15	5	15	7	5	5	5	5	5	15	5	15	15	5	15	5	15	15	15	15
7:127469081:A:T	4.828	6	15	15	7	5	5	5	15	15	7	7	5	15	5	5	5	7	5	15	7	7	15	15	15	5	15	15	15	15	5	15	7	7	5	5	5	5	15	5	15	15	5	15	5	15	15	15	15
7:127469624:C:T	11.6	NA	15	15	15	5	5	5	15	15	15	15	5	15	5	5	5	5	5	15	15	15	15	15	15	5	15	15	15	15	5	15	7	7	5	5	5	5	15	5	15	15	5	15	5	15	15	15	15
7:127471960:A:AC	1.728	NA	15	15	15	5	5	5	15	15	15	15	4	15	5	5	5	5	5	15	15	15	15	15	7	5	15	15	15	15	5	15	5	5	5	5	5	5	15	5	15	5	5	15	5	15	15	15	15
7:127472009:C:T	1.107	5	15	15	15	5	5	5	15	15	15	15	4	15	5	5	5	5	5	15	15	15	15	15	7	5	15	15	15	15	5	15	5	5	5	5	5	5	15	5	15	5	5	15	5	15	15	15	15
7:127474435:C:G	0.618	7	15	15	15	5	5	5	15	15	5	15	4	5	4	5	5	5	5	15	15	15	15	15	7	5	5	7	15	5	7	15	5	5	5	5	5	5	5	5	15	5	5	15	5	15	5	5	15
7:127475188:C:T	9.262	6	15	15	15	15	5	5	15	15	5	15	5	5	4	15	5	5	5	15	15	15	15	15	5	5	5	5	15	5	7	15	5	5	5	5	5	5	5	5	15	5	5	15	5	15	5	5	15
7:127476253:C:T	5.227	7	9	15	15	14	5	5	15	15	5	15	8	5	4	9	8	8	5	9	9	9	5	15	5	5	5	5	15	5	7	15	5	9	5	5	8	9	5	5	15	5	5	8	5	15	8	5	15
7:127478125:C:T	0.098	3a	9	5	15	9	8	8	15	15	8	15	8	5	8	5	8	8	8	9	15	8	5	15	9	4	5	5	9	8	8	9	8	9	8	5	8	8	5	5	5	5	8	5	8	8	5	8	15
7:127480364:A:G	7.052	5	7	7	5	5	5	5	15	5	5	5	5	5	5	7	7	7	5	7	7	7	5	15	5	5	5	5	15	5	5	15	5	5	5	5	5	4	5	5	5	5	5	5	5	5	5	5	15
7:127481278:A:G	1.721	5	5	15	5	5	5	5	15	5	5	5	4	15	5	7	5	5	5	5	7	7	5	15	5	5	5	5	7	5	5	15	5	5	5	5	5	5	5	5	5	5	5	5	5	5	5	5	15
7:127481759:G:T	5.113	5	5	15	5	5	5	5	15	5	5	5	4	15	5	5	5	5	5	5	5	5	5	15	5	5	5	5	5	5	5	15	5	5	5	5	4	4	5	5	5	5	5	5	5	5	5	5	15
7:127482600:C:G	1.628	7	5	15	5	5	5	5	15	5	5	5	4	15	5	5	5	5	5	5	5	5	5	15	5	5	5	5	5	5	5	15	4	5	5	5	4	4	5	5	5	5	5	5	4	5	5	5	15
7:127483211:C:T	5.53	7	5	15	5	5	5	5	15	5	5	5	4	15	4	4	5	4	5	5	5	5	5	15	5	5	4	4	5	5	5	15	4	5	4	5	4	4	5	5	5	5	4	4	4	5	5	4	15
7:127486390:C:T	4.455	NA	5	15	5	5	5	5	15	5	5	5	4	15	4	4	4	4	5	5	5	5	5	15	7	5	4	6	7	4	4	5	5	4	4	4	5	4	5	5	5	5	4	5	4	5	5	4	5
7:127486662:A:G	1.661	NA	5	15	5	5	5	5	15	5	5	5	4	15	4	4	6	4	5	5	5	5	5	15	7	5	4	6	7	4	4	5	4	4	4	4	5	4	5	5	5	5	5	5	4	5	5	4	5
7:127488007:A:G	4.068	7	7	15	7	15	5	5	15	7	5	6	6	15	4	2	6	7	5	7	7	2	15	15	2	7	6	4	7	4	7	5	6	7	4	5	5	4	5	5	5	5	4	5	4	4	5	5	5
7:127489607:A:C	5.132	5	5	15	15	15	5	5	15	5	5	4	4	15	4	4	5	4	5	5	4	4	15	15	6	5	4	4	4	4	5	5	4	4	4	4	5	4	5	5	5	5	5	5	4	4	5	5	5
7:127492217:A:AAAATAAAATAAAAT	1.324	NA	5	15	15	15	5	5	15	5	5	5	5	5	4	5	5	5	5	5	5	5	15	15	5	5	5	5	5	5	5	15	5	5	14	5	5	5	5	5	5	5	5	5	5	5	5	5	5
7:127493657:A:T	1.517	4	5	15	15	15	5	5	15	5	5	5	5	5	4	5	5	5	5	5	5	5	15	15	5	5	5	5	5	7	5	15	5	5	14	5	5	5	5	5	14	5	7	5	5	5	5	7	5
7:127495198:A:G	2.17	7	5	15	15	15	5	5	15	5	5	5	5	5	5	5	5	5	5	5	5	5	15	15	5	5	5	5	5	5	5	15	5	5	14	5	5	5	5	5	14	5	5	5	5	5	5	14	5
7:127495556:G:GT	1.28	NA	5	15	15	15	5	5	15	5	5	5	5	5	5	7	5	5	5	5	7	5	15	15	5	5	5	5	5	5	5	15	5	5	14	5	5	5	5	5	14	5	5	7	7	5	5	14	7
7:127495565:G:GT	1.037	NA	5	15	15	15	5	5	15	5	5	5	5	5	5	7	5	5	5	5	7	5	15	15	5	5	5	5	5	5	5	15	5	5	14	5	5	5	5	5	14	5	5	7	7	5	5	14	7
7:127495797:C:T	3.473	6	5	15	15	15	5	5	15	5	5	5	5	5	5	7	5	7	5	7	7	7	15	15	5	7	5	5	5	5	5	15	5	5	14	5	5	5	5	7	14	7	7	7	7	5	5	14	7
7:127496768:A:G	1.882	NA	5	15	15	15	5	5	15	5	5	5	5	5	4	7	5	5	5	7	7	7	15	15	5	5	5	5	5	5	5	15	5	5	2	7	7	7	7	7	7	7	2	7	7	7	7	14	7
7:127499338:G:T	7.985	7	5	15	15	15	5	5	15	5	5	5	4	5	5	5	5	5	5	15	15	5	15	15	5	5	5	5	5	5	5	15	5	5	7	7	5	5	7	7	12	7	7	7	7	7	7	7	7
7:127501613:C:T	0.407	7	5	15	15	15	5	5	15	5	5	5	5	5	5	5	5	5	5	15	15	5	15	15	5	5	5	5	5	5	5	15	5	5	5	5	5	5	5	5	5	5	5	5	15	5	5	5	5
7:127505755:A:C	3.525	4	5	15	15	15	5	5	15	7	5	7	4	5	5	5	5	5	5	15	5	5	15	15	7	5	5	7	5	5	5	15	5	5	4	5	5	5	5	15	5	7	5	5	15	5	15	5	15
7:127506019:G:T	8.441	7	7	15	15	15	5	5	15	7	5	5	4	5	4	7	5	7	5	15	5	5	15	15	7	5	5	7	5	5	5	15	5	5	4	5	5	5	5	15	5	5	5	5	15	5	15	5	15
7:127506080:C:T	2.758	7	7	15	15	15	5	5	15	7	5	5	4	5	4	7	5	7	5	15	5	5	15	15	7	5	5	7	5	5	5	15	5	5	4	5	5	5	5	15	5	5	5	5	15	5	15	5	15
7:127506508:C:CT	2.781	NA	7	15	15	15	5	5	15	7	5	5	5	5	4	7	5	7	5	7	5	7	15	15	5	7	5	5	5	5	5	15	5	5	4	5	5	5	5	15	5	5	5	5	15	5	15	5	15
7:127509070:A:G	6.374	6	5	15	15	15	5	5	15	15	15	5	5	5	4	5	5	15	5	5	15	5	15	15	5	15	5	5	5	5	5	15	5	5	5	5	5	5	5	15	5	5	5	5	15	5	15	5	15
7:127510004:A:G	9.06	7	5	15	15	15	5	5	15	15	15	5	5	5	4	5	5	15	5	5	15	5	15	15	5	15	5	5	5	5	7	7	5	5	5	5	5	5	5	15	5	5	5	5	15	5	15	5	15
7:127510489:A:G	5.438	4	5	15	15	15	5	5	15	15	15	5	5	5	4	5	5	15	5	5	15	5	15	15	5	15	5	5	5	5	7	7	5	5	5	5	5	5	5	15	5	5	5	5	15	5	15	5	15
7:127511698:C:T	1.82	7	5	15	15	15	5	5	15	15	15	5	4	5	4	5	5	15	5	5	15	5	15	15	5	15	5	5	5	5	7	7	5	5	5	5	5	5	5	15	5	5	5	5	15	5	15	5	15
7:127512125:C:T	0.142	6	5	15	15	15	5	5	15	15	15	5	4	5	6	5	5	15	5	15	15	5	15	15	5	15	5	5	5	5	7	7	5	5	5	5	5	5	5	15	5	5	5	5	15	5	15	5	15
7:127514193:A:G	0.17	4	5	15	15	15	5	5	15	15	15	5	4	7	4	5	5	15	7	15	15	5	15	15	5	15	7	5	5	5	5	15	5	5	4	5	5	5	5	15	5	5	5	5	15	5	15	5	7
7:127517785:C:T	0.468	7	5	15	15	15	5	5	15	5	15	5	5	5	5	15	5	15	5	15	15	5	15	15	15	5	7	7	5	5	7	15	5	5	5	5	5	7	5	5	5	5	5	5	5	5	15	5	5
7:127517965:A:G	2.715	6	5	15	15	15	5	5	15	5	15	5	5	5	5	15	5	15	5	15	15	5	15	15	15	5	7	7	5	5	7	15	5	5	5	5	5	7	5	5	5	5	5	5	5	5	15	5	5
7:127519278:A:T	8.767	5	5	15	15	7	5	5	15	5	5	5	7	5	7	15	5	15	5	15	5	5	15	15	15	5	7	5	5	5	5	15	5	5	5	5	5	5	5	5	5	5	7	5	5	5	15	5	5
7:127520162:G:T	1.224	4	5	15	15	5	5	5	15	5	5	5	7	5	7	15	5	15	5	15	5	5	15	15	15	5	15	5	5	5	5	15	5	5	5	5	5	5	5	5	5	5	5	5	5	5	5	5	5
7:127520769:G:GGTGT	3.412	NA	5	15	15	5	5	5	15	5	5	5	7	5	7	15	5	15	5	15	5	5	15	15	15	5	15	5	5	5	5	15	5	5	5	5	5	5	5	5	5	5	5	5	5	5	5	5	5
7:127520769:G:GGT	3.541	NA	5	15	15	5	5	5	15	5	5	5	7	5	7	15	5	15	5	15	5	5	15	15	15	5	15	5	5	5	5	15	5	5	5	5	5	5	5	5	5	5	5	5	5	5	5	5	5
7:127521056:C:G	2.404	7	5	15	15	5	5	5	15	5	5	5	5	5	7	15	7	15	5	15	5	5	7	15	15	5	15	5	5	5	5	15	5	5	5	5	5	5	5	5	5	5	5	5	5	5	5	5	5
7:127521693:A:T	5.085	6	5	15	15	5	5	5	15	5	5	5	5	5	7	15	7	15	5	15	5	5	5	15	15	5	15	5	5	5	5	15	5	5	5	5	5	5	5	5	5	5	5	5	5	5	5	5	5
7:127522473:G:GGAGAGGA	0.545	NA	5	15	15	5	5	5	5	5	5	5	5	5	5	15	5	5	5	5	5	5	5	5	15	5	15	5	5	5	5	5	5	5	5	5	5	5	5	5	5	5	5	5	5	5	5	5	5
7:127522715:G:GA	13.73	NA	5	15	15	5	5	5	5	5	5	5	6	5	5	15	5	5	5	5	5	5	5	5	15	5	15	5	5	5	5	5	5	5	5	5	5	5	5	5	5	5	5	5	5	5	5	5	5
7:127526038:C:T	14.49	4	7	5	7	7	7	5	5	5	5	5	7	7	7	7	7	7	7	7	7	5	5	5	7	7	7	2	5	7	5	5	4	5	5	5	5	5	5	5	5	5	5	5	5	5	5	5	5
7:127529679:A:AT	1.27	NA	5	5	5	5	5	5	5	5	4	5	4	5	4	4	4	4	5	5	5	4	5	5	5	5	4	4	4	4	5	5	4	4	4	4	4	4	5	5	5	5	4	5	4	4	5	4	5
7:127530017:A:G	5.299	7	5	5	5	5	5	5	14	5	4	5	4	5	4	4	4	4	5	5	5	4	5	5	5	5	5	4	4	4	5	5	4	4	4	4	4	4	5	5	5	5	4	5	4	4	5	4	5
7:127531213:C:G	1.787	4	5	5	5	7	7	5	7	4	4	5	3	5	6	4	6	5	7	5	5	5	5	5	7	5	7	6	4	5	7	7	4	4	4	4	5	4	5	5	5	5	4	5	4	4	5	5	5
7:127533338:C:T	4.04	4	5	5	5	5	5	5	5	5	5	5	4	5	4	5	5	5	5	5	5	6	5	5	7	5	7	5	5	4	5	15	5	5	4	5	5	4	5	5	5	5	4	5	5	5	5	5	5
7:127533339:A:G	6.707	4	5	5	5	5	5	5	5	5	5	5	4	5	4	5	5	5	5	5	5	6	5	5	7	5	7	5	5	4	5	15	5	5	4	5	5	4	5	5	5	5	4	5	5	5	5	5	5
7:127533877:C:T	5.171	4	5	5	5	5	5	5	5	5	5	5	4	5	4	5	5	5	5	5	7	7	5	5	7	5	5	5	7	7	5	15	5	5	5	5	5	5	5	5	5	5	4	5	5	5	5	5	5
7:127538559:C:T	7.732	NA	5	5	5	5	5	5	5	5	5	5	5	5	7	5	5	7	5	5	5	5	5	5	7	5	7	7	5	7	5	15	5	7	5	5	5	5	5	5	5	5	7	7	5	5	5	5	5
7:127539245:C:G	2.265	7	5	5	5	5	5	5	5	5	5	5	5	5	7	5	5	7	5	5	5	7	5	5	5	5	5	5	5	5	5	15	5	5	5	5	5	5	5	5	5	5	7	5	5	5	5	5	5
7:127539867:C:G	4.72	7	5	5	7	7	5	5	5	7	5	7	5	5	7	7	5	7	5	7	7	7	5	5	5	7	5	5	5	5	5	15	5	5	5	5	5	7	5	5	5	5	7	5	5	5	5	5	5
7:127540377:A:G	1.433	4	7	5	7	7	7	5	5	7	7	7	7	5	7	7	7	7	5	7	7	7	5	5	5	7	5	5	5	5	5	15	5	5	5	5	5	7	5	5	5	5	7	5	5	5	5	5	7
7:127540433:C:T	1.087	3a	7	5	7	7	7	5	7	7	7	7	7	7	7	7	7	7	5	7	7	7	5	7	5	7	7	5	7	5	5	15	5	7	5	5	5	7	5	5	5	5	7	7	5	5	5	5	7
7:127541656:A:C	0.287	5	7	5	7	5	5	5	7	7	7	5	7	7	7	2	7	7	7	7	7	2	5	5	5	7	5	5	5	5	7	15	7	7	7	5	7	7	5	5	5	5	5	7	5	5	5	7	7
7:127546472:A:G	1.409	5	5	15	5	5	7	7	15	15	5	5	5	15	7	5	5	7	5	5	5	7	15	5	4	5	5	5	5	7	4	15	4	4	4	5	5	4	5	5	5	15	5	5	5	5	15	7	7
7:127548412:C:T	1.381	6	5	15	5	15	5	5	15	15	5	5	5	15	7	5	5	5	5	15	5	15	15	5	5	5	5	5	5	5	5	15	5	5	5	5	5	4	5	5	5	15	5	5	5	5	15	5	15
7:127551403:C:T	0.216	6	15	15	5	15	5	5	15	15	5	5	5	15	4	5	5	5	5	5	5	15	15	5	5	5	15	5	4	5	5	15	5	7	5	5	5	5	5	5	5	15	5	5	5	5	15	5	15
7:127553133:A:G	0.832	2c	15	15	5	15	5	5	15	15	5	5	7	15	5	7	7	7	5	7	7	7	15	5	5	7	15	5	5	5	5	15	7	7	5	5	5	5	15	5	5	15	5	5	5	5	15	5	15
7:127553442:A:G	5.966	5	15	15	7	15	5	5	15	15	5	5	5	15	5	5	15	7	5	7	15	7	15	5	7	7	15	5	5	5	5	15	5	7	5	5	5	5	15	5	5	15	5	5	5	5	15	5	15
7:127556116:G:T	0.025	6	15	15	15	15	5	5	15	15	15	7	5	15	5	15	15	5	5	15	15	15	15	5	5	5	15	5	5	5	5	15	5	5	5	5	5	5	15	5	5	15	5	15	5	5	15	5	15
7:127557493:C:T	4.942	7	15	15	15	15	5	5	15	15	15	5	5	15	5	15	15	5	5	15	15	15	15	5	5	5	15	5	5	5	5	15	5	5	5	5	5	5	15	5	5	15	5	15	5	5	15	5	15
7:127559133:C:T	4.29	6	15	15	15	15	5	5	15	15	15	5	5	15	5	15	15	5	5	15	15	15	15	5	5	5	15	7	5	5	5	15	5	5	5	5	5	5	15	5	5	15	5	15	5	5	15	5	15
7:127559921:C:T	0.878	6	15	15	15	15	5	5	15	15	15	5	5	15	5	15	15	5	5	15	15	15	15	5	5	5	15	7	5	5	5	15	5	5	5	5	5	5	15	5	5	15	5	15	5	5	15	5	15
7:127563189:G:T	0.051	7	15	5	15	15	5	5	15	15	15	5	5	15	5	15	15	5	5	15	5	15	15	5	5	5	7	5	5	5	5	15	5	5	5	5	5	5	15	5	5	15	5	15	5	5	5	7	15
7:127564039:C:CT	2.991	NA	15	5	15	15	5	5	15	15	15	5	5	15	5	15	15	5	5	15	5	15	15	5	5	5	5	5	5	5	5	15	5	5	5	5	5	5	15	5	5	15	5	15	5	5	5	5	15
7:127566478:C:T	3.013	7	15	5	15	15	5	5	15	15	15	5	5	15	5	15	15	5	5	15	5	15	15	5	5	5	5	5	5	5	5	15	5	7	5	5	5	5	15	5	5	15	5	5	5	5	5	5	15
7:127566637:A:G	2.582	6	15	5	15	15	5	5	15	15	15	5	5	15	5	15	15	5	5	15	5	15	15	5	5	5	5	5	5	5	5	15	5	7	5	5	5	5	15	5	5	15	5	5	5	5	5	5	15
7:127568983:C:T	2.669	5	5	5	5	5	5	5	5	5	5	5	5	5	5	5	5	5	5	5	5	5	15	5	5	5	5	5	5	5	5	5	7	7	5	5	5	5	5	5	5	15	5	5	5	5	5	5	5
7:127572826:A:G	0.119	5	5	5	5	5	5	5	5	5	7	7	4	5	4	5	5	5	5	5	4	5	5	5	4	4	5	7	4	4	4	5	4	5	4	4	4	4	5	5	5	5	5	5	4	5	5	4	5
7:127577115:G:GAAT	11.06	NA	5	5	5	7	5	5	5	7	5	5	7	5	5	7	7	5	5	7	7	7	5	5	5	5	5	5	4	5	5	5	5	5	5	5	5	4	5	5	5	5	5	5	5	5	5	5	5
7:127581677:A:G	19.9	NA	5	5	5	15	5	5	5	5	5	7	5	7	4	5	5	5	5	5	5	5	5	5	5	5	5	5	5	5	4	5	5	6	4	5	5	5	5	5	5	5	5	5	5	5	5	5	5
7:127581854:A:ACT	18.71	NA	5	5	5	15	5	5	5	5	5	7	5	5	4	5	5	5	5	5	5	5	5	5	5	5	5	5	5	5	4	5	5	6	4	5	5	5	5	5	5	5	5	5	5	5	5	5	5
7:127584722:C:T	14.84	6	5	5	5	15	5	5	5	5	5	7	4	5	4	5	5	5	5	5	5	5	14	5	5	5	5	4	7	4	4	5	4	5	4	5	5	4	5	5	5	5	4	5	5	5	5	5	5
7:127590914:A:G	1.289	7	5	5	5	5	5	5	5	5	5	5	5	5	5	5	5	5	5	5	5	5	15	5	5	5	5	5	5	5	7	5	4	5	5	5	5	5	15	15	5	5	5	5	5	5	5	5	15
7:127591737:G:T	0.035	7	5	5	5	5	5	5	5	5	5	5	5	5	5	5	5	5	5	5	5	5	15	5	5	5	5	5	5	5	7	7	4	5	5	5	5	5	15	15	5	5	5	5	5	5	5	5	15
7:127593275:A:G	1.167	6	5	5	5	5	5	5	5	5	5	5	4	5	5	5	5	5	5	5	5	5	15	5	5	5	5	5	5	5	7	7	5	4	5	5	5	5	15	15	5	5	5	5	5	5	5	5	15
7:127595077:C:G	6.955	5	5	5	7	7	7	5	7	5	5	5	6	7	6	5	5	5	6	15	5	5	15	5	4	5	5	4	5	4	7	5	4	4	4	5	5	5	15	15	5	5	5	5	5	5	5	5	15
7:127596408:A:G	3.634	NA	5	5	5	15	5	5	5	5	5	5	4	5	4	5	5	5	4	15	5	5	15	5	4	5	5	4	5	5	5	5	4	4	4	5	5	5	15	15	5	5	5	5	5	5	5	4	15
7:127600134:A:T	7.356	3a	5	5	5	15	4	5	5	5	4	4	4	5	4	5	4	4	4	15	5	5	15	5	4	5	4	4	4	4	4	5	4	4	4	5	4	4	15	15	5	5	4	5	5	5	5	5	15
7:127600378:C:T	11.72	7	5	5	5	15	4	5	5	5	4	4	4	5	4	5	4	4	4	15	5	5	15	5	4	5	4	4	4	4	4	5	4	4	4	5	4	4	15	15	5	5	4	5	5	5	5	5	15
7:127606281:A:C	1.193	7	5	15	15	15	5	5	5	15	5	5	5	5	5	5	5	5	5	15	5	5	15	5	5	5	5	5	5	5	5	5	5	5	5	5	5	5	15	15	5	5	5	5	5	5	5	5	15
7:127609301:A:G	1.561	5	5	15	15	15	5	5	5	15	5	7	4	5	4	5	5	5	6	15	5	5	15	5	5	5	5	5	5	5	5	7	5	5	5	5	5	5	15	15	5	5	5	5	5	5	5	5	5
7:127609516:C:T	0.778	6	5	15	15	15	5	5	5	15	5	5	4	5	5	5	5	5	5	15	5	5	15	5	5	5	5	5	5	5	5	15	5	5	5	5	5	5	15	15	5	5	5	5	5	5	5	5	5
7:127611358:A:G	2.962	6	5	15	15	15	5	5	5	15	5	5	4	5	4	5	5	5	5	15	5	5	15	5	5	5	5	5	5	4	5	15	5	5	5	5	5	5	15	15	5	5	5	5	5	5	5	5	5
7:127612859:C:T	3.971	6	5	15	15	15	5	4	5	15	5	5	5	5	4	5	5	5	5	15	5	5	15	5	5	5	5	5	5	5	5	15	5	5	5	5	5	4	15	5	5	5	5	5	5	5	5	5	5
7:127616804:G:T	8.88	5	5	7	5	15	6	6	7	8	7	7	4	7	4	8	5	5	4	5	5	5	5	9	5	4	5	5	4	5	8	5	4	4	5	4	5	8	15	5	4	5	4	4	5	4	4	4	5
7:127617772:C:G	0.073	6	5	5	9	9	5	5	15	5	4	5	8	5	8	8	5	5	5	5	5	8	5	9	5	4	5	4	5	4	8	5	4	4	5	4	5	8	9	5	4	5	4	4	5	4	5	4	5
7:127620470:G:T	0.69	NA	15	5	7	15	5	5	15	5	5	5	4	5	4	5	5	5	5	5	5	5	5	15	5	5	5	5	5	5	5	5	4	5	5	5	5	5	15	5	5	5	5	5	5	5	5	15	5
7:127620471:A:C	0.814	NA	15	5	7	15	5	5	15	5	5	5	4	5	4	5	5	5	5	5	5	5	5	15	5	5	5	5	5	5	5	5	4	5	5	5	5	5	15	5	5	5	5	5	5	5	5	15	5
7:127620472:C:T	0.856	NA	15	5	7	15	5	5	15	5	5	5	4	5	4	5	5	5	5	5	5	5	5	15	5	5	5	5	5	5	5	5	4	5	5	5	5	5	15	5	5	5	5	5	5	5	5	15	5
7:127625399:C:T	1.307	NA	5	5	5	15	7	7	5	6	5	5	5	5	5	5	5	5	5	5	5	5	7	15	5	7	5	5	5	5	5	5	4	5	5	5	5	4	5	5	5	5	5	5	5	5	5	5	5
7:127631926:A:G	4.472	7	5	15	5	15	5	5	4	5	4	4	4	5	4	5	4	4	4	5	4	4	5	5	4	4	4	4	4	4	4	5	4	4	4	4	5	4	5	4	4	5	4	4	4	4	4	4	4
7:127632704:A:G	0.138	5	5	15	5	15	5	5	5	5	4	4	4	5	4	5	5	4	4	5	5	4	5	5	4	4	4	4	4	4	4	5	4	4	4	4	5	4	5	4	5	5	4	4	4	4	4	4	4
7:127636193:T:TA	1.497	NA	7	15	7	15	7	7	7	5	7	7	7	7	7	5	7	7	7	15	7	7	5	7	2	5	7	7	7	5	4	5	4	4	4	4	5	5	5	5	5	5	5	4	5	5	5	4	5
7:127637816:A:G	1.844	3a	5	15	15	15	5	5	5	7	5	4	6	7	6	5	6	5	5	15	5	5	15	5	6	5	5	7	5	4	4	5	4	4	4	5	4	4	5	5	5	5	4	5	5	5	5	5	5
7:127638874:C:T	3.074	3a	5	15	15	15	5	5	5	15	5	4	4	7	6	5	5	5	5	15	5	5	15	5	5	5	5	5	5	4	5	6	5	5	4	5	5	4	5	5	5	5	5	5	5	5	5	5	5
7:127642794:A:T	7.436	7	5	15	15	15	5	5	5	15	5	4	5	5	4	5	5	5	4	15	5	5	15	5	5	5	5	5	5	4	7	7	7	7	5	5	5	5	5	5	5	5	7	5	7	5	5	5	5
7:127645852:A:G	0.402	2b	5	15	15	15	7	7	6	15	7	6	7	5	6	5	5	5	4	5	5	5	15	5	5	5	5	5	5	5	4	4	5	7	5	5	5	5	15	5	5	5	5	5	5	5	5	5	15
7:127650884:C:G	9.093	5	5	15	7	15	5	5	7	7	7	6	5	7	4	7	5	7	5	5	5	5	5	5	5	7	5	5	5	5	5	4	5	5	4	5	5	4	15	5	5	5	5	4	5	5	5	5	15
7:127651281:C:T	14.32	5	5	15	7	15	5	5	7	7	7	6	5	7	4	7	5	7	7	5	7	5	5	7	7	7	5	5	5	5	5	4	5	5	4	5	5	4	15	5	5	5	5	5	5	5	5	5	15
7:127653812:C:T	0.097	5	5	15	5	15	4	4	5	5	4	4	5	5	4	5	5	5	4	5	5	5	5	5	5	5	5	5	4	5	4	4	4	4	5	4	4	4	15	5	5	5	4	5	5	5	5	4	15
7:127656574:C:T	6.199	4	5	15	5	15	5	5	5	5	4	4	5	5	4	5	5	5	5	5	5	5	5	5	5	5	5	5	5	5	5	7	5	5	5	5	5	5	15	5	5	15	5	5	5	5	5	4	15
7:127658196:C:T	0.522	NA	5	15	7	15	4	5	7	5	4	6	5	7	4	5	7	7	4	5	7	7	5	7	5	7	7	5	4	7	4	7	4	4	4	5	5	4	5	5	5	15	5	5	5	5	5	5	15
7:127659290:A:G	4.037	5	7	7	7	5	5	5	7	7	6	6	7	7	4	7	2	7	5	7	7	7	7	7	5	7	5	5	5	5	4	7	4	4	4	5	5	5	5	5	5	15	5	5	5	5	5	5	15
7:127660351:A:G	4.961	4	7	7	7	5	5	5	7	5	4	6	6	7	4	7	7	7	4	7	7	7	7	7	5	7	5	5	5	6	4	6	4	4	4	4	5	4	5	5	5	15	5	5	5	5	5	4	15
7:127660763:C:T	5.475	7	7	7	7	5	6	4	7	5	4	6	4	7	6	5	7	7	4	5	5	5	5	5	4	5	4	4	6	7	4	6	4	4	4	4	5	4	5	5	5	15	4	5	5	5	4	4	15
7:127674026:A:G	2.163	5	14	14	13	14	5	5	15	15	15	5	12	13	7	13	13	13	5	14	13	13	14	5	5	14	5	15	15	5	5	15	5	5	13	14	13	5	15	15	15	5	5	5	5	5	5	14	5
7:127675641:C:G	1.943	5	14	15	14	15	5	5	15	15	15	5	5	14	5	14	14	14	5	14	14	14	15	5	5	14	5	15	15	5	5	15	5	5	5	15	14	5	15	15	15	5	5	5	5	5	5	14	5
7:127677336:C:T	4.533	4	15	15	15	15	5	5	15	15	15	5	5	14	5	15	15	15	5	14	15	15	15	5	5	14	5	15	15	5	5	15	5	7	5	15	15	5	15	15	15	5	5	5	5	5	5	15	5
7:127678741:G:GTT	6.156	NA	15	15	15	15	5	5	15	15	15	5	5	15	5	15	15	15	5	14	15	15	15	5	5	14	5	15	15	5	5	15	5	5	5	15	15	5	15	15	15	5	15	5	5	5	5	15	5
7:127679062:C:G	5.466	5	15	15	15	15	5	5	15	15	15	5	5	15	5	15	15	15	5	14	15	15	15	5	5	14	5	15	15	5	5	15	5	5	5	15	15	5	15	15	15	5	15	5	5	5	5	15	5
7:127680203:A:AGCCCAGGCT	9.582	NA	15	15	15	15	5	5	15	15	15	5	5	15	5	15	15	15	5	5	15	15	15	5	5	7	5	15	15	5	5	15	5	5	5	15	15	5	15	15	15	5	15	5	5	5	5	5	5
7:127681420:A:T	13.71	4	15	15	15	15	5	5	5	5	15	7	5	15	5	15	15	15	5	5	15	15	15	5	5	5	5	7	7	7	7	15	4	5	5	15	15	4	15	15	15	5	5	5	5	5	5	5	5
7:127681421:C:T	14.85	2a	15	15	15	15	5	5	5	5	15	7	5	15	5	15	15	15	5	5	15	15	15	5	5	5	5	7	7	7	7	15	4	5	5	15	15	4	15	15	15	5	5	5	5	5	5	5	5
7:127681555:C:T	7.041	4	15	15	15	15	5	5	5	5	15	7	5	15	5	15	15	15	5	5	15	15	15	5	5	5	5	7	7	7	7	15	4	5	5	15	15	4	15	15	15	5	5	5	5	5	5	5	5
7:127681703:G:T	8.781	5	15	15	15	15	5	5	5	5	7	7	5	7	5	15	15	15	5	5	15	15	15	5	5	5	5	7	7	7	5	15	4	5	5	15	15	4	15	15	15	5	5	5	5	5	5	5	5
7:127681731:A:G	0.06	NA	15	15	15	15	5	5	5	5	7	7	5	7	5	15	15	15	5	5	15	15	15	5	5	5	5	7	7	7	5	15	4	5	5	15	15	4	15	15	15	5	5	5	5	5	5	5	5
7:127688150:A:G	1.467	7	5	15	15	15	5	5	15	5	15	5	5	15	5	15	15	15	5	5	15	15	15	5	5	5	5	5	5	5	5	15	5	5	5	5	15	5	15	5	5	5	5	5	15	5	5	5	15
7:127688625:A:G	10.84	7	5	15	15	15	5	5	15	5	15	5	5	15	5	15	15	15	5	5	15	15	15	5	5	5	5	5	5	5	5	15	5	5	4	5	15	5	15	5	5	5	5	5	15	5	5	5	15
7:127694814:A:C	19.11	NA	5	15	15	15	5	5	5	5	5	5	5	15	5	5	15	15	7	5	15	15	15	5	5	5	5	5	5	4	4	15	5	5	5	5	5	4	5	5	5	5	5	4	5	5	5	5	5
7:127699186:A:G	0.357	5	5	15	7	15	5	5	7	5	5	7	5	7	5	5	15	5	5	5	7	5	15	5	5	7	5	5	7	5	5	15	4	7	2	7	5	5	7	7	7	7	7	7	7	7	7	7	7
7:127702283:A:G	2.011	7	15	15	5	15	5	7	7	5	5	7	5	7	5	5	5	15	6	5	15	5	15	5	5	5	5	5	4	4	4	15	5	5	7	6	5	5	5	15	7	15	5	5	5	5	5	5	5
7:127702289:C:G	0.055	7	15	15	5	15	5	7	7	5	5	7	5	7	5	5	5	15	6	5	15	5	15	5	5	5	5	5	4	4	4	15	5	5	7	6	5	5	5	15	7	15	5	5	5	5	5	5	5
7:127702448:A:G	4.015	6	15	15	5	15	5	7	7	5	5	7	5	15	5	5	5	15	6	5	15	5	15	5	5	5	5	5	4	4	4	15	5	5	7	6	5	5	5	15	7	15	5	5	5	5	5	5	5
7:127706686:C:T	12.51	NA	15	15	5	15	4	4	5	5	5	15	5	15	5	5	5	15	4	5	15	5	15	5	5	5	5	5	5	5	5	15	4	5	5	5	5	5	5	15	5	15	5	5	5	5	5	5	5
7:127707175:C:T	1.231	NA	15	15	5	15	4	4	5	5	5	15	5	15	5	5	5	15	4	5	15	5	15	5	5	5	5	5	5	5	6	15	5	5	5	5	5	5	5	15	5	15	5	5	5	5	5	5	5
7:127708975:A:G	5.819	5	15	15	5	15	4	5	5	5	5	15	5	15	4	5	5	15	6	5	15	5	15	5	5	5	5	5	5	5	5	15	5	5	7	7	5	5	5	15	7	15	5	5	5	5	5	5	5
7:127711701:A:G	4.777	5	15	15	5	15	5	5	5	5	5	15	5	15	4	5	5	15	4	5	15	5	15	5	5	5	5	5	4	5	4	5	5	5	2	5	5	4	5	7	7	15	7	4	5	5	5	5	7
7:127716892:A:G	6.191	5	5	15	5	15	4	6	5	4	4	4	5	7	4	5	5	6	4	5	5	5	5	5	5	4	7	4	4	5	4	4	4	4	6	4	5	6	5	5	4	15	4	4	4	4	4	4	7
7:127717977:C:T	3.061	5	5	15	5	15	4	6	5	4	4	4	5	5	4	4	4	5	4	5	5	5	5	5	4	4	5	4	4	5	4	4	4	4	4	4	5	4	5	5	4	15	4	4	4	4	4	4	5
7:127719243:A:G	0.496	5	5	15	5	15	4	4	5	5	5	5	5	5	4	4	5	5	4	4	5	5	5	5	4	4	4	4	4	5	4	5	4	4	4	4	5	4	5	5	4	15	4	4	5	4	5	4	5
7:127721507:C:T	13.12	5	5	15	4	15	4	4	5	4	6	6	4	7	4	4	4	4	4	4	4	4	5	6	4	4	4	4	4	5	4	5	4	4	4	4	5	4	5	5	4	15	4	4	4	4	4	4	5
7:127722719:C:T	9.224	4	5	15	5	15	4	4	7	5	6	6	4	7	4	4	4	5	4	4	5	5	5	5	4	4	5	6	4	5	4	4	4	4	5	4	5	4	5	5	4	15	4	4	4	4	4	4	5
7:127723313:A:G	4.533	5	5	15	5	15	4	4	5	5	6	6	4	7	4	4	4	5	4	4	5	5	5	5	4	4	5	5	4	5	4	4	4	4	5	4	5	4	5	5	4	15	4	4	4	4	4	4	5
7:127727400:A:G	0.242	5	5	15	4	15	4	4	5	4	4	4	4	5	4	4	4	4	4	4	4	4	5	5	4	4	4	4	4	5	4	5	4	4	4	4	5	4	5	5	4	5	4	4	4	4	4	4	5
7:127729173:A:C	3.779	5	5	15	4	15	6	4	5	5	4	5	4	5	4	4	4	4	4	5	5	4	5	5	4	4	4	4	4	5	4	7	4	4	4	4	5	4	5	5	4	5	4	4	4	4	4	4	4
7:127729887:C:T	9.485	5	4	15	4	15	4	4	4	4	4	4	4	5	4	4	4	4	4	4	4	4	4	4	4	4	4	4	4	5	4	4	4	4	4	4	5	4	5	5	4	5	4	4	4	4	4	4	4
7:127731618:C:T	2.185	5	5	15	4	15	4	4	5	4	4	4	4	5	4	4	4	4	4	4	4	4	5	5	4	4	4	4	4	4	4	4	4	4	4	4	5	4	5	5	4	5	4	4	4	4	4	4	5
7:127733365:A:G	0.052	5	5	15	4	15	4	6	5	4	6	6	4	5	4	4	4	5	4	4	5	4	5	4	4	4	4	4	4	5	4	5	5	4	4	4	5	4	5	4	5	5	4	4	4	4	4	4	5
7:127734815:G:GC	0.926	NA	5	15	5	15	4	4	15	4	4	7	4	5	4	5	4	5	4	5	5	5	5	4	4	4	4	4	4	5	4	5	5	4	4	4	5	4	5	5	5	5	5	4	5	4	5	4	5
7:127737999:A:G	0.326	7	5	15	5	15	5	4	15	15	15	5	4	5	4	5	5	5	4	14	15	5	5	5	4	5	5	5	4	5	5	5	5	4	5	5	5	5	5	5	5	5	5	5	5	5	5	5	5
7:127743657:C:T	5.066	4	13	5	10	13	12	14	15	10	15	15	13	13	13	10	10	13	11	10	13	10	12	11	1	14	1	2	12	12	2	11	1	2	1	11	12	12	2	5	2	2	2	2	1	2	2	2	2
7:127744633:A:G	7.781	4	10	13	10	13	14	14	15	10	15	15	10	11	13	10	11	11	11	10	10	10	10	11	1	11	11	10	13	13	2	11	2	2	1	11	12	11	2	2	2	7	2	7	2	2	1	2	2
7:127757563:T:TG	1.752	NA	14	14	14	15	14	14	15	15	14	14	14	14	15	14	13	14	13	13	14	14	14	9	14	5	14	15	5	15	5	14	7	7	15	14	15	15	15	15	15	15	15	14	15	15	15	15	15
7:127758060:A:G	4.025	5	14	14	14	15	9	14	15	15	14	13	14	14	15	14	13	14	13	14	14	14	14	9	13	5	14	15	5	15	5	14	7	7	15	14	15	15	15	15	15	15	15	14	15	15	15	15	15
8:71464551:C:T	3.126	6	15	15	15	5	15	14	15	15	15	15	15	15	15	15	15	15	15	15	15	15	15	15	15	15	15	15	15	15	15	15	15	15	15	14	15	15	15	15	15	15	15	15	15	14	15	15	15
8:71472044:C:G	1.727	6	15	15	15	5	15	15	15	15	15	15	15	15	15	15	15	15	15	15	15	15	15	15	5	15	5	5	15	7	15	15	15	15	15	15	15	15	15	15	15	15	15	15	15	15	15	15	15
8:71474355:A:G	0.643	6	15	15	15	5	15	15	15	15	15	15	15	15	15	15	15	15	15	15	15	15	15	15	5	15	5	5	15	5	15	15	15	15	15	15	15	15	15	15	15	15	15	15	15	15	15	15	15
8:71482998:T:TA	3.369	NA	15	15	15	5	5	5	15	15	15	15	5	15	5	15	5	15	5	15	15	15	15	15	5	15	5	5	15	5	15	15	5	15	5	15	15	15	5	5	5	15	15	15	15	15	5	5	15
8:71485350:A:C	6.658	1f	15	15	15	5	5	5	5	15	5	5	5	15	5	5	5	5	4	15	5	5	5	15	4	15	4	4	4	4	4	5	5	5	4	5	5	5	5	5	5	5	5	15	4	5	5	4	5
8:71488342:A:C	7.205	6	5	5	4	5	4	4	5	4	4	4	4	4	4	4	4	4	4	5	4	4	5	5	4	4	4	4	4	4	4	4	4	4	4	4	5	4	5	5	5	5	4	4	4	4	4	4	5
8:71502376:T:TA	8.233	NA	5	5	5	5	4	4	5	5	4	4	4	5	4	4	4	4	4	5	5	4	5	15	4	4	4	4	4	4	4	4	4	4	4	4	5	4	5	4	4	5	4	4	4	4	5	4	5
8:71505831:T:TA	2.291	NA	5	5	4	5	5	5	5	5	4	4	4	5	4	4	4	4	4	5	4	4	5	15	4	4	4	4	4	4	4	4	4	4	4	4	4	4	4	4	4	4	4	4	4	4	4	4	4
8:71506634:C:G	2.766	6	5	5	4	5	5	5	5	5	4	4	4	5	4	4	4	4	4	5	4	4	5	15	4	4	4	4	4	4	4	4	4	4	4	4	5	4	4	4	4	4	4	4	4	4	4	4	4
8:71519924:C:CCCGAG	15.61	NA	1	1	1	1	1	1	1	1	1	1	1	1	1	1	1	1	1	1	1	1	1	1	1	1	1	1	1	1	1	1	1	1	1	1	1	1	1	1	1	1	1	3	1	3	1	1	1
8:71530500:C:T	4.311	6	5	15	15	15	15	15	15	15	15	15	15	15	15	15	15	15	5	15	15	15	15	15	15	15	15	5	15	15	15	15	15	15	15	15	15	15	15	15	5	15	15	15	15	7	15	15	15
8:71533344:A:T	5.597	5	15	15	15	15	15	15	15	15	15	15	15	15	15	15	15	15	5	15	15	15	15	15	15	15	15	7	15	15	15	15	15	15	15	15	15	15	15	15	15	15	15	15	15	15	15	15	15
8:71537192:A:G	0.117	6	15	15	15	15	15	15	15	15	15	15	15	15	15	15	15	15	15	15	15	15	15	15	15	15	15	15	15	15	15	15	15	15	15	15	15	15	15	15	15	15	15	15	15	15	15	15	15
8:71537493:A:AT	8.223	NA	15	15	15	15	15	15	15	15	15	15	15	15	15	15	15	15	15	15	15	15	15	15	15	15	15	15	15	15	15	15	15	15	15	15	15	15	15	15	15	15	15	15	15	15	15	15	15
8:71540098:C:G	0.794	7	15	15	15	15	15	15	15	15	15	15	9	15	15	15	9	15	15	15	15	15	15	15	15	15	15	15	15	15	15	15	15	5	15	15	15	5	15	15	15	15	15	15	15	15	15	15	15
8:71543315:A:G	2.591	5	9	15	9	15	9	9	9	9	9	15	8	9	9	9	9	9	9	15	9	9	15	9	9	9	5	5	9	15	9	15	15	5	7	7	15	5	7	7	7	7	7	7	7	7	7	9	7
8:71544246:C:T	2.689	6	9	15	8	15	8	5	15	9	9	15	5	9	9	9	9	9	5	9	9	9	5	15	5	8	5	5	8	15	9	15	15	5	5	7	15	5	15	7	7	5	7	7	5	7	5	5	7
8:71546963:C:T	3.117	1f	7	5	5	15	5	5	5	15	5	5	5	5	7	7	7	7	5	7	5	5	5	15	4	4	4	5	5	5	5	5	5	5	5	5	5	5	15	5	5	5	5	5	5	5	5	5	5
8:71548751:A:G	1.213	6	5	5	5	15	5	5	5	15	4	5	5	5	5	5	5	4	5	5	5	4	5	15	4	4	4	4	5	4	4	5	5	5	5	5	4	4	15	5	5	5	5	5	4	5	4	4	5
8:71551147:C:G	0.681	7	5	5	5	15	5	5	15	5	5	5	5	5	5	5	5	5	5	5	5	5	5	15	5	5	5	5	5	5	5	5	5	4	5	5	5	4	15	5	5	5	5	5	5	5	5	5	5
8:71551208:C:T	2.012	6	5	5	5	15	5	5	15	5	5	5	5	5	5	5	5	5	5	5	5	5	5	15	5	5	5	5	5	5	5	5	5	4	5	5	5	4	15	5	5	5	5	5	5	5	5	5	5
8:71555752:G:GT	0.302	NA	15	15	5	5	5	5	15	5	4	5	5	5	5	5	5	5	5	5	5	5	15	15	4	5	4	5	5	5	4	5	5	5	5	5	5	4	15	5	5	5	5	5	5	4	5	5	5
8:71555913:C:T	4.223	6	15	15	5	5	5	5	15	5	4	5	5	5	5	5	5	5	5	5	5	5	15	15	4	5	4	5	4	5	4	5	5	5	5	5	5	4	15	5	5	5	5	5	5	4	5	5	5
8:71557050:C:G	0.79	6	15	15	5	5	5	5	15	5	5	5	5	5	5	5	5	5	5	5	5	5	15	15	5	5	5	5	5	5	5	5	5	5	5	5	5	5	15	5	5	5	5	5	5	5	5	5	5
8:71557300:C:T	1.046	6	15	15	5	5	5	5	15	5	5	5	5	5	5	5	5	5	5	5	5	5	15	15	5	5	5	5	5	5	5	5	5	5	5	5	5	4	15	5	5	5	5	5	5	5	5	5	5
8:71558851:G:GT	1.179	NA	15	15	5	5	5	5	15	5	5	5	5	5	5	5	5	5	5	5	5	5	15	15	4	5	5	5	5	5	4	5	5	5	5	5	5	5	15	5	5	5	5	5	5	5	5	5	5
8:71564667:C:T	2.719	6	5	15	5	5	5	5	5	5	5	5	5	5	5	5	5	5	7	5	5	5	15	15	4	5	5	5	5	5	5	5	7	7	2	5	5	5	7	7	2	2	2	7	2	2	7	5	7
8:71565356:A:G	0.771	6	5	15	5	5	5	5	5	5	5	5	5	5	5	5	5	5	5	5	5	5	15	15	4	4	5	5	5	5	5	5	5	7	5	5	5	5	7	7	7	5	7	5	7	5	5	5	7
8:71565954:G:T	4.123	6	5	15	5	5	5	5	5	5	4	5	5	5	5	5	5	5	4	5	5	4	15	15	4	4	5	5	4	4	4	5	5	5	5	5	5	4	5	5	7	5	7	5	7	5	5	5	5
8:71566308:C:T	2.127	5	5	15	5	5	5	5	5	5	4	5	5	5	5	5	5	5	4	5	5	4	15	15	4	4	5	5	5	4	4	5	5	5	5	5	5	4	5	5	7	5	5	5	7	5	5	5	5
8:71568078:C:T	1.242	7	5	15	4	5	5	5	5	5	4	5	8	4	5	5	4	4	5	5	5	4	5	15	4	4	4	5	8	4	5	5	4	5	5	5	4	4	5	5	5	5	5	5	4	5	5	4	5
8:71569138:A:G	0.585	6	4	15	4	5	5	5	5	5	8	4	8	4	4	4	4	4	4	5	4	4	5	5	4	4	4	4	8	4	4	5	4	4	5	4	4	4	5	4	5	5	4	5	4	4	5	4	5
8:71570234:A:G	5.25	6	5	15	4	5	5	5	5	4	4	4	4	4	4	4	4	4	4	5	4	4	5	5	4	4	4	4	4	4	4	4	4	4	5	4	4	4	5	5	5	5	4	4	4	4	5	4	5
8:71570411:C:T	1.148	6	5	15	4	5	5	5	5	4	4	4	4	4	4	4	4	4	4	5	4	4	5	5	4	4	4	4	4	4	4	4	4	4	5	4	4	4	5	5	5	5	4	4	4	4	5	4	5
8:71570431:C:G	4.197	6	5	15	4	5	5	5	5	4	4	4	4	4	4	4	4	4	4	5	4	4	5	5	4	4	4	4	4	4	4	4	4	4	5	4	4	4	5	5	5	5	4	4	4	4	5	4	5
8:71570834:A:C	9.684	6	5	15	4	5	5	5	5	4	4	4	4	4	4	4	4	4	4	5	4	4	5	5	4	4	4	4	4	4	4	4	4	4	5	4	4	4	5	5	5	5	4	4	4	4	5	4	5
8:71570989:C:T	0.852	6	5	15	4	5	5	5	5	4	4	4	4	4	4	4	4	4	4	5	4	4	5	5	4	4	4	4	4	4	4	4	4	4	5	4	4	4	5	5	5	5	4	4	4	4	5	4	5
8:71571925:A:C	7.666	7	5	15	4	5	5	5	5	5	4	4	4	4	4	4	4	4	4	5	4	4	5	5	4	5	4	5	4	5	5	4	4	4	5	4	4	4	5	5	5	5	4	5	4	4	5	4	5
8:71572073:A:G	1.191	6	5	15	4	5	5	5	5	5	4	4	4	4	4	4	4	4	4	5	4	4	5	5	4	5	4	5	4	5	5	4	4	4	5	4	4	4	5	5	5	5	4	5	4	4	4	4	5
8:71573259:C:T	6.57	7	5	15	4	5	5	4	5	5	4	4	4	5	4	4	4	4	6	5	4	4	5	5	4	5	4	5	4	5	6	4	4	4	5	4	4	4	5	4	4	5	4	5	4	4	4	4	5
8:71574251:A:T	3.382	5	5	15	5	5	5	5	5	5	4	5	5	5	5	5	5	5	7	5	5	5	5	5	7	5	7	7	5	5	7	5	5	5	5	5	4	5	5	5	5	5	5	5	5	4	4	4	5
8:71574564:C:T	6.399	6	5	15	5	5	5	5	5	5	4	5	5	5	5	5	5	5	7	5	5	5	5	5	7	5	7	7	5	5	7	5	5	5	5	5	5	5	5	5	5	5	5	5	5	4	5	4	5
8:71574661:A:T	4.675	5	5	15	5	5	5	5	5	5	5	5	5	5	5	5	5	5	7	5	5	5	5	5	7	5	7	7	5	5	7	5	5	5	5	5	5	5	5	5	5	5	5	5	5	4	5	4	5
8:71574930:C:CT	1.361	NA	5	15	5	5	5	7	5	5	5	5	5	5	5	5	5	5	7	5	5	5	5	5	7	5	7	7	5	5	7	5	5	5	5	5	5	5	5	5	5	5	5	5	5	4	5	4	5
8:71575600:A:C	1.442	1b	5	15	5	5	5	7	5	5	5	5	5	5	5	5	5	5	7	5	5	5	5	5	7	5	7	2	5	5	5	5	5	5	5	5	5	5	5	5	5	5	5	5	5	4	5	4	5
8:71575841:G:GA	0.335	NA	5	15	5	5	5	5	5	5	5	5	5	5	5	5	5	5	7	5	5	5	5	5	7	5	7	2	5	5	5	5	5	5	5	5	5	5	5	5	5	5	5	5	5	5	5	4	5
8:71575844:A:AT	3.786	NA	5	15	5	5	5	5	5	5	5	5	5	5	5	5	5	5	7	5	5	5	5	5	7	5	7	2	5	5	5	5	5	5	5	5	5	5	5	5	5	5	5	5	5	5	5	4	5
8:71577515:A:T	6.306	6	5	15	5	5	5	5	5	5	5	5	5	5	5	7	5	5	5	5	5	5	5	5	5	5	5	5	5	5	5	5	5	5	5	5	5	5	5	5	5	5	5	5	5	5	5	5	5
8:71577900:C:T	6.419	7	5	15	5	5	5	5	5	5	5	5	5	5	5	7	5	5	5	5	5	5	5	5	7	5	5	5	5	5	5	5	5	5	5	5	5	5	5	5	5	5	5	5	5	5	5	5	5
8:71578079:A:C	16.13	7	5	15	5	5	5	5	5	5	5	5	5	5	5	5	5	5	7	5	5	5	5	5	7	5	5	5	5	5	5	5	4	5	5	5	5	5	5	5	5	5	5	5	5	5	5	5	5
8:71578247:C:T	13.41	7	5	15	5	5	5	5	5	5	5	5	5	5	5	5	5	5	7	5	5	5	5	5	2	5	5	7	5	5	5	5	4	5	5	5	5	5	5	5	5	5	5	5	5	5	5	5	5
8:71578518:A:C	2.102	6	5	15	5	5	5	5	5	5	5	5	5	5	5	5	5	5	7	5	5	5	5	5	2	5	7	7	5	5	5	5	4	5	5	5	5	5	5	5	5	5	5	5	5	5	5	5	5
8:71579362:A:G	3.525	NA	5	15	5	5	5	5	5	5	5	5	5	5	5	5	5	5	7	5	5	5	5	5	2	5	7	7	5	7	5	5	5	5	5	5	5	5	5	5	5	5	5	5	5	7	5	5	7
8:71581559:G:T	7.735	NA	1	14	10	15	1	2	1	1	1	1	1	1	1	10	1	1	1	1	1	1	1	3	1	14	1	1	1	1	1	1	2	1	1	1	1	1	1	1	1	1	1	1	1	1	1	1	1
8:71582366:A:G	6.448	5	13	13	13	15	15	15	15	14	15	15	13	13	15	13	13	13	15	13	13	13	14	5	15	14	15	15	1	14	15	15	15	15	15	7	15	14	5	15	15	5	5	15	15	7	15	15	15
8:71582763:A:G	2.055	NA	13	13	13	15	15	15	15	15	15	15	13	13	15	13	13	13	15	13	13	13	14	5	15	14	15	15	7	15	15	15	15	15	15	7	15	14	5	15	15	5	5	15	15	7	15	15	15
8:71583310:A:G	0.543	NA	13	13	14	15	15	15	15	15	15	15	13	13	15	14	9	13	15	13	14	13	15	5	15	14	15	15	7	15	15	15	15	15	15	7	15	15	15	15	15	15	5	15	15	5	15	15	15
8:71583915:C:T	3.751	NA	14	14	14	15	15	15	15	15	15	15	14	14	15	14	14	14	15	14	14	14	15	15	15	14	15	15	15	15	15	15	15	15	15	15	15	15	15	15	15	15	5	15	15	5	15	15	15
8:71583916:A:G	2.464	NA	14	14	14	15	15	15	15	15	15	15	14	14	15	14	14	14	15	14	14	14	15	15	15	14	15	15	15	15	15	15	15	15	15	15	15	15	15	15	15	15	5	15	15	5	15	15	15
8:71583917:A:C	1.848	NA	14	14	14	15	15	15	15	15	15	15	14	14	15	14	14	14	15	14	14	14	15	15	15	14	15	15	15	15	15	15	15	15	15	15	15	15	15	15	15	15	5	15	15	5	15	15	15
8:71583926:C:T	2.469	NA	14	14	14	15	15	15	15	15	15	15	14	14	15	14	14	14	15	14	14	14	15	15	15	14	15	15	15	15	15	15	15	15	15	15	15	15	15	15	15	15	5	15	15	5	15	15	15
8:71583927:C:T	2.468	NA	14	14	14	15	15	15	15	15	15	15	14	14	15	14	14	14	15	14	14	14	15	15	15	14	15	15	15	15	15	15	15	15	15	15	15	15	15	15	15	15	5	15	15	5	15	15	15
8:71583930:G:T	1.838	NA	14	14	14	15	15	15	15	15	15	15	14	14	15	14	14	14	15	14	14	14	15	15	15	14	15	15	15	15	15	15	15	15	15	15	15	15	15	15	15	15	5	15	15	5	15	15	15
8:71583935:A:G	3.723	NA	14	14	14	15	15	15	15	15	15	15	14	14	15	14	14	14	15	14	14	14	15	15	15	14	15	15	15	15	15	15	15	15	15	15	15	15	15	15	15	15	5	15	15	5	15	15	15
8:71583939:A:G	2.465	NA	14	14	14	15	15	15	15	15	15	15	14	14	15	14	14	14	15	14	14	14	15	15	15	14	15	15	15	15	15	15	15	15	15	15	15	15	15	15	15	15	5	15	15	5	15	15	15
8:71583941:A:G	2.47	NA	14	14	14	15	15	15	15	15	15	15	14	14	15	14	14	14	15	14	14	14	15	15	15	14	15	15	15	15	15	15	15	15	15	15	15	15	15	15	15	15	5	15	15	5	15	15	15
8:71583942:C:T	2.472	NA	14	14	14	15	15	15	15	15	15	15	14	14	15	14	14	14	15	14	14	14	15	15	15	14	15	15	15	15	15	15	15	15	15	15	15	15	15	15	15	15	5	15	15	5	15	15	15
8:71585169:C:T	13.92	6	14	14	15	15	15	15	15	15	15	15	14	14	15	15	15	14	15	14	14	14	15	15	9	15	15	15	15	15	15	15	15	15	15	15	15	15	5	15	15	5	5	15	15	5	15	15	15
8:71586059:C:G	14.8	6	14	14	15	15	15	15	15	15	15	15	14	14	15	15	15	14	15	14	14	14	15	15	15	15	15	15	15	15	15	15	15	15	15	15	15	15	5	15	15	5	5	15	15	5	15	15	15
8:71586152:A:G	1.405	6	14	14	15	15	15	15	15	15	15	15	14	14	15	15	15	14	15	14	14	14	15	15	15	15	15	15	15	15	15	15	15	15	15	15	15	15	5	15	15	5	5	15	15	5	15	15	15
8:71586971:A:G	12.4	1f	14	15	15	15	15	15	15	15	15	15	14	15	15	15	15	14	15	14	14	15	15	15	15	15	15	15	15	15	15	15	15	15	15	15	15	15	15	15	15	15	7	15	15	7	15	15	15
8:71587470:A:G	3.016	6	14	15	15	15	15	15	15	15	15	15	14	15	15	15	15	14	15	14	14	15	15	15	15	15	15	15	15	15	15	15	15	15	15	15	15	15	15	15	15	15	7	15	15	15	15	15	15
8:71588394:A:G	2.212	7	14	15	15	15	15	15	15	15	15	15	14	15	15	15	15	15	15	14	15	15	15	15	15	15	15	15	15	15	15	15	15	15	15	15	15	15	15	15	15	15	15	15	15	15	15	15	15
8:71591203:A:G	7.429	1f	15	15	15	15	15	15	15	15	15	15	15	15	15	15	15	15	15	15	15	15	15	15	15	15	15	15	15	15	15	15	15	15	15	15	15	15	15	15	15	15	15	15	15	15	15	15	15
8:71593198:A:G	7.099	6	15	15	15	15	15	15	15	15	15	15	15	15	15	15	15	15	15	15	15	15	15	15	15	15	15	15	15	15	15	15	15	15	15	15	15	15	15	15	15	15	15	15	15	15	15	15	15
8:71593425:A:G	9.218	6	15	15	15	15	15	15	15	15	15	15	15	15	15	15	15	15	15	15	15	15	15	15	15	15	15	15	15	15	15	15	15	15	15	15	15	15	15	15	15	15	15	15	15	15	15	15	15
8:71593663:C:CTTA	3.65	NA	15	15	15	15	15	15	15	15	15	15	15	15	15	15	15	15	15	15	15	15	15	15	15	15	15	15	15	15	15	15	15	15	15	15	15	15	15	15	15	15	15	15	15	15	15	15	15
8:71594905:C:CT	0.592	NA	15	15	15	15	15	15	15	15	15	15	15	15	15	15	15	15	15	15	15	15	15	15	15	15	15	15	15	15	15	15	15	15	15	15	15	15	15	15	15	15	15	15	15	15	15	15	15
8:71595226:C:T	9.575	6	15	15	15	15	15	15	15	15	15	15	15	15	15	15	15	15	15	15	15	15	15	15	15	15	15	15	15	15	15	15	15	15	15	15	15	15	15	15	15	15	15	15	15	15	15	15	15
8:71596193:G:T	11.68	6	15	15	15	15	15	15	15	15	15	15	15	15	15	15	15	15	15	15	15	15	15	15	15	15	15	15	15	15	15	15	15	15	15	15	15	15	15	15	15	15	15	15	15	15	15	15	15
8:71596377:A:G	14.52	6	15	15	15	15	15	15	15	15	15	15	15	15	15	15	15	15	15	15	15	15	15	15	15	15	15	15	15	15	15	15	15	15	15	15	15	15	15	15	15	15	15	15	15	15	15	15	15
8:71596808:G:GGTCT	1.867	NA	15	15	15	15	15	15	15	15	15	15	15	15	15	15	15	15	15	15	15	15	15	15	15	15	15	15	15	15	15	15	15	15	15	15	15	15	15	15	15	15	15	15	15	15	15	15	15
8:71597511:A:G	2.328	6	15	15	15	15	15	15	15	15	15	15	15	15	15	15	15	15	15	15	15	15	15	15	15	15	15	15	15	15	15	15	15	15	15	15	15	15	15	15	15	15	15	15	15	15	15	15	15
8:71597643:A:C	1.492	NA	15	15	15	15	15	15	15	15	15	15	15	15	15	15	15	15	15	15	15	15	15	15	15	15	15	15	15	15	15	15	15	15	15	15	15	15	15	15	15	15	15	15	15	15	15	15	15
8:71597646:C:G	0.753	NA	15	15	15	15	15	15	15	15	15	15	15	15	15	15	15	15	15	15	15	15	15	15	15	15	15	15	15	15	15	15	15	15	15	15	15	15	15	15	15	15	15	15	15	15	15	15	15
8:71597647:A:G	1.634	NA	15	15	15	15	15	15	15	15	15	15	15	15	15	15	15	15	15	15	15	15	15	15	15	15	15	15	15	15	15	15	15	15	15	15	15	15	15	15	15	15	15	15	15	15	15	15	15
8:71597725:T:TATAATAATA	0.32	NA	15	15	15	15	15	15	15	15	15	15	15	15	15	15	15	15	15	15	15	15	15	15	15	15	15	15	15	15	15	15	15	15	15	15	15	15	15	15	15	15	15	15	15	15	15	15	15
8:71597725:T:TATA	0.376	NA	15	15	15	15	15	15	15	15	15	15	15	15	15	15	15	15	15	15	15	15	15	15	15	15	15	15	15	15	15	15	15	15	15	15	15	15	15	15	15	15	15	15	15	15	15	15	15
8:71598021:A:G	1.29	6	15	15	15	15	15	15	15	15	15	15	15	15	15	15	15	15	15	15	15	15	15	15	15	15	15	15	15	15	15	15	15	15	15	15	15	15	15	15	15	15	15	15	15	15	15	15	15
8:71598605:A:G	13.76	6	15	15	15	15	15	15	15	15	15	15	15	15	15	15	15	15	15	15	15	15	15	15	15	15	15	15	15	15	15	15	15	15	15	15	15	15	15	15	15	15	15	15	15	15	15	15	15
8:71598647:AAT:AATAT	NA	NA	15	15	15	15	15	15	15	15	15	15	15	15	15	15	15	15	15	15	15	15	15	15	15	15	15	15	15	15	15	15	15	15	15	15	15	15	15	15	15	15	15	15	15	15	15	15	15
8:71598647:A:AATAT	0.797	NA	15	15	15	15	15	15	15	15	15	15	15	15	15	15	15	15	15	15	15	15	15	15	15	15	15	15	15	15	15	15	15	15	15	15	15	15	15	15	15	15	15	15	15	15	15	15	15
8:71598707:C:G	7.183	7	15	15	15	15	15	15	15	15	15	15	15	15	15	15	15	15	15	15	15	15	15	15	15	15	15	15	15	15	15	15	15	15	15	15	15	15	15	15	15	15	15	15	15	15	15	15	15
8:71599323:T:TC	0.803	NA	15	15	15	15	15	15	15	15	15	15	15	15	15	15	15	15	15	15	15	15	15	15	15	15	15	15	15	15	15	15	15	15	15	15	15	15	15	15	15	15	15	15	15	15	15	14	15
8:71599545:C:T	1.245	6	15	15	15	15	15	15	15	15	15	15	15	15	15	15	15	15	15	15	15	15	15	15	15	15	15	15	15	15	15	15	15	15	15	15	15	15	15	15	15	15	15	15	15	15	15	14	15
8:71599787:A:T	6.39	6	15	15	15	15	15	15	15	15	15	15	15	15	15	15	15	15	15	15	15	15	15	15	15	15	15	15	15	15	15	15	15	15	15	15	15	15	15	15	15	15	15	15	15	15	15	14	15
8:71600101:C:T	5.545	6	15	15	15	15	15	15	15	15	15	15	15	15	15	15	15	15	15	15	15	15	15	15	15	15	15	15	15	15	15	15	15	15	15	15	15	15	15	15	15	15	15	15	15	15	15	14	15
8:71600474:G:T	4.644	6	15	15	15	15	15	15	15	15	15	15	15	15	15	15	15	15	15	15	15	15	15	15	15	15	15	15	15	15	15	15	15	15	15	15	15	15	15	15	15	15	15	15	15	15	15	14	15
8:71600942:C:T	3.025	7	15	15	15	15	15	15	15	15	15	15	15	15	15	15	15	15	15	15	15	15	15	15	15	15	15	15	15	15	15	15	15	15	15	15	15	15	15	15	15	15	15	15	15	15	15	14	15
8:71600950:C:CT	0.775	NA	15	15	15	15	15	15	15	15	15	15	15	15	15	15	15	15	15	15	15	15	15	15	15	15	15	15	15	15	15	15	15	15	15	15	15	15	15	15	15	15	15	15	15	15	15	14	15
8:71600996:C:G	6.168	6	15	15	15	15	15	15	15	15	15	15	15	15	15	15	15	15	15	15	15	15	15	15	15	15	15	15	15	15	15	15	15	15	15	15	15	15	15	15	15	15	15	15	15	15	15	14	15
8:71601541:C:T	8.949	7	15	15	15	15	15	15	15	15	15	15	15	15	15	15	15	15	15	15	15	15	15	15	15	15	15	15	15	15	15	15	15	15	15	15	15	15	15	15	15	15	15	15	15	15	15	14	15
8:71601678:A:AAT	2.658	NA	15	15	15	15	15	15	15	15	15	15	15	15	15	15	15	15	15	15	15	15	15	15	15	15	15	15	15	15	15	15	15	15	15	15	15	15	15	15	15	15	15	15	15	15	15	14	15
8:71601721:A:T	0.096	6	15	15	15	15	15	15	15	15	15	15	15	15	15	15	15	15	15	15	15	15	15	15	15	15	15	15	15	15	15	15	15	15	15	15	15	15	15	15	15	15	15	15	15	15	15	14	15
8:71601887:C:T	6.32	7	15	15	15	15	15	15	15	15	15	15	15	15	15	15	15	15	15	15	15	15	15	15	15	15	15	15	15	15	15	15	15	15	15	15	15	15	15	15	15	15	15	15	15	15	15	14	15
8:71602009:A:G	1.176	6	15	15	15	15	15	15	15	15	15	15	15	15	15	15	15	15	15	15	15	15	15	15	15	15	15	15	15	15	15	15	15	15	15	15	15	15	15	15	15	15	15	15	15	15	15	14	15
8:71602735:G:GT	4.354	NA	15	15	15	9	15	15	15	15	15	15	15	15	15	15	15	15	15	15	15	15	15	15	15	15	15	15	15	15	15	15	15	15	15	15	15	15	15	15	15	15	15	15	15	15	15	14	15
8:71602837:G:T	2.09	6	15	15	15	9	15	15	15	15	15	15	15	15	15	15	15	15	15	15	15	15	15	15	15	15	15	15	15	15	15	15	15	15	15	15	15	15	15	15	15	15	15	15	15	15	15	14	15
8:71602995:G:T	1.078	6	15	15	15	9	15	15	15	15	15	15	15	15	15	15	15	15	15	15	15	15	15	15	15	15	15	15	15	15	15	15	15	15	15	15	15	15	15	15	15	15	15	15	15	15	15	14	15
8:71603984:A:G	0.19	6	15	15	15	15	15	15	15	15	15	15	15	15	15	15	15	15	15	15	15	15	15	15	15	15	15	15	15	15	15	15	15	15	15	15	15	15	15	15	15	15	15	15	15	15	15	14	15
8:71604138:G:T	9.508	6	15	15	15	15	15	15	15	15	15	15	15	15	15	15	15	15	15	15	15	15	15	15	15	15	15	15	15	15	15	15	15	15	15	15	15	15	15	15	15	15	15	15	15	15	15	14	15
8:71604263:A:ATTC	7.237	NA	15	15	15	15	15	15	15	15	15	15	15	15	15	15	15	15	15	15	15	15	15	15	15	15	15	15	15	15	15	15	15	15	15	14	15	15	15	15	15	15	15	15	15	15	15	14	15
8:71604641:G:GT	5.208	NA	15	15	15	15	15	15	15	15	15	15	15	15	15	15	15	15	15	15	15	15	15	15	15	15	15	15	15	15	15	15	15	15	15	14	15	15	15	15	15	15	15	15	15	15	15	14	15
8:71604917:A:G	0.349	7	15	15	15	15	15	15	15	15	15	15	15	15	15	15	15	15	15	15	15	15	15	15	15	15	15	15	15	15	15	15	15	15	15	14	15	15	15	15	15	15	15	15	15	15	15	14	15
8:71605003:C:T	5.259	7	15	15	15	15	15	15	15	15	15	15	15	15	15	15	15	15	15	15	15	15	15	15	15	15	15	15	15	15	15	15	15	15	15	14	15	15	15	15	15	15	15	15	15	15	15	14	15
8:71607405:A:T	1.246	6	15	15	15	15	14	15	15	15	15	15	15	15	15	9	9	15	15	15	15	15	15	15	15	15	15	15	9	15	9	15	15	15	15	14	15	15	15	15	15	15	15	15	15	15	15	14	15
8:71607494:A:G	1.266	7	15	15	15	15	14	15	15	15	15	15	15	15	15	9	9	15	15	15	15	15	15	15	15	15	15	15	9	15	9	15	15	15	15	14	15	15	15	15	15	15	15	15	15	15	15	14	15
8:71607667:G:T	1.011	7	15	15	15	15	15	15	15	15	15	15	15	15	15	15	15	15	15	15	15	15	15	15	15	15	15	15	9	15	15	15	15	15	15	14	15	15	15	15	15	15	15	15	15	15	15	14	15
8:71607982:C:T	2.074	NA	15	15	15	15	15	15	15	15	15	15	15	15	15	15	15	15	15	15	15	15	15	15	15	15	15	15	9	15	15	15	15	15	15	14	15	15	15	15	15	15	15	15	15	15	15	14	15
8:71608003:A:G	1.264	6	15	15	15	15	15	15	15	15	15	15	15	15	15	15	15	15	15	15	15	15	15	15	15	15	15	15	9	15	15	15	15	15	15	15	15	15	15	15	15	15	15	15	15	15	15	14	15
8:71608004:A:G	1.337	6	15	15	15	15	15	15	15	15	15	15	15	15	15	15	15	15	15	15	15	15	15	15	15	15	15	15	9	15	15	15	15	15	15	15	15	15	15	15	15	15	15	15	15	15	15	14	15
8:71608019:A:G	2.018	7	15	15	15	15	15	15	15	15	15	15	15	15	15	15	15	15	15	15	15	15	15	15	15	15	15	15	9	15	15	15	15	15	15	15	15	15	15	15	15	15	15	15	15	15	15	14	15
8:71608087:C:T	1.153	6	15	15	15	15	15	15	15	15	15	15	15	15	15	15	15	15	15	15	15	15	15	15	15	15	15	15	9	15	15	15	15	15	15	15	15	15	15	15	15	15	15	15	15	15	15	14	15
8:71608136:C:T	2.087	6	15	15	15	15	15	15	15	15	15	15	15	15	15	15	15	15	15	15	15	15	15	15	15	15	15	15	9	15	15	15	15	15	15	15	15	15	15	15	15	15	15	15	15	15	15	14	15
8:71608912:G:T	1.417	6	15	15	15	15	15	15	15	15	15	15	15	15	15	15	15	15	15	15	15	15	15	15	15	15	15	15	15	15	15	15	15	15	15	15	15	15	15	15	15	15	15	15	15	15	15	15	15
8:71610255:A:C	0.549	7	15	15	15	15	15	15	15	15	15	15	15	15	15	15	15	15	15	15	15	15	15	15	15	15	15	15	15	15	15	15	15	15	15	15	15	15	15	15	15	15	15	15	15	15	15	15	15
8:71610780:A:T	1.223	7	15	15	15	15	15	15	15	15	15	15	15	15	15	15	15	15	15	15	15	15	15	15	15	15	15	15	15	15	15	15	15	15	15	15	15	15	15	15	15	15	15	15	15	15	15	15	15
8:71611076:A:G	0.982	7	15	15	15	15	15	15	15	15	15	15	15	15	15	15	15	15	15	15	15	15	15	15	15	15	15	15	15	15	15	15	15	15	15	15	15	15	15	15	15	15	15	15	15	15	15	15	15
8:71611688:G:T	0.021	6	15	15	15	15	15	15	15	15	15	15	15	15	15	15	15	15	15	15	15	15	15	15	15	15	15	15	15	15	15	15	15	15	15	15	15	15	15	15	15	15	15	15	15	15	15	15	15
8:71611703:C:T	0.739	7	15	15	15	15	15	15	15	15	15	15	15	15	15	15	15	15	15	15	15	15	15	15	15	15	15	15	15	15	15	15	15	15	15	15	15	15	15	15	15	15	15	15	15	15	15	15	15
8:71611796:C:T	1.294	7	15	15	15	15	15	15	15	15	15	15	15	15	15	15	15	15	15	15	15	15	15	15	15	15	15	15	15	15	15	15	15	15	15	15	15	15	15	15	15	15	15	15	15	15	15	15	15
8:71612304:A:T	10.67	7	15	15	15	15	15	15	15	15	15	15	15	15	15	15	15	15	15	15	15	15	15	15	15	15	15	15	15	15	15	15	15	15	15	15	15	15	15	15	15	15	15	15	15	15	15	15	15
8:71613079:C:T	0.05	5	15	15	9	9	9	15	15	9	15	15	15	15	15	9	9	15	15	15	9	9	15	9	9	9	15	15	9	15	9	15	9	15	15	15	15	9	15	15	15	15	15	15	15	15	15	15	15
8:71613089:A:G	2.213	5	15	15	9	9	9	15	15	9	15	15	15	15	15	9	9	15	15	15	9	9	15	9	9	9	15	15	9	15	9	15	9	15	15	15	15	9	15	15	15	15	15	15	15	15	15	15	15
8:71613472:A:G	1.607	5	9	15	9	9	9	15	15	9	15	15	9	9	15	9	9	9	15	9	9	9	9	9	9	9	15	15	9	15	9	15	9	15	15	9	15	9	15	15	15	15	15	15	15	15	15	15	15
8:71614043:A:G	3.685	6	9	15	9	15	15	15	15	9	15	15	9	9	15	9	9	9	15	9	9	9	15	15	9	9	15	15	9	15	9	15	9	9	15	9	15	9	15	15	15	15	9	15	15	15	15	15	15
8:71614781:A:G	4.838	6	15	15	9	15	15	15	15	15	15	15	9	9	15	9	9	9	15	15	9	9	15	15	9	9	15	15	9	15	9	15	9	9	15	9	15	9	15	15	15	15	9	15	15	15	9	15	15
8:71615402:G:GT	0.154	NA	15	15	9	15	15	15	15	15	15	15	9	9	15	9	9	9	15	15	9	9	15	15	9	15	15	15	9	15	9	15	9	9	15	9	15	9	15	15	15	15	15	15	15	15	15	15	15
8:71615553:G:T	0.593	NA	15	15	9	15	15	15	15	15	15	15	9	9	15	9	9	9	15	15	9	9	15	15	9	15	15	15	9	15	9	15	9	9	15	9	15	9	15	15	15	15	15	15	15	15	15	15	15
8:71615600:C:T	1.527	NA	15	15	9	15	15	15	15	15	15	15	9	9	15	9	9	9	15	15	9	9	15	15	9	15	15	15	9	15	9	15	9	9	15	9	15	9	15	15	15	15	15	15	15	15	15	15	15
8:71616655:C:G	0.2	6	15	15	9	15	15	15	15	15	15	15	15	15	15	9	9	9	15	15	9	9	15	15	15	15	15	15	15	15	15	15	15	9	15	15	15	15	15	15	15	15	15	15	15	15	15	15	15
8:71617045:A:G	0.853	6	15	15	9	15	15	15	15	15	15	15	15	15	15	9	9	15	15	15	9	9	15	15	15	15	15	15	15	15	15	15	15	15	15	15	15	15	15	15	15	15	15	15	15	15	15	15	15
8:71617715:A:G	4.698	7	15	15	15	15	15	15	15	15	15	15	15	15	15	15	15	15	15	15	15	9	15	15	15	15	15	15	15	15	15	15	15	15	15	15	15	15	15	15	15	14	15	15	15	15	15	15	15
8:71618767:G:T	5.188	6	15	15	15	15	15	15	15	15	15	15	15	15	15	15	15	15	15	15	15	15	15	15	15	15	15	15	15	15	15	15	15	15	15	15	15	15	15	15	15	14	15	15	15	15	15	15	15
8:71619094:A:AATT	2.557	NA	15	15	15	15	15	15	15	15	15	15	15	15	15	15	15	15	15	15	15	15	15	15	15	15	15	15	15	15	15	15	15	15	15	15	14	15	15	15	15	14	15	15	15	15	15	15	15
8:71619842:G:GGTT	1.303	NA	15	15	15	15	15	15	15	15	15	15	15	15	15	15	15	15	15	15	15	15	15	15	15	15	15	15	15	15	15	15	14	15	15	15	14	15	15	15	15	14	15	15	15	15	15	15	15
8:71620073:C:T	2.997	7	15	15	15	15	15	15	15	15	15	15	15	15	15	15	15	15	15	15	15	15	15	15	15	15	15	15	15	15	15	15	14	15	15	15	14	15	15	15	15	14	15	15	15	15	15	15	15
8:71620287:C:T	1.115	6	15	15	15	15	15	15	15	15	15	15	15	15	15	15	15	15	15	15	15	15	15	15	15	15	15	15	15	15	15	15	14	15	15	15	14	15	15	15	15	14	15	15	15	15	15	15	15
8:71622373:A:G	9.074	5	15	15	15	15	15	15	15	15	15	15	15	15	15	15	15	15	15	15	15	15	15	15	15	15	15	15	15	15	15	15	14	15	14	15	14	15	15	15	15	14	15	15	15	15	15	15	15
8:71622391:C:T	7.673	5	15	15	15	15	15	15	15	15	15	15	15	15	15	15	15	15	15	15	15	15	15	15	15	15	15	15	15	15	15	15	14	15	14	15	14	15	15	15	15	14	15	15	15	15	15	15	15
8:71622853:G:T	2.145	7	15	15	15	15	15	15	15	15	15	15	15	15	15	15	15	15	15	15	15	15	15	15	15	15	15	15	15	15	15	15	15	15	14	15	15	15	15	15	15	14	15	15	15	15	15	15	15
8:71622939:A:AAAC	7.082	NA	15	15	15	15	15	15	15	15	15	15	15	15	15	15	15	15	15	15	15	15	15	15	15	15	15	15	15	15	15	15	15	15	14	15	15	15	15	15	15	14	15	15	15	15	15	15	15
8:71623955:C:T	3.019	7	15	15	15	15	15	15	15	15	15	15	15	15	15	15	15	15	15	15	15	15	15	15	15	15	15	15	15	15	15	15	15	15	14	15	15	15	15	15	15	14	15	15	15	15	15	15	15
8:71624159:C:T	4.081	7	15	15	15	15	15	15	15	15	15	15	15	15	15	15	15	15	15	15	15	15	15	15	15	15	15	15	15	15	15	15	15	15	14	15	15	15	15	15	15	14	15	15	15	15	15	15	15
8:71625398:A:C	5.919	6	15	15	15	15	15	15	15	15	15	15	15	15	15	15	15	15	15	15	15	15	15	15	15	15	15	15	15	15	15	15	15	15	14	15	15	15	15	15	15	14	15	15	15	15	15	15	15
8:71625503:A:G	8.489	6	15	15	15	15	15	15	15	15	15	15	15	15	15	15	15	15	15	15	15	15	15	15	15	15	15	15	15	15	15	15	15	15	14	15	15	15	15	15	15	14	15	15	15	15	15	15	15
8:71625904:T:TAAG	6.805	NA	15	15	15	15	15	15	15	15	15	15	15	15	15	15	15	15	15	15	15	15	15	15	15	15	15	15	15	15	15	15	15	15	14	15	15	15	15	15	15	14	15	15	15	15	15	15	15
8:71626098:A:G	4.495	6	15	15	15	15	15	15	15	15	15	15	15	15	15	15	15	15	15	15	15	15	15	15	15	15	15	15	15	15	15	15	15	15	14	15	15	15	15	15	15	14	15	15	15	15	15	15	15
8:71626772:A:G	4.931	6	15	15	15	9	15	15	15	15	15	15	15	15	15	15	15	15	15	15	15	15	15	15	15	15	15	15	15	15	15	15	15	15	14	15	15	15	15	15	15	14	15	15	15	15	15	15	15
8:71627953:A:G	8.092	7	15	15	15	9	15	15	15	15	15	15	15	15	15	15	15	15	15	15	15	15	15	15	15	15	15	15	15	15	15	15	15	15	14	15	15	15	15	15	15	15	15	15	15	15	15	15	15
8:71628075:A:G	8.05	6	15	15	15	9	15	15	15	15	15	15	15	15	15	15	15	15	15	15	15	15	15	15	15	15	15	15	15	15	15	15	15	15	14	15	15	15	15	15	15	15	15	15	15	15	15	15	15
8:71628463:A:G	4.737	6	15	15	15	9	15	15	15	15	15	15	15	15	15	15	15	15	15	15	15	15	15	15	15	15	15	15	15	15	15	15	15	15	14	15	15	15	15	15	15	15	15	15	15	15	15	15	15
8:71628668:T:TG	0.868	NA	15	15	15	9	15	15	15	15	15	15	15	15	15	15	15	15	15	15	15	15	15	15	15	15	15	15	15	15	15	15	15	15	14	15	15	15	15	15	15	15	15	15	15	15	15	15	15
8:71628674:G:T	1.155	6	15	15	15	9	15	15	15	15	15	15	15	15	15	15	15	15	15	15	15	15	15	15	15	15	15	15	15	15	15	15	15	15	14	15	15	15	15	15	15	15	15	15	15	15	15	15	15
8:71629810:C:G	5.676	7	9	15	15	9	9	15	15	15	15	15	15	15	15	9	9	15	15	15	15	9	15	15	15	15	15	15	15	15	15	15	15	15	14	14	15	15	15	15	15	15	15	15	15	15	15	15	15
8:71630427:A:T	2.147	7	15	15	15	15	9	15	15	15	15	15	15	15	15	15	9	15	15	15	15	9	15	15	15	15	15	15	15	15	15	15	15	15	14	14	15	15	15	15	15	15	15	15	15	15	15	15	15
8:71632351:A:G	0.078	7	15	15	15	15	15	15	15	15	15	15	15	15	15	15	15	15	15	15	15	15	15	15	15	15	15	15	15	15	15	15	15	15	15	14	15	15	15	15	15	15	15	15	15	15	15	15	15
8:71633778:C:T	2.314	6	15	15	15	15	15	15	15	15	15	15	15	15	15	15	15	15	15	15	15	15	15	15	15	15	15	15	15	15	15	15	15	15	15	14	15	15	15	15	15	15	15	15	15	15	15	15	15
8:71635955:A:G	2.227	7	15	15	15	15	9	15	15	15	15	15	15	15	15	9	15	15	15	15	15	15	15	9	15	15	15	15	9	15	9	15	15	15	15	14	15	15	15	15	15	15	15	15	15	15	15	9	15
8:71636187:A:G	7.563	7	15	15	15	15	9	15	15	15	15	15	15	15	15	9	15	15	15	15	15	15	15	9	15	15	15	15	9	15	9	15	15	15	15	14	15	15	15	15	15	15	15	15	15	15	15	9	15
8:71637148:G:T	2.673	6	15	15	15	15	9	15	15	15	15	15	15	15	15	9	15	15	15	15	9	9	15	15	15	15	15	15	9	15	9	15	15	15	15	14	15	15	15	15	15	15	15	15	15	15	15	9	15
8:71637212:A:G	0.021	7	15	15	15	15	15	15	15	15	15	15	15	15	15	9	15	15	15	15	9	9	15	15	15	15	15	15	9	15	9	15	15	15	15	14	15	15	15	15	15	15	15	15	15	15	15	9	15
8:71637559:A:G	5.503	6	15	15	15	15	15	15	15	15	15	15	15	15	15	9	15	15	15	15	15	9	15	15	15	15	15	15	9	15	9	15	15	15	15	15	15	15	15	15	15	15	15	15	15	15	15	9	15
8:71637722:G:GA	2.235	NA	15	15	15	15	15	15	15	15	15	15	15	15	15	9	15	15	15	15	15	9	15	15	15	15	15	15	9	15	9	15	15	15	15	15	15	15	15	15	15	15	15	15	15	15	15	9	15
8:71638008:G:T	1.336	7	15	15	15	15	15	15	15	15	15	15	15	15	15	15	15	15	15	15	15	9	15	15	15	15	15	15	9	15	9	15	15	15	15	15	15	15	15	15	15	15	15	15	15	15	15	9	15
8:71639562:G:GT	5.605	NA	15	15	15	15	15	15	15	15	15	15	15	15	15	15	15	15	15	15	15	15	15	15	15	15	15	15	9	15	9	15	15	15	15	15	15	15	15	15	15	15	15	15	15	15	15	15	15
8:71639807:A:T	0.527	6	15	15	15	15	15	15	15	15	15	15	15	15	15	15	15	15	15	15	15	15	15	15	15	15	15	15	9	15	9	15	15	15	15	15	15	15	15	15	15	15	15	15	15	15	15	15	15
8:71640269:C:T	0.492	7	15	15	15	15	15	15	15	15	15	15	15	15	15	15	15	15	15	15	15	15	15	15	15	15	15	15	9	15	9	15	15	15	15	15	15	15	15	15	15	15	15	15	15	15	15	15	15
8:71640302:A:G	11.13	6	15	15	15	15	15	15	15	15	15	15	15	15	15	15	15	15	15	15	15	15	15	15	15	15	15	15	9	15	9	15	15	15	15	15	15	15	15	15	15	15	15	15	15	15	15	15	15
8:71640899:A:T	0.424	7	15	15	15	15	15	15	15	15	15	15	15	15	15	15	15	15	15	15	15	15	15	15	15	15	15	15	9	15	9	15	15	15	15	15	15	15	15	15	15	15	15	15	15	15	15	15	15
8:71641196:A:G	0.856	7	15	15	15	15	15	15	15	15	15	15	15	15	15	15	15	15	15	15	15	15	15	15	15	15	15	15	9	15	15	15	15	15	15	15	15	15	15	15	15	15	15	15	15	15	15	15	15
8:71641472:A:G	3.656	6	15	15	15	15	15	15	15	15	15	15	15	15	15	15	15	15	15	15	15	15	15	15	15	15	15	15	9	15	15	15	15	15	15	15	15	15	15	15	15	15	15	15	15	15	15	15	15
8:71641643:C:T	3.116	7	15	15	15	15	15	15	15	15	15	7	15	15	15	15	15	15	15	15	15	15	15	15	15	15	15	15	9	15	15	15	15	15	15	15	15	15	15	15	15	15	15	15	15	15	15	15	15
8:71641648:A:G	2.015	7	15	15	15	15	15	15	15	15	15	7	15	15	15	15	15	15	15	15	15	15	15	15	15	15	15	15	9	15	15	15	15	15	15	15	15	15	15	15	15	15	15	15	15	15	15	15	15
8:71642061:C:G	1.697	7	15	15	15	15	15	15	15	15	15	5	15	15	15	15	15	15	15	15	15	15	15	15	15	15	15	15	9	15	15	15	15	15	15	15	15	15	15	15	15	15	15	15	15	15	15	15	15
8:71642573:A:G	4.177	7	15	15	9	15	15	15	15	15	15	5	15	15	15	15	15	15	15	15	15	15	15	15	15	15	15	15	9	15	15	15	15	15	15	15	15	15	15	15	15	15	15	15	15	15	15	15	15
8:71642822:T:TA	1.097	NA	15	15	9	9	15	15	15	15	15	7	15	15	15	15	15	9	15	15	15	15	15	15	15	15	15	15	9	15	15	15	15	15	15	15	15	15	15	15	9	15	15	15	15	15	15	15	15
8:71643009:C:T	0.46	7	9	15	9	9	15	15	15	15	15	7	15	15	15	9	15	9	15	15	15	15	15	15	15	15	15	15	9	15	15	15	15	15	15	15	15	15	15	15	9	15	15	15	15	15	15	15	15
8:71643051:C:G	1.326	6	9	15	9	9	15	15	15	15	15	7	15	15	15	9	15	9	15	15	15	15	15	15	15	15	15	15	9	15	15	15	15	15	15	15	15	15	15	15	9	15	15	15	15	15	15	15	15
8:71643559:C:CT	13.67	NA	9	15	9	9	15	15	15	15	15	7	15	15	15	9	15	9	15	15	15	15	9	15	15	15	15	15	9	15	15	9	9	9	15	15	15	9	15	9	9	15	15	15	9	15	15	15	9
8:71644474:C:T	0.057	7	9	15	9	9	9	9	15	9	15	15	8	9	9	9	9	9	15	15	15	9	9	9	9	9	15	15	9	15	9	9	9	9	9	15	9	9	9	9	9	15	9	9	9	9	9	9	9
8:71644728:C:T	4.593	7	9	15	9	9	9	9	15	9	15	15	8	9	9	9	9	9	15	15	15	9	9	9	15	9	9	9	9	15	9	9	9	9	9	9	9	9	9	9	9	15	9	9	9	9	9	9	9
8:71644807:C:T	0.274	5	9	15	9	9	9	9	15	9	15	15	8	9	15	9	9	9	15	15	15	9	9	9	15	9	9	9	9	15	9	9	9	9	9	9	9	9	9	9	9	15	9	9	9	9	9	9	9
8:71645156:C:G	1.519	6	9	15	9	15	9	15	15	9	15	15	8	9	15	9	9	9	15	15	15	9	15	9	15	9	9	9	9	15	9	9	9	9	9	9	9	9	15	9	9	15	9	9	9	9	9	9	9
8:71645268:C:G	1.508	6	9	15	9	15	9	15	15	9	15	15	8	9	15	9	9	9	15	15	15	9	15	9	15	9	9	9	9	15	9	9	9	9	9	9	9	9	15	15	9	9	9	15	9	9	9	9	9
8:71645860:C:T	5.075	7	15	15	9	15	15	15	15	15	15	15	15	15	15	9	15	9	15	15	15	9	15	15	15	15	9	15	9	15	15	9	15	9	15	15	15	15	15	15	15	15	9	15	9	9	9	15	9
8:71645871:C:T	5.401	6	15	15	9	15	15	15	15	15	15	15	15	15	15	9	15	9	15	15	15	9	15	15	15	15	9	15	9	15	15	9	15	9	15	15	15	15	15	15	15	15	9	15	9	9	9	15	9
8:71645926:C:T	0.046	7	15	15	9	15	15	15	15	15	15	15	15	15	15	9	15	9	15	15	15	9	15	15	15	15	9	15	9	15	15	9	15	9	15	15	15	15	15	15	15	15	9	15	9	9	9	15	9
8:71646980:C:T	4.927	NA	15	15	9	15	15	15	15	15	15	15	15	15	15	9	15	9	15	15	15	15	15	15	15	15	15	15	9	15	15	9	15	15	15	15	15	15	15	15	15	15	9	15	15	9	9	15	9
8:71648576:A:G	0.482	7	15	15	15	15	15	15	15	15	15	15	15	15	15	15	15	15	15	15	15	15	15	15	15	15	15	15	15	15	15	15	15	15	15	15	15	15	15	15	15	15	15	15	15	15	15	15	15
8:71650187:A:C	0.765	NA	15	15	15	15	15	15	15	15	15	15	15	15	15	15	15	15	15	15	15	15	15	15	15	15	15	15	15	15	15	15	15	15	15	15	15	15	15	15	15	15	15	15	15	15	15	15	15
8:71650448:A:G	0.778	7	15	15	15	15	15	15	15	15	15	15	15	15	15	15	15	15	15	15	15	15	15	15	15	15	15	15	15	15	15	15	15	15	15	15	15	15	15	15	15	15	15	15	15	15	15	15	15
8:71650746:C:G	0.313	7	15	15	15	15	15	15	15	15	15	15	15	15	15	15	15	15	15	15	15	15	15	15	15	15	15	15	15	15	15	15	15	15	15	15	15	15	15	15	15	15	15	15	15	15	15	15	15
8:71651134:A:C	0.345	6	15	15	15	15	15	15	15	15	15	15	15	15	15	15	15	15	15	15	15	15	15	15	15	15	15	15	15	15	15	15	15	15	15	15	15	15	15	15	15	15	15	15	15	15	15	15	15
8:71651308:T:TAA	0.393	NA	15	15	15	15	15	15	15	15	15	15	15	15	15	15	15	15	15	15	15	15	15	15	15	15	15	15	15	15	15	15	15	15	15	15	15	15	15	15	15	15	15	15	15	15	15	15	15
8:71651368:C:T	1.044	7	15	15	15	15	15	15	15	15	15	15	15	15	15	15	15	15	15	15	15	15	15	15	15	15	15	15	15	15	15	15	15	15	15	15	15	15	15	15	15	15	15	15	15	15	15	15	15
8:71651399:C:T	0.805	6	15	15	15	15	15	15	15	15	15	15	15	15	15	15	15	15	15	15	15	15	15	15	15	15	15	15	15	15	15	15	15	15	15	15	15	15	15	15	15	15	15	15	15	15	15	15	15
8:71651799:A:G	0.409	7	15	15	15	15	15	15	15	15	15	15	15	15	15	15	15	15	15	15	15	15	15	15	15	15	15	15	15	15	15	15	15	15	15	15	15	15	15	15	15	15	15	15	15	15	15	15	15
8:71651841:C:T	0.525	6	15	15	15	15	15	15	15	15	15	15	15	15	15	15	15	15	15	15	15	15	15	15	15	15	15	15	15	15	15	15	15	15	15	15	15	15	15	15	15	15	15	15	15	15	15	15	15
8:71652541:C:T	0.989	7	15	15	15	15	15	15	15	15	15	15	15	15	15	15	15	15	15	15	15	15	15	15	15	15	15	15	15	15	15	15	15	15	15	15	15	15	15	15	15	15	15	15	15	15	15	15	15
8:71652665:A:G	0.568	7	15	15	15	15	15	15	15	15	15	15	15	15	15	15	15	15	15	15	15	15	15	15	15	15	15	15	15	15	15	15	15	15	15	15	15	15	15	15	15	15	15	15	15	15	15	15	15
8:71652678:C:T	0.597	7	15	15	15	15	15	15	15	15	15	15	15	15	15	15	15	15	15	15	15	15	15	15	15	15	15	15	15	15	15	15	15	15	15	15	15	15	15	15	15	15	15	15	15	15	15	15	15
8:71653111:A:C	0.255	7	15	15	15	15	9	15	15	15	15	15	15	15	15	15	15	15	15	15	15	15	15	15	15	15	15	15	9	15	15	15	15	15	15	15	15	15	15	15	15	15	15	15	15	15	15	15	15
8:71653371:C:T	1.438	7	15	15	15	15	15	15	15	15	15	15	15	15	15	15	15	15	15	15	15	15	15	15	15	15	15	15	9	15	15	15	15	15	15	15	15	15	15	15	15	15	15	15	15	15	15	9	15
8:71653464:A:G	4.548	6	15	15	15	15	15	15	15	15	15	15	15	15	15	15	15	15	15	15	15	15	15	15	15	15	15	15	9	15	15	15	15	15	15	15	15	15	15	15	15	15	15	15	15	15	15	9	15
8:71653601:C:T	2.868	6	15	15	15	15	15	15	15	15	15	15	15	15	15	15	15	15	15	15	15	15	15	15	15	15	15	15	9	15	15	15	15	15	15	15	15	15	15	15	15	15	15	15	15	15	15	9	15
8:71654087:A:G	2.774	1f	15	15	15	15	15	15	15	15	15	15	15	9	15	15	15	15	15	15	15	15	15	15	9	9	9	15	9	15	15	15	15	15	15	15	15	15	15	15	15	15	15	15	9	15	15	15	15
8:71654200:G:GTT	1.349	NA	15	15	15	15	15	15	15	15	15	15	15	9	15	15	15	15	15	15	15	15	15	15	9	9	9	15	9	15	15	15	15	15	15	15	15	15	15	15	15	15	15	15	9	15	15	15	15
8:71654200:GT:GTT	NA	NA	15	15	15	15	15	15	15	15	15	15	15	9	15	15	15	15	15	15	15	15	15	15	9	9	9	15	9	15	15	15	15	15	15	15	15	15	15	15	15	15	15	15	9	15	15	15	15
8:71654406:C:T	2.515	6	15	15	15	15	15	15	15	15	15	15	15	9	15	15	15	15	15	15	15	15	15	15	9	15	9	15	9	14	15	15	15	15	9	15	15	15	15	15	15	15	15	15	9	15	15	15	15
8:71654608:A:T	1.883	6	15	15	15	15	15	15	15	15	15	15	15	9	15	15	15	15	15	15	15	15	15	15	9	15	15	15	9	14	15	15	15	15	9	15	15	15	15	15	15	15	15	15	9	15	15	15	15
8:71656084:C:T	0.905	7	15	15	15	15	15	15	15	15	15	15	15	15	15	15	15	15	15	15	15	15	15	15	15	15	15	15	15	14	15	15	15	15	14	15	15	14	15	15	15	15	15	15	15	15	15	15	15
8:71656167:C:T	1.916	NA	15	15	15	15	15	15	15	15	15	15	15	15	15	15	15	15	15	15	15	15	15	15	15	15	15	15	15	14	15	15	15	15	14	15	15	14	15	15	15	15	15	15	15	15	15	15	15
8:71656886:C:G	5.162	6	15	15	15	15	15	15	15	15	15	15	15	15	15	15	15	15	15	15	15	15	15	15	15	15	15	15	15	14	15	15	15	15	14	15	15	14	15	15	15	15	15	15	15	15	15	15	15
8:71657159:C:T	0.454	7	15	15	15	15	15	15	15	15	15	15	15	15	15	15	15	15	15	15	15	15	15	15	15	15	15	15	15	14	15	15	15	15	14	15	15	14	15	15	15	15	15	15	15	15	15	15	15
8:71659450:A:G	6.355	6	15	15	15	15	15	15	15	15	15	15	15	15	15	15	15	15	15	15	15	15	15	15	15	15	15	15	15	14	15	15	15	15	14	15	15	14	15	15	15	15	15	15	15	15	15	15	15
8:71659887:C:G	1.269	7	15	15	15	15	15	15	15	15	15	15	15	15	15	15	15	15	15	15	15	15	15	15	15	15	15	15	15	14	15	15	15	15	15	15	15	14	15	15	15	15	15	15	15	15	15	15	15
8:71660840:C:T	1.284	6	15	15	15	15	9	15	15	15	15	15	15	15	15	15	15	15	15	15	15	15	15	9	15	15	15	15	9	14	9	15	15	9	15	15	15	15	15	15	15	15	15	15	15	15	15	15	15
8:71660946:A:G	5.146	7	15	15	15	15	9	15	15	15	15	15	15	15	15	15	15	15	15	15	15	15	15	9	15	15	15	15	9	14	9	15	15	9	15	15	15	15	15	15	15	15	15	15	15	15	15	15	15
8:71661108:T:TCACA	0.732	NA	15	15	15	15	9	15	15	15	15	15	15	15	15	15	15	9	15	15	15	15	15	9	15	9	15	15	8	14	9	15	15	9	15	15	15	9	15	15	15	15	15	15	15	9	15	15	15
8:71661310:A:G	0.269	5	15	15	15	15	9	15	15	15	15	15	15	15	15	15	15	9	15	15	15	15	15	9	15	9	15	15	8	14	9	15	15	9	15	15	15	9	15	15	15	15	15	15	15	9	15	15	15
8:71661960:C:G	2.101	5	15	15	15	15	9	1	15	15	15	15	15	15	15	15	15	15	15	15	15	15	15	9	15	9	15	15	8	14	9	15	15	15	15	15	15	15	15	15	15	15	15	15	15	15	15	15	15
8:71662116:A:G	0.179	6	15	15	15	15	9	15	15	15	15	15	15	15	15	15	15	15	15	15	15	15	15	9	15	9	15	15	9	14	9	15	15	15	15	15	15	15	15	15	15	15	15	15	15	15	15	15	15
8:71662498:A:G	5.267	7	15	15	15	15	15	15	15	15	15	15	15	15	15	15	15	15	15	15	15	15	15	15	15	15	15	15	9	14	9	15	15	15	15	15	15	15	15	15	15	15	15	15	15	15	15	15	15
8:71662505:G:T	1.82	6	15	15	15	15	15	15	15	15	15	15	15	15	15	15	15	15	15	15	15	15	15	15	15	15	15	15	9	14	9	15	15	15	15	15	15	15	15	15	15	15	15	15	15	15	15	15	15
8:71662741:G:T	4.319	6	15	15	15	15	15	15	15	15	15	15	15	15	15	15	15	15	15	15	15	15	15	15	15	15	15	15	9	14	9	15	15	15	15	15	15	15	15	15	15	15	15	15	15	15	15	15	15
8:71663187:C:T	2.13	7	15	15	15	15	15	15	15	15	15	15	15	15	15	15	15	15	15	15	15	15	15	15	15	15	15	15	9	14	9	15	15	15	15	15	15	15	15	15	9	15	15	15	15	15	15	15	15
8:71663405:A:C	2.116	5	15	15	15	15	15	15	15	15	15	15	15	15	15	15	15	15	15	15	15	15	15	15	15	15	15	15	9	14	9	15	15	15	15	15	15	15	15	9	9	15	15	15	15	15	15	15	15
8:71663805:C:T	2.048	6	15	15	15	15	15	15	15	15	15	15	15	15	15	15	15	15	15	15	15	15	15	15	15	15	15	15	9	14	14	15	15	15	15	15	15	15	15	9	9	15	9	15	15	15	15	15	15
8:71664174:A:G	1.831	1f	15	15	15	15	15	15	15	15	15	15	15	15	15	15	15	15	15	15	15	15	15	15	15	15	15	15	9	14	14	15	15	15	15	15	15	15	15	9	9	15	9	15	9	15	15	9	15
8:71664408:A:G	2.477	6	15	15	15	15	15	15	15	15	15	15	15	9	15	15	15	15	15	15	15	15	15	15	15	15	15	15	9	14	14	15	15	9	15	15	15	15	15	15	9	15	9	15	9	15	15	9	15
8:71666046:A:G	0.862	7	15	15	15	15	15	15	15	15	15	15	15	15	15	15	15	15	15	15	15	15	15	15	15	15	15	15	9	15	14	15	15	15	15	15	15	15	15	15	15	15	15	15	15	15	15	15	15
8:71666294:C:T	0.831	7	15	15	15	15	15	15	15	15	15	15	15	15	15	15	15	15	15	15	15	15	15	15	15	15	15	15	9	15	14	15	15	15	15	15	15	15	15	15	15	15	15	15	15	15	15	15	15
8:71666446:C:T	1.012	7	15	15	15	15	15	15	15	15	15	15	15	15	15	15	15	15	15	15	15	15	15	15	15	15	15	15	9	15	14	15	15	15	15	15	15	15	15	15	15	15	15	15	15	15	15	15	15
8:71666489:C:G	0.52	7	15	15	15	15	15	15	15	15	15	15	15	15	15	15	15	15	15	15	15	15	15	15	15	15	15	15	9	15	14	15	15	15	15	15	15	15	15	15	15	15	15	15	15	15	15	15	15
8:71666532:C:T	1.456	7	15	15	15	15	15	15	15	15	15	15	15	15	15	15	15	15	15	15	15	15	15	15	15	15	15	15	9	15	14	15	15	15	15	15	15	15	15	15	15	15	15	15	15	15	15	15	15
8:71666797:C:CAG	0.413	NA	15	15	15	15	15	15	15	15	15	15	15	15	15	15	15	15	15	15	15	15	15	15	15	15	15	15	15	15	14	15	15	15	15	15	15	15	15	15	15	15	15	15	15	15	15	15	15
8:71667707:C:T	0.998	6	15	15	15	15	15	15	15	15	15	15	15	15	15	15	15	15	15	15	15	15	15	15	15	15	15	15	15	15	14	15	15	15	15	15	15	15	15	15	15	15	15	15	15	15	15	15	15
8:71667853:A:G	0.913	7	15	15	15	15	15	15	15	15	15	15	15	15	15	15	15	15	15	15	15	15	15	15	15	15	15	15	15	15	14	15	15	15	15	15	15	15	15	15	15	15	15	15	15	15	15	15	15
8:71667876:C:G	0.31	7	15	15	15	15	15	15	15	15	15	15	15	15	15	15	15	15	15	15	15	15	15	15	15	15	15	15	15	15	14	15	15	15	15	15	15	15	15	15	15	15	15	15	15	15	15	15	15
8:71667983:G:T	0.363	6	15	15	15	15	15	15	15	15	15	15	15	15	15	15	15	15	15	15	15	15	15	15	15	15	15	15	15	15	14	15	15	15	15	15	15	15	15	15	15	15	15	15	15	15	15	15	15
8:71668265:C:G	2.137	6	15	15	15	15	15	15	15	15	15	15	15	15	15	15	15	15	15	15	15	15	15	15	15	15	15	15	15	15	14	15	15	15	15	15	15	15	15	15	15	15	15	15	15	15	15	15	15
8:71668528:A:G	4.153	6	15	15	15	15	15	15	15	15	15	15	15	15	15	15	15	15	15	15	15	15	15	15	15	15	15	15	15	15	14	15	15	15	15	15	15	15	15	15	15	15	15	15	15	15	15	15	15
8:71668698:C:T	2.21	6	15	15	15	15	15	15	15	15	15	15	15	15	15	15	15	15	15	15	15	15	15	15	15	15	15	15	15	15	14	15	15	15	15	15	15	15	15	15	15	15	15	15	15	15	15	15	15
8:71669720:C:T	0.157	6	15	15	15	15	15	15	15	15	15	15	15	15	15	15	15	15	15	15	15	15	15	15	15	15	15	15	15	15	14	15	15	15	15	15	15	15	15	15	15	15	15	15	15	15	15	15	15
8:71669783:C:CATGTATGTATGT	0.443	NA	15	15	15	15	15	15	15	15	15	15	15	15	15	15	15	15	15	15	15	15	15	15	15	15	15	15	15	15	14	15	15	15	15	15	15	15	15	15	15	15	15	15	15	15	15	15	15
8:71670013:G:T	1.698	7	15	15	15	15	15	15	15	15	15	15	15	15	15	15	15	15	15	15	15	15	15	15	15	15	15	15	15	15	14	15	15	15	15	15	15	15	15	15	15	15	15	15	15	15	15	15	15
8:71670018:C:T	1.609	7	15	15	15	15	15	15	15	15	15	15	15	15	15	15	15	15	15	15	15	15	15	15	15	15	15	15	15	15	14	15	15	15	15	15	15	15	15	15	15	15	15	15	15	15	15	15	15
8:71670042:A:G	0.151	7	15	15	15	15	15	15	15	15	15	15	15	15	15	15	15	15	15	15	15	15	15	15	15	15	15	15	15	15	14	15	15	15	15	15	15	15	15	15	15	15	15	15	15	15	15	15	15
8:71670117:C:T	2.298	7	15	15	15	15	15	15	15	15	15	15	15	15	15	15	15	15	15	15	15	15	15	15	15	15	15	15	15	15	14	15	15	15	15	15	15	15	15	15	15	15	15	15	15	15	15	15	15
8:71670420:C:CCTACGTTGTTAAGCCT	2.911	NA	15	15	15	15	15	15	15	15	15	15	15	15	15	15	15	15	15	15	15	15	15	15	15	15	15	15	15	15	14	15	15	15	15	15	15	15	15	15	15	15	15	15	15	15	15	15	15
8:71671189:A:G	9.807	1b	15	15	15	15	15	15	15	15	15	15	15	15	15	15	15	15	15	15	15	15	15	15	15	15	15	15	15	15	14	15	15	15	15	15	15	15	15	15	15	15	15	15	15	15	15	15	15
8:71671579:A:G	2.699	6	15	15	15	15	15	15	15	15	15	15	15	15	15	15	15	15	15	15	15	15	15	15	15	15	15	15	15	15	14	15	15	15	15	15	15	15	15	15	15	15	15	15	15	15	15	15	15
8:71672323:A:C	0.553	6	15	15	15	15	15	15	15	15	15	15	15	15	15	15	15	15	15	15	15	15	15	15	15	15	15	15	15	15	14	15	15	15	15	15	15	15	15	15	15	15	15	15	15	15	15	15	15
8:71672366:A:G	4.735	7	15	15	15	15	15	15	15	15	15	15	15	15	15	15	15	15	15	15	15	15	15	15	15	15	15	15	15	15	14	15	15	15	15	15	15	15	15	15	15	15	15	15	15	15	15	15	15
8:71672743:G:T	5.184	6	15	15	15	15	15	15	15	15	15	15	15	15	15	15	15	15	15	15	15	15	15	15	15	15	15	15	15	15	14	15	15	15	15	15	15	15	15	15	15	15	15	15	15	15	15	15	15
8:71672984:A:G	1.566	7	15	15	15	15	15	15	15	15	15	15	15	15	15	15	15	15	15	15	15	15	15	15	15	15	15	15	15	15	14	15	15	15	15	15	15	15	15	15	15	15	15	15	15	15	15	15	15
8:71674027:C:T	3.631	7	15	15	15	15	15	15	15	15	15	15	15	15	15	15	15	15	15	15	15	15	15	15	15	15	15	15	15	15	14	15	15	15	15	15	15	15	15	15	15	15	15	15	15	15	15	15	15
8:71674135:A:AT	6.845	NA	15	15	15	15	15	15	15	15	15	15	15	15	15	15	15	15	15	15	15	15	15	15	15	15	15	15	15	15	14	15	15	15	15	15	15	15	15	15	15	15	15	15	15	15	15	15	15
8:71674355:G:T	8.448	7	15	15	15	15	15	15	15	15	15	15	15	15	15	15	15	15	15	15	15	15	15	15	15	15	15	15	15	15	14	15	15	15	15	15	15	15	15	15	15	15	15	15	15	15	15	15	15
8:71674761:A:C	1.715	7	15	15	15	15	15	15	15	15	15	15	15	15	15	15	15	15	15	15	15	15	15	15	15	15	15	15	15	15	14	15	15	15	15	15	15	15	15	15	15	15	15	15	15	15	15	15	15
8:71675409:C:CTT	0.366	NA	15	15	15	15	15	15	15	15	15	15	15	15	15	15	15	15	15	15	15	15	15	15	15	15	15	15	15	15	14	15	15	15	15	15	15	15	15	15	15	15	15	15	15	15	15	15	15
8:71675547:C:T	2.145	NA	15	15	15	15	15	15	15	15	15	15	15	15	15	15	15	15	15	15	15	15	15	15	15	15	15	15	15	15	14	15	15	15	15	15	15	15	15	15	15	15	15	15	15	15	15	15	15
8:71676193:G:T	2.435	6	15	15	15	15	15	15	15	15	15	15	15	15	15	15	15	15	15	15	15	15	15	15	15	15	15	15	15	15	14	15	15	15	15	15	15	15	15	15	15	15	15	15	15	15	15	15	15
8:71676770:C:T	2.144	6	15	15	15	15	15	15	15	15	15	15	15	15	15	15	15	15	15	15	15	15	15	15	15	15	15	15	15	15	14	15	15	15	15	15	15	15	15	15	15	15	15	15	15	15	15	15	15
8:71677839:C:G	0.221	6	15	15	15	15	15	15	15	15	15	15	15	15	15	15	15	15	15	15	15	15	15	15	15	15	15	15	15	15	15	15	15	15	15	15	15	15	15	15	15	15	15	15	15	15	15	15	15
8:71678484:C:T	6.502	6	15	15	15	15	15	15	15	15	15	15	15	15	15	15	15	15	15	15	15	15	15	15	15	15	15	15	15	15	15	15	15	15	15	15	15	15	15	15	15	15	15	15	15	15	15	15	15
8:71678638:C:G	1.127	6	15	15	15	15	15	15	15	15	15	15	15	15	15	15	15	15	15	15	15	15	15	15	15	15	15	15	15	15	15	15	15	15	15	15	15	15	15	15	15	15	15	15	15	15	15	15	15
8:71680355:G:T	1.51	6	15	15	15	15	15	15	15	15	15	15	15	15	15	15	15	15	15	15	15	15	15	15	15	15	15	15	15	15	15	15	15	15	15	15	15	15	15	15	15	15	15	15	15	15	15	15	15
8:71680508:A:G	12.04	7	15	15	15	15	15	15	15	15	15	15	15	15	15	15	15	15	15	15	15	15	15	15	15	15	15	15	15	15	15	15	15	15	15	15	15	15	15	15	15	15	15	15	15	15	15	15	15
8:71680987:CT:CTT	NA	NA	15	15	15	15	15	15	15	15	15	15	15	15	15	15	15	15	15	15	15	15	15	15	15	15	15	15	15	15	15	15	15	15	15	15	15	15	15	15	15	15	15	15	15	15	15	15	15
8:71680987:C:CTT	2.953	NA	15	15	15	15	15	15	15	15	15	15	15	15	15	15	15	15	15	15	15	15	15	15	15	15	15	15	15	15	15	15	15	15	15	15	15	15	15	15	15	15	15	15	15	15	15	15	15
8:71681506:A:G	0.148	7	15	15	15	15	15	15	15	15	15	15	15	15	15	15	15	15	15	15	15	15	15	15	15	15	15	15	15	15	15	15	15	15	15	15	15	15	15	15	15	15	15	15	15	15	15	15	15
8:71681766:C:T	6.133	7	15	15	15	15	15	15	15	15	15	15	15	15	15	15	15	15	15	15	15	15	15	15	15	15	15	15	15	15	15	15	15	15	15	15	15	15	15	15	15	15	15	15	15	15	15	15	15
8:71681983:A:G	1.072	6	15	15	15	15	15	15	15	15	15	15	15	15	15	15	15	15	15	15	15	15	15	15	15	15	15	15	15	15	15	15	15	15	15	15	15	15	15	15	15	15	15	15	15	15	15	15	15
8:71682082:C:T	6.469	6	15	15	15	15	15	15	15	15	15	15	15	15	15	15	15	15	15	15	15	15	15	15	15	15	15	15	15	15	15	15	15	15	15	15	15	15	15	15	15	15	15	15	15	15	15	15	15
8:71682583:G:T	2.263	6	15	15	15	15	15	15	15	15	15	15	15	15	15	15	15	15	15	15	15	15	15	15	15	15	15	15	15	15	15	15	15	15	15	15	15	15	15	15	15	15	15	15	15	15	15	15	15
8:71683864:C:T	4.153	6	15	15	15	15	15	15	15	15	15	15	15	15	15	15	15	15	15	15	15	15	15	15	15	15	15	15	15	15	15	15	15	15	15	15	15	15	15	15	15	15	15	15	15	15	15	9	15
8:71684410:C:T	14.59	1b	15	15	15	15	15	15	15	15	15	15	15	15	15	15	15	15	15	15	15	15	15	15	15	15	15	15	15	15	15	15	15	15	15	15	15	15	15	15	15	15	15	15	15	15	15	15	15
8:71685822:A:G	15.81	1f	15	15	15	15	15	15	15	15	15	15	15	15	15	15	15	15	15	15	15	15	15	15	15	15	15	15	15	15	7	15	15	15	14	15	15	15	15	15	15	15	15	15	15	15	15	15	15
8:71686230:A:AT	1.017	NA	15	15	15	15	15	15	15	15	15	15	15	15	15	15	15	15	15	15	15	15	15	15	15	15	15	15	15	15	7	15	15	15	14	15	15	15	15	15	15	15	15	15	15	15	15	15	15
8:71686967:C:T	6.891	NA	15	15	15	15	15	15	15	15	15	15	15	15	15	15	15	15	15	15	15	15	15	15	15	15	15	15	15	15	5	15	15	15	14	15	15	15	15	15	15	15	15	15	15	15	15	15	15
8:71687982:A:AT	1.927	NA	15	15	15	15	15	15	15	15	15	15	15	15	15	15	15	15	15	15	15	15	15	15	15	15	15	15	15	15	7	15	15	15	14	15	15	15	15	15	15	15	15	15	15	15	15	15	15
8:71688165:A:G	1.686	4	15	15	15	15	15	15	15	15	15	15	15	15	15	15	15	15	15	15	15	15	15	15	15	15	15	15	15	15	7	7	15	15	14	15	15	15	15	15	15	15	15	15	15	15	15	15	15
8:71688408:A:C	2.132	1f	15	15	15	15	15	15	15	15	15	15	15	15	15	15	15	15	15	15	15	15	15	15	15	15	15	15	15	15	7	7	15	15	14	15	15	15	15	15	15	15	15	15	15	15	15	15	15
8:71688870:A:T	13.43	6	15	15	15	15	15	15	15	15	15	15	15	15	15	15	15	15	15	15	15	15	15	15	15	15	15	15	15	15	7	7	15	15	14	15	15	15	15	15	15	15	15	15	15	15	15	15	15
8:71688984:A:T	4.718	6	15	15	15	15	15	15	15	15	15	15	15	15	15	15	15	15	15	15	15	15	15	15	15	15	15	15	15	15	7	7	15	15	14	15	15	15	15	15	15	15	15	15	15	15	15	15	15
8:71689031:A:G	4.424	6	15	15	15	15	15	15	15	15	15	15	15	15	15	15	15	15	15	15	15	15	15	15	15	15	15	15	15	15	7	15	15	15	15	15	15	15	15	15	15	15	15	15	15	15	15	15	15
8:71689034:C:T	4.213	6	15	15	15	15	15	15	15	15	15	15	15	15	15	15	15	15	15	15	15	15	15	15	15	15	15	15	15	15	7	15	15	15	15	15	15	15	15	15	15	15	15	15	15	15	15	15	15
8:71689436:A:G	5.607	6	15	15	15	15	15	15	15	15	15	15	15	15	15	15	15	15	15	15	15	15	15	15	15	15	15	15	15	15	5	15	15	15	15	15	15	15	15	15	15	15	15	15	15	15	15	15	15
8:71690022:C:T	9.412	6	15	15	15	15	15	15	15	15	15	15	15	15	15	15	15	15	15	15	15	15	15	15	15	15	15	15	15	15	5	15	14	15	15	15	15	15	15	15	15	15	15	15	15	15	15	15	15
8:71690534:A:G	1.598	6	15	15	15	15	15	15	15	15	15	15	15	15	15	15	15	15	15	15	15	15	15	15	15	15	15	15	15	15	5	15	14	15	15	15	15	15	15	15	15	15	15	15	15	15	15	15	15
8:71690622:C:T	4.798	7	15	15	15	15	15	15	15	15	15	15	15	15	15	15	15	15	15	15	15	15	15	15	15	15	15	15	15	15	5	15	14	15	15	15	15	15	15	15	15	15	15	15	15	15	15	15	15
8:71690727:C:G	0.082	7	15	15	15	15	15	15	15	15	15	15	15	15	15	15	15	15	15	15	15	15	15	15	15	15	15	15	15	15	5	15	14	15	15	15	15	15	15	15	15	15	15	15	15	15	15	15	15
8:71691055:A:G	3.813	6	15	15	15	15	15	15	15	15	15	15	15	15	15	15	15	15	15	15	15	15	15	15	15	15	15	15	15	15	5	15	14	15	15	15	15	15	15	15	15	15	15	15	15	15	15	15	15
8:71691179:C:T	0.901	6	15	15	15	15	15	15	15	15	15	15	15	15	15	15	15	15	15	15	15	15	15	15	15	15	15	15	15	15	5	15	14	15	15	15	15	15	15	15	15	15	15	15	15	15	15	15	15
8:71691181:C:T	1.559	6	15	15	15	15	15	15	15	15	15	15	15	15	15	15	15	15	15	15	15	15	15	15	15	15	15	15	15	15	5	15	14	15	15	15	15	15	15	15	15	15	15	15	15	15	15	15	15
8:71691610:C:G	0.107	6	15	15	15	15	15	15	15	15	15	15	15	15	15	15	15	15	15	15	15	15	15	15	15	15	15	15	15	15	5	15	14	15	15	15	15	15	15	15	15	15	15	15	15	15	15	15	15
8:71692504:C:T	0.099	6	15	15	15	15	15	15	15	15	15	15	15	15	15	15	15	15	15	15	15	15	15	15	15	15	15	15	15	15	5	15	14	15	15	15	15	15	15	15	15	15	15	15	15	15	15	15	15
8:71692688:C:T	4.625	7	15	15	15	15	15	15	15	15	15	15	15	15	15	15	15	15	15	15	15	15	15	15	15	15	15	15	15	15	5	15	14	15	15	15	15	15	15	15	15	15	15	15	15	15	15	15	15
8:71693139:C:CT	3.615	NA	15	15	15	15	15	15	15	15	15	15	15	15	15	15	15	15	15	15	15	15	15	15	15	15	15	15	15	15	7	15	14	15	15	15	15	15	15	15	15	15	15	15	15	15	15	15	15
8:71693517:C:T	0.185	6	15	15	15	15	15	15	15	15	15	15	15	15	15	15	15	15	15	15	15	15	15	15	15	15	15	15	15	15	14	15	14	15	15	15	15	15	15	15	15	15	15	15	15	15	15	15	15
8:71693519:A:T	2.071	6	15	15	15	15	15	15	15	15	15	15	15	15	15	15	15	15	15	15	15	15	15	15	15	15	15	15	15	15	14	15	14	15	15	15	15	15	15	15	15	15	15	15	15	15	15	15	15
8:71693737:A:C	4.171	7	15	15	15	15	15	15	15	15	15	15	15	15	15	15	15	15	15	15	15	15	15	15	15	15	15	15	15	15	14	15	14	15	15	15	15	15	15	15	15	15	15	15	15	15	15	15	15
8:71694377:A:AG	2.525	NA	15	15	15	15	15	15	15	15	15	15	15	15	15	15	15	15	15	15	15	15	15	15	15	15	15	15	15	15	14	15	14	15	15	15	15	15	15	15	15	15	15	15	15	15	15	15	15
8:71694531:A:G	0.034	6	15	15	15	15	15	15	15	15	15	15	15	15	15	15	15	15	15	15	15	15	15	15	15	15	15	15	15	15	14	15	14	15	15	15	15	15	15	15	15	15	15	15	15	15	15	15	15
8:71694630:A:G	8.693	6	15	15	15	15	15	15	15	15	15	15	15	15	15	15	15	15	15	15	15	15	15	15	15	15	15	15	15	15	14	15	14	15	15	15	15	15	15	15	15	15	15	15	15	15	15	15	15
8:71694682:A:T	0.542	6	15	15	15	15	15	15	15	15	15	15	15	15	15	15	15	15	15	15	15	15	15	15	15	15	15	15	15	15	14	15	14	15	15	15	15	15	15	15	15	15	15	15	15	15	15	15	15
8:71695004:A:G	4.231	7	15	15	15	15	15	15	15	15	15	15	15	15	15	15	15	15	15	15	15	15	15	15	15	15	15	15	15	15	14	15	14	15	15	15	15	15	15	15	15	15	15	15	15	15	15	15	15
8:71695696:C:T	0.827	6	15	15	15	15	15	15	15	15	15	15	15	15	15	15	15	15	15	15	15	15	15	15	15	15	15	15	15	15	14	15	14	15	15	15	15	15	15	15	15	15	15	15	15	15	15	15	15
8:71695890:G:T	7.334	6	15	15	15	15	15	15	15	15	15	15	15	15	15	15	15	15	15	15	15	15	15	15	15	15	15	15	15	15	14	15	14	15	15	15	15	15	15	15	15	15	15	15	15	15	15	15	15
8:71696645:A:AT	4.245	NA	15	15	15	15	15	15	15	15	15	15	15	15	15	15	15	15	15	15	15	15	15	15	15	15	15	15	15	15	14	15	14	15	15	15	15	15	15	15	15	15	15	15	15	15	15	15	15
8:71697558:C:G	5.435	6	15	15	15	15	15	15	15	15	15	15	15	15	15	15	15	15	15	15	15	15	15	15	15	15	15	15	15	15	14	15	14	15	15	15	15	15	15	15	15	15	15	15	15	15	15	15	15
8:71697801:C:CT	6.651	NA	15	15	15	15	15	15	15	15	15	15	15	15	15	15	15	15	15	15	15	15	15	15	15	15	15	15	15	15	14	15	14	15	15	15	15	15	15	15	15	15	15	15	15	15	15	15	15
8:71698012:A:G	2.172	6	15	15	15	15	15	15	15	15	15	15	15	15	15	15	15	15	15	15	15	15	15	15	15	15	15	15	15	15	14	15	14	15	15	15	15	15	15	15	15	15	15	15	15	15	15	15	15
8:71698576:A:C	3.173	NA	15	15	15	15	15	15	15	15	15	15	15	15	15	15	15	15	15	15	15	15	15	15	15	15	15	15	15	15	14	15	15	15	15	15	15	15	15	15	15	15	15	15	15	15	15	15	15
8:71698832:C:T	2.785	NA	15	15	15	15	15	15	15	15	15	15	15	15	15	15	15	15	15	15	15	15	15	15	15	15	15	15	15	15	14	15	15	15	15	15	15	15	15	15	15	15	15	15	15	15	15	15	15
8:71699183:C:G	1.817	6	15	15	15	15	15	15	15	15	15	15	15	15	15	15	15	15	15	15	15	15	15	15	15	15	15	15	15	15	14	15	15	15	15	15	15	15	15	15	15	15	15	15	15	15	15	15	15
8:71699283:A:T	4.017	6	15	15	15	15	15	15	15	15	15	15	15	15	15	15	15	15	15	15	15	15	15	15	15	15	15	15	15	15	14	15	15	15	15	15	15	15	15	15	15	15	15	15	15	15	15	15	15
8:71699517:G:T	11.53	6	15	15	15	15	15	15	15	15	15	15	15	15	15	15	15	15	15	15	15	15	15	15	15	15	15	15	15	15	14	15	15	15	15	15	15	15	15	15	15	15	15	15	15	15	15	15	15
8:71700642:A:G	5.143	NA	15	15	15	15	15	15	15	15	15	15	15	15	15	15	15	15	15	15	15	15	15	15	15	15	15	15	15	15	14	15	15	15	15	15	15	15	15	15	15	15	15	15	15	15	15	15	15
8:71700765:T:TG	2.977	NA	15	15	15	15	15	15	15	15	15	15	15	15	15	15	15	15	15	15	15	15	15	15	15	15	15	15	15	15	14	15	15	15	15	15	15	15	15	15	15	15	15	15	15	15	15	15	15
8:71701391:C:G	0.198	7	15	15	15	15	15	15	15	15	15	15	15	15	15	15	15	15	15	15	15	15	15	15	15	15	15	15	15	15	14	15	15	15	15	15	15	15	15	15	15	15	15	15	15	15	15	15	15
8:71701964:A:ATAAATTC	2.031	NA	15	15	15	15	15	15	15	15	15	15	15	15	15	15	15	15	15	15	15	15	15	15	15	15	15	15	15	15	14	15	15	15	15	15	15	15	15	15	15	15	15	15	15	15	15	15	15
8:71702591:A:G	5.737	NA	15	15	15	15	15	15	15	15	15	15	15	15	15	15	15	15	15	15	15	15	15	15	15	15	15	15	15	15	14	15	15	15	15	15	15	15	15	15	15	15	15	15	15	15	15	15	15
8:71702877:A:G	1.943	6	15	15	15	15	15	15	15	15	15	15	15	15	15	15	15	15	15	15	15	15	15	15	15	15	15	15	15	15	14	15	15	15	15	15	15	15	15	15	15	15	15	15	15	15	15	15	15
8:71702893:G:T	2.267	6	15	15	15	15	15	15	15	15	15	15	15	15	15	15	15	15	15	15	15	15	15	15	15	15	15	15	15	15	14	15	15	15	15	15	15	15	15	15	15	15	15	15	15	15	15	15	15
8:71704586:C:T	1.55	7	15	15	15	15	15	15	15	15	15	15	15	15	15	15	15	15	15	15	15	15	15	15	9	15	15	15	9	15	14	15	15	15	15	15	15	15	15	15	15	15	15	15	15	15	15	15	15
8:71705733:C:T	1.612	1f	9	15	15	15	9	15	15	15	15	15	15	15	15	15	15	15	15	15	15	15	15	15	9	15	9	15	9	15	15	15	15	15	15	15	15	15	15	15	15	15	15	15	15	15	15	15	15
8:71707058:T:TTGTGTGTG	0.907	NA	15	15	15	15	15	15	15	15	15	15	15	15	15	15	15	15	15	15	15	15	15	15	9	15	15	15	9	15	15	15	15	15	15	15	15	15	15	15	15	15	15	15	15	15	15	15	15
8:71708971:A:G	14.32	7	15	15	15	15	15	15	15	15	15	15	15	15	15	15	15	15	15	15	15	15	15	15	15	15	15	15	9	15	15	15	15	15	15	15	15	15	15	15	15	15	15	15	15	15	15	15	15
8:71710166:C:T	4.494	6	15	15	15	15	15	15	15	15	15	15	15	15	15	15	15	15	15	15	15	15	15	15	15	15	15	15	9	15	15	15	15	15	15	15	15	15	15	15	15	15	15	15	15	15	15	15	15
8:71710223:A:G	11.54	6	15	15	15	15	15	15	15	15	15	15	15	15	15	15	15	15	15	15	15	15	15	15	15	15	15	15	9	15	15	15	15	15	15	15	15	15	15	15	15	15	15	15	15	15	15	15	15
8:71710652:G:GTTAAT	1.839	NA	15	15	15	15	15	15	15	15	15	15	15	15	15	15	15	15	15	15	15	15	15	15	15	15	15	15	9	15	15	15	15	9	15	15	15	15	15	15	15	15	15	15	15	15	15	15	15
8:71711942:A:G	12.99	6	15	15	15	15	15	15	15	15	15	15	15	15	15	15	15	15	15	15	15	15	15	15	15	15	15	15	9	15	9	15	15	9	15	15	15	15	15	15	15	15	15	15	15	15	15	15	15
8:71714133:C:T	1.627	6	15	15	15	15	15	15	15	15	15	15	15	15	15	15	9	9	15	15	15	9	15	15	15	15	9	15	9	15	9	15	15	15	15	9	15	15	15	15	9	15	15	15	9	9	15	15	15
8:71714467:A:G	0.066	7	15	15	9	15	15	15	15	15	15	15	9	15	15	15	9	9	15	15	15	15	15	15	15	15	9	15	9	15	9	15	15	15	15	9	15	15	15	15	15	15	15	15	9	9	15	15	15
8:71718106:C:T	0.421	6	7	15	7	7	7	7	7	7	7	15	2	7	15	2	2	7	9	2	2	2	7	7	15	7	15	15	9	15	9	15	15	15	15	13	15	15	15	15	15	15	14	15	15	15	15	9	15
8:71718497:A:G	0.311	5	5	15	5	7	5	15	15	7	15	15	15	7	15	7	15	7	9	7	15	9	5	5	15	7	15	15	9	15	9	15	15	15	15	14	15	15	15	15	9	15	15	15	15	15	15	9	15
8:71721619:A:G	1.4	7	15	15	15	15	15	15	15	15	15	15	15	15	15	9	15	9	15	15	15	9	15	15	15	15	15	15	15	15	9	15	15	15	15	9	15	15	15	15	15	15	15	15	15	15	15	15	15
8:71722834:A:G	1.234	6	15	15	15	15	15	15	15	15	15	15	15	15	15	15	15	15	15	15	15	15	15	15	15	15	15	15	15	15	15	15	15	15	15	15	15	15	15	15	15	15	15	15	15	15	15	15	15
8:71722996:A:C	0.816	6	15	15	15	15	15	15	15	15	15	15	15	15	15	15	15	15	15	15	15	15	15	15	15	15	15	15	15	15	15	15	15	15	15	15	15	15	15	15	15	15	15	15	15	15	15	15	15
8:71723997:A:C	0.983	7	15	15	15	15	15	15	15	15	15	15	15	15	15	15	15	15	15	15	15	15	15	15	15	15	15	15	15	15	15	15	15	15	15	15	15	15	15	15	15	15	15	15	15	15	15	15	15
8:71724654:A:G	5.441	7	15	15	15	15	15	15	15	15	15	15	15	15	15	15	15	15	15	15	15	15	15	15	15	15	15	15	15	15	15	15	15	15	15	15	15	15	15	15	15	15	15	15	15	15	15	15	15
8:71725070:A:G	0.701	7	15	15	15	15	15	15	15	15	15	15	15	15	15	15	15	15	15	15	15	15	15	15	15	15	15	15	15	15	15	15	15	15	15	15	15	15	15	15	15	15	15	15	15	15	15	15	15
8:71726071:A:C	0.58	7	15	15	15	15	15	15	15	15	15	15	15	15	15	15	15	15	15	15	15	15	15	15	15	15	15	15	15	15	15	15	15	15	15	15	15	15	15	15	15	15	15	15	15	15	15	15	15
8:71726919:A:G	2.595	6	15	15	15	15	15	15	15	15	15	15	15	15	15	15	15	15	15	15	15	15	15	15	15	15	15	15	15	15	15	15	15	15	15	15	15	15	15	15	15	15	15	15	15	15	15	15	15
8:71727296:A:G	1.099	7	15	15	15	15	15	15	15	15	15	15	15	15	15	15	15	15	15	15	15	15	15	15	15	15	15	15	15	15	15	15	15	15	15	15	15	15	15	15	15	15	15	15	15	15	15	15	15
8:71727398:A:AT	0.727	NA	15	15	15	15	15	15	15	15	15	15	15	15	15	15	15	15	15	15	15	15	15	15	15	15	15	15	15	15	15	15	15	15	15	15	15	15	15	15	15	15	15	15	15	15	15	15	15
8:71727954:A:G	1.526	7	15	15	15	15	15	15	15	15	15	15	15	15	15	15	15	15	15	15	15	15	15	15	15	15	15	15	15	15	15	15	15	15	15	15	15	15	15	15	15	15	15	15	15	15	15	15	15
8:71728055:C:T	0.127	6	15	15	15	15	15	15	15	15	15	15	15	15	15	15	15	15	15	15	15	15	15	15	15	15	15	15	15	15	15	15	15	15	15	15	15	15	15	15	15	15	15	15	15	9	9	15	15
8:71728209:A:G	7.316	6	15	15	15	15	15	15	15	15	15	15	15	15	15	15	15	15	15	15	15	15	15	15	15	15	15	15	15	15	15	15	15	15	15	15	15	15	15	15	15	15	15	15	15	9	9	15	15
8:71728754:A:G	4.55	7	15	15	15	15	15	15	15	15	15	15	15	15	15	15	15	15	15	15	15	15	15	15	15	15	15	15	15	15	15	15	15	15	15	15	15	15	15	15	15	15	15	15	15	9	15	15	15
8:71730431:A:AT	0.208	NA	15	15	15	15	15	15	15	15	15	15	15	15	15	15	9	15	15	15	15	15	15	15	15	15	15	15	9	15	15	15	15	15	15	15	15	15	15	15	15	15	15	15	15	9	15	15	9
8:71730474:A:G	0.184	5	15	15	15	15	15	15	15	15	15	15	15	15	15	15	9	15	15	15	15	15	15	15	15	15	15	15	9	15	15	15	15	15	15	15	15	15	15	15	15	15	15	15	15	9	15	15	9
8:71730961:A:G	8.308	7	15	15	15	15	15	15	9	15	15	15	15	15	15	15	9	15	15	15	15	15	15	15	15	15	15	15	9	7	15	15	15	15	15	15	15	15	15	15	15	15	15	15	15	9	15	15	9
8:71732102:A:G	14.24	6	9	15	9	15	15	15	9	15	15	15	9	15	15	9	9	9	9	9	15	9	15	15	15	15	15	15	9	15	15	15	15	9	15	15	9	15	15	15	9	15	15	15	15	9	9	15	9
8:71732264:C:T	4.379	6	9	15	9	15	15	15	9	15	15	15	9	15	15	9	9	9	9	9	15	9	15	15	15	15	15	15	9	15	15	15	15	9	15	15	9	15	15	15	9	15	15	15	15	9	9	15	9
8:71732622:A:G	1.039	7	9	15	9	15	9	15	9	15	15	15	9	15	15	9	9	9	9	9	9	9	9	15	15	15	15	15	9	15	9	15	15	9	15	9	9	15	15	15	9	15	15	15	9	9	9	15	9
8:71733416:C:T	0.601	6	9	15	9	9	8	9	9	9	15	15	9	9	9	9	9	9	9	9	9	9	8	9	9	9	15	15	9	15	9	9	15	9	15	9	9	9	15	15	9	15	9	15	9	9	9	15	15
8:71734442:C:T	4.399	5	15	15	9	15	15	15	15	15	15	15	9	15	15	9	9	9	15	9	9	9	15	15	9	15	15	15	15	15	15	15	9	9	15	15	15	15	15	15	15	15	9	15	15	9	15	15	15
8:71734569:A:G	0.489	1f	15	15	9	15	15	15	15	15	15	15	9	15	15	9	9	9	15	9	9	9	15	15	9	15	15	15	15	15	15	15	9	9	15	15	15	15	15	15	15	15	9	15	15	9	15	15	15
8:71736661:A:G	1.202	NA	15	15	15	15	15	15	15	15	15	15	15	15	15	15	15	9	15	15	15	15	15	15	15	15	15	15	15	15	15	15	15	15	15	15	15	15	15	15	15	15	15	15	15	15	15	15	15
8:71737087:C:G	0.682	6	15	15	15	15	15	15	15	15	15	15	15	15	15	15	15	15	15	15	15	15	15	15	15	15	15	15	15	15	15	15	15	15	15	15	15	15	15	15	15	15	15	15	15	15	15	15	15
8:71737322:A:G	14.25	4	15	15	15	15	15	15	15	15	15	15	15	15	15	15	15	15	15	15	15	15	15	15	15	15	15	15	15	15	15	15	15	15	15	15	15	15	15	15	15	15	15	15	15	15	15	15	15
8:71738697:T:TTAATC	6.071	NA	15	15	15	15	15	15	15	15	15	15	15	15	15	15	15	15	15	15	15	15	15	15	15	15	15	15	15	15	15	15	15	15	15	15	15	15	15	15	15	15	15	15	15	15	15	15	15
8:71740934:C:T	0.369	7	15	15	15	15	15	15	15	15	15	14	15	15	15	15	15	15	15	15	15	15	15	15	15	15	15	15	15	15	15	15	15	15	15	15	15	15	15	15	15	15	15	15	15	15	15	15	15
8:71741541:A:AACTGGC	3.756	NA	15	15	15	15	15	15	15	15	15	14	15	15	15	15	15	15	15	15	15	15	15	15	15	15	15	15	15	15	15	15	15	15	15	15	15	15	15	15	15	15	15	15	15	15	15	15	15
8:71741723:G:T	0.462	7	15	15	15	15	15	15	15	15	15	14	15	15	15	15	15	15	15	15	15	15	15	15	15	15	15	15	15	15	15	15	15	15	15	15	15	15	15	15	15	15	15	15	15	15	15	15	15
8:71742739:C:T	3.714	6	15	15	15	15	9	15	15	15	15	14	15	15	15	15	15	15	15	15	15	15	15	15	15	15	15	15	15	15	15	15	15	15	15	15	15	15	15	15	15	15	15	15	15	15	15	15	15
8:71744539:A:G	8.675	7	15	15	15	15	15	15	15	15	15	14	15	15	15	15	15	15	15	15	15	15	15	15	15	15	15	15	15	15	15	15	14	15	15	15	15	15	15	15	15	15	15	15	15	15	15	15	15
8:71746480:C:G	1.968	6	15	15	15	15	15	15	15	15	15	14	15	15	15	15	15	15	15	15	15	15	15	15	15	15	15	15	15	15	15	15	14	15	15	15	15	15	15	15	15	15	15	15	15	15	15	15	15
8:71747169:G:T	9.157	1f	15	15	15	15	15	15	15	15	15	14	15	15	15	15	15	15	15	15	15	15	15	15	15	15	15	15	15	15	15	15	14	15	15	15	15	15	15	15	15	15	15	15	15	15	15	15	15
8:71748808:T:TA	0.02	NA	15	15	15	15	15	15	15	15	15	14	15	15	15	15	15	15	15	15	15	15	15	15	15	15	15	15	15	15	15	15	14	15	15	15	15	15	15	15	15	15	15	15	15	15	15	15	15
8:71748854:G:T	3.731	6	15	15	15	15	15	15	15	15	15	14	15	15	15	15	15	15	15	15	15	15	15	15	15	15	15	15	15	15	15	15	14	15	15	15	15	15	15	15	15	15	15	15	15	15	15	15	15
8:71748924:A:G	2.76	7	15	15	15	15	15	15	15	15	15	14	15	15	15	15	15	15	15	15	15	15	15	15	15	15	15	15	15	15	15	15	14	15	15	15	15	15	15	15	15	15	15	15	15	15	15	15	15
8:71752753:A:G	1.361	6	15	15	15	15	15	15	15	15	15	15	15	15	15	15	15	15	15	15	15	15	15	15	15	15	15	15	15	15	14	15	15	15	15	15	15	15	15	15	15	15	15	15	15	15	15	15	15
8:71754299:A:G	1.19	6	15	15	15	15	15	15	15	15	15	15	15	15	15	15	15	15	15	15	15	15	15	15	15	15	15	15	15	15	14	15	15	15	15	15	15	15	15	15	15	15	15	15	15	15	15	15	15
8:71754959:A:G	0.178	6	15	15	15	15	15	15	15	15	15	15	15	15	15	15	15	15	15	15	15	15	15	15	15	15	15	15	15	15	14	15	15	15	15	15	15	15	15	15	15	15	15	15	15	15	15	15	15
8:71755038:C:T	1.007	6	15	15	15	15	15	15	15	15	15	15	15	15	15	15	15	15	15	15	15	15	15	15	15	15	15	15	15	15	15	15	15	15	15	15	15	15	15	15	15	15	15	15	15	15	15	15	15
8:71757667:G:T	0.043	5	15	15	15	15	15	15	15	15	15	15	15	15	15	15	15	15	15	15	15	15	15	15	15	15	15	15	9	15	15	15	15	9	15	9	15	15	9	15	9	9	9	15	9	9	9	15	15
8:71758010:A:T	2.89	5	15	15	15	15	15	15	15	15	15	15	15	15	15	15	15	15	15	15	15	15	15	15	15	15	9	15	9	15	15	15	15	9	15	9	15	15	9	15	9	15	9	15	9	9	9	15	15
8:71760999:C:CAAA	9.203	NA	15	15	15	15	15	15	15	15	15	15	15	15	15	15	15	15	15	15	15	15	15	15	15	15	9	15	9	15	15	15	15	15	15	15	15	15	15	15	15	15	9	15	9	15	15	15	15
8:71761054:A:G	10.6	7	15	15	15	15	15	15	15	15	15	15	15	15	15	15	15	15	15	15	15	15	15	15	15	15	9	15	15	15	15	15	15	15	15	15	15	15	15	15	15	15	9	15	9	9	15	15	15
8:71761978:A:G	6.866	6	15	15	15	15	15	15	15	15	15	15	15	15	15	15	15	15	15	15	15	15	15	15	15	15	15	15	15	15	15	15	15	15	15	15	15	15	15	15	15	15	9	15	15	9	15	15	15
8:71762218:A:G	1.048	6	15	15	15	15	15	15	15	15	15	15	15	15	15	15	15	15	15	15	15	15	15	15	15	15	15	15	9	15	15	15	15	15	15	9	15	15	15	15	15	15	15	15	15	9	15	9	15
8:71762220:C:CA	1.037	NA	15	15	15	15	15	15	15	15	15	15	15	15	15	15	15	15	15	15	15	15	15	15	15	15	15	15	9	15	15	15	15	15	15	9	15	15	15	15	15	15	15	15	15	9	15	9	15
8:71762693:C:G	4.919	6	15	15	15	15	15	15	15	15	15	15	15	15	15	15	15	15	15	15	15	15	15	15	15	15	15	15	9	15	15	15	15	15	15	9	15	15	15	15	15	15	15	15	15	15	15	9	15
8:71762712:A:AG	0.903	NA	15	15	15	15	15	15	15	15	15	15	15	15	15	15	15	15	15	15	15	15	15	15	15	15	15	15	9	15	15	15	15	15	15	9	15	15	15	15	15	15	15	15	15	15	15	9	15
8:71762718:A:G	1.312	6	15	15	15	15	15	15	15	15	15	15	15	15	15	15	15	15	15	15	15	15	15	15	15	15	15	15	9	15	15	15	15	15	15	9	15	15	15	15	15	15	15	15	15	15	15	9	15
8:71762720:A:G	0.772	6	15	15	15	15	15	15	15	15	15	15	15	15	15	15	15	15	15	15	15	15	15	15	15	15	15	15	9	15	15	15	15	15	15	9	15	15	15	15	15	15	15	15	15	15	15	9	15
8:71763195:A:G	0.115	6	15	15	15	15	15	15	15	15	15	15	15	15	15	15	15	15	15	15	15	15	15	15	15	15	15	15	9	15	15	15	15	15	15	9	15	15	15	15	15	15	15	15	15	15	15	9	15
8:71763857:A:G	3.268	6	15	15	15	15	15	15	15	15	15	15	15	15	15	15	15	15	15	15	15	15	15	15	9	15	15	15	9	15	15	15	15	15	9	9	15	15	15	15	15	15	15	15	15	15	15	15	15
8:71764358:A:G	3.311	6	15	15	15	15	15	15	15	15	15	15	15	9	15	15	9	15	15	15	15	15	15	15	9	15	15	15	9	15	15	15	15	15	9	9	15	15	15	15	15	15	9	15	15	15	15	15	15
8:71765094:A:G	3.134	6	15	15	9	15	15	15	15	15	15	15	15	9	15	9	9	9	15	15	15	15	15	15	15	9	15	15	9	15	15	15	15	9	15	9	15	15	15	15	9	15	9	15	15	15	15	9	15
8:71765280:A:G	4.438	6	15	15	9	15	15	15	15	15	15	15	15	15	15	15	9	9	15	15	15	15	15	15	15	9	15	15	9	15	15	15	15	9	15	9	15	15	15	15	9	15	9	15	15	15	15	9	15
8:71765855:A:T	9.629	7	15	15	15	15	15	15	15	15	15	15	15	15	15	15	15	9	15	15	15	9	15	15	15	15	15	15	9	15	15	15	15	15	15	9	15	15	15	15	9	15	15	15	15	15	15	15	15
8:71767871:A:G	1.231	6	15	15	15	15	15	15	15	15	15	15	15	15	15	15	15	15	15	15	15	15	15	15	15	15	15	15	15	15	15	15	15	15	15	15	15	15	15	15	15	15	15	15	15	15	15	15	15
8:71767937:A:T	0.031	6	15	15	15	15	15	15	15	15	15	15	15	15	15	15	15	15	15	15	15	15	15	15	15	15	15	15	15	15	15	15	15	15	15	15	15	15	15	15	15	15	15	15	15	15	15	15	15
8:71768465:A:C	1.309	7	15	15	15	15	15	15	15	15	15	15	15	15	15	15	15	15	15	15	15	15	15	15	15	15	15	15	15	15	15	15	15	15	15	15	15	15	15	15	15	15	15	15	15	15	15	15	15
8:71768772:C:G	0.637	7	15	15	15	15	15	15	15	15	15	15	15	15	15	15	15	15	15	15	15	15	15	15	15	15	15	15	15	15	15	15	15	15	15	15	15	15	15	15	9	15	15	15	15	15	15	15	15
8:71771121:C:T	4.143	7	15	15	15	15	15	15	15	15	15	15	15	15	15	15	15	15	15	15	15	15	15	15	15	15	15	15	15	15	15	15	15	15	15	9	15	15	15	15	15	15	15	15	15	15	15	15	15
8:71771347:A:G	1.41	6	15	15	15	15	15	15	15	15	15	15	15	15	15	15	15	15	15	15	15	15	15	15	15	15	15	15	15	15	15	15	15	15	15	9	15	15	15	15	15	15	15	15	15	15	15	15	15
8:71771352:A:G	0.945	6	15	15	15	15	15	15	15	15	15	15	15	15	15	15	15	15	15	15	15	15	15	15	15	15	15	15	15	15	15	15	15	15	15	9	15	15	15	15	15	15	15	15	15	15	15	15	15
8:71773723:C:CA	0.504	NA	15	15	15	15	15	15	15	15	15	15	15	15	15	15	15	15	15	15	15	15	15	15	15	15	15	15	15	15	15	15	15	15	15	15	14	15	15	15	15	15	15	15	9	15	9	15	15
8:71773882:A:C	1.69	7	15	15	15	15	15	15	15	15	15	15	15	15	15	15	15	15	15	15	15	15	15	15	15	15	15	15	15	15	15	15	15	15	15	15	15	15	15	15	15	15	15	15	9	15	9	15	15
8:71774407:C:G	1.018	1f	15	15	15	15	15	15	15	15	15	15	15	15	15	15	15	15	15	15	15	15	15	15	15	15	15	15	15	15	15	15	15	15	15	15	15	15	15	15	15	15	15	15	15	15	15	15	15
8:71775396:A:G	6.371	6	15	15	15	15	15	15	15	15	15	15	15	15	15	15	15	15	15	15	15	15	15	15	15	15	15	15	15	15	15	15	15	15	15	15	15	15	15	15	15	15	15	15	15	15	15	15	15
8:71776990:A:G	8.833	5	15	15	15	15	15	15	15	15	15	15	7	15	15	15	15	15	15	15	15	15	15	15	15	15	15	15	15	15	15	15	15	15	15	15	15	15	15	15	15	15	15	15	15	15	15	15	15
8:71777395:A:G	6.047	7	15	15	15	15	15	15	15	15	15	15	7	15	15	15	15	15	15	15	15	15	15	15	15	15	15	15	15	15	15	15	15	15	15	15	15	15	15	15	15	15	15	15	15	15	15	15	15
8:71777589:A:G	0.086	6	15	15	15	15	15	15	15	15	15	15	15	15	15	15	15	15	15	15	15	15	15	15	15	15	15	15	15	15	15	15	15	15	15	15	15	15	15	15	15	15	15	15	15	15	15	15	15
8:71777702:C:CA	5.983	NA	15	15	15	15	15	15	15	15	15	15	15	15	15	15	15	15	15	15	15	15	15	15	15	15	15	15	15	15	15	15	15	15	15	15	15	15	15	15	15	15	15	15	15	15	15	15	15
8:71778673:C:T	1.144	6	15	15	15	15	15	15	15	15	15	15	15	15	15	15	9	15	15	15	15	15	15	15	15	15	15	15	15	15	15	15	15	15	15	15	15	15	15	15	15	15	15	15	15	15	15	15	15
8:71779247:C:T	2.189	6	15	15	15	9	9	15	15	15	15	15	15	15	15	15	9	9	15	15	15	9	15	15	15	15	15	15	15	15	9	15	15	15	15	15	15	15	15	15	15	15	15	15	15	15	15	15	15
8:71779881:A:T	2.202	7	15	15	15	15	9	15	15	15	15	15	15	15	15	15	9	9	15	15	15	15	15	15	15	15	15	15	15	15	9	15	15	15	15	15	15	15	15	15	15	15	15	15	15	15	15	15	15
8:71780647:C:T	0.907	7	15	15	15	15	9	15	15	15	15	15	15	15	15	9	15	15	9	15	15	15	15	15	15	9	15	15	15	15	9	15	15	15	15	15	15	15	15	15	15	15	15	15	15	15	15	15	15
8:71781242:C:T	4.006	7	15	15	15	15	15	15	15	15	14	15	15	15	15	15	15	15	15	15	15	15	15	15	15	15	15	15	15	15	15	15	15	15	15	15	15	15	15	15	15	15	15	15	15	15	15	15	15
8:71781849:A:G	0.57	6	15	15	15	15	15	15	15	15	14	15	15	15	15	15	15	15	15	15	15	15	15	15	15	15	15	15	15	15	15	15	15	15	15	15	15	15	15	15	15	15	15	15	9	15	15	15	15
8:71782940:A:G	0.431	6	15	15	15	15	15	15	15	15	14	7	15	15	15	15	15	15	15	15	15	15	15	15	15	15	15	15	15	15	15	15	15	15	15	15	15	15	15	15	15	15	15	15	15	15	15	15	15
8:71785052:C:T	0.133	6	15	15	15	15	15	15	15	15	14	15	15	15	15	15	15	15	15	15	15	15	15	15	15	15	15	15	15	15	15	15	15	15	15	15	15	15	15	15	15	15	15	15	15	15	15	15	15
8:71785177:A:G	2.922	7	15	15	15	15	15	15	15	15	14	15	15	15	15	15	15	15	15	15	15	15	15	15	15	15	15	15	15	15	15	15	15	15	15	15	15	15	15	15	15	15	15	15	15	15	15	15	15
8:71786169:A:T	0.574	1f	15	15	15	15	15	15	15	15	14	15	15	15	15	15	15	15	15	15	15	15	15	15	15	15	15	15	15	15	15	15	15	15	15	15	15	15	15	15	15	15	15	15	15	15	15	15	15
8:71787692:C:T	16.14	6	15	15	15	15	15	15	15	15	14	15	15	15	15	15	15	15	15	15	15	15	15	15	15	15	15	15	15	15	15	15	15	15	15	15	15	15	15	15	15	15	15	15	15	15	15	15	15
8:71788453:C:CT	3.635	NA	15	15	15	15	15	15	15	15	14	15	15	15	15	15	15	15	15	15	15	15	15	15	15	15	15	15	15	15	9	15	15	15	15	15	15	15	15	15	15	15	15	15	15	15	9	15	15
8:71788638:A:G	0.236	7	15	15	15	15	15	15	15	15	14	15	15	15	15	15	15	15	15	15	15	15	15	15	15	15	15	15	15	15	9	15	15	15	15	15	15	15	15	15	15	15	15	15	15	15	9	15	15
8:71788970:A:G	1.041	6	15	15	15	15	15	15	15	15	14	15	15	15	15	15	15	15	15	15	15	15	15	15	15	15	15	15	15	15	9	15	15	15	15	15	15	15	15	15	15	15	15	15	15	15	9	15	15
8:71789124:C:T	2.084	6	15	15	15	15	15	15	15	15	14	15	15	15	15	15	15	15	15	15	15	15	15	15	15	15	15	15	15	15	9	15	15	15	15	15	15	15	15	15	15	15	15	15	15	15	9	15	15
8:71789146:A:C	0.367	6	15	15	15	15	15	15	15	15	14	15	15	15	15	15	15	15	15	15	15	15	15	15	15	15	15	15	15	15	9	15	15	15	15	15	15	15	15	15	15	15	15	15	15	15	9	15	15
[truncated: 6,322 more rows]
[truncated: 80 more columns]

## Sheet: annov.stats
annot	ref.count	ref.prop	count	prop	enrichment	fisher.P
UTR3	233824	0.0093225	102	0.0124725	1.33789	0.00470182
UTR5	71546	0.00285252	41	0.00501345	1.75755	0.000805037
downstream	284177	0.0113301	89	0.0108829	0.96053	0.753829
exonic	254736	0.0101563	83	0.0101492	0.999304	1
intergenic	11684523	0.465859	2262	0.276596	0.593733	1.39375e-269
intronic	9137749	0.36432	4020	0.491563	1.34926	9.30879e-122
ncRNA_exonic	259951	0.0103642	108	0.0132062	1.27421	0.0138552
ncRNA_intronic	2884355	0.114998	1382	0.16899	1.4695	3.27226e-47
ncRNA_splicing	1313	5.23489e-05	0	0	0	1
splicing	2830	0.000112831	0	0	0	1
upstream	266686	0.0106327	91	0.0111274	1.04653	0.665934

## Sheet: annov
uniqID	gene	annot	dist	exonic_func	exon	symbol	chr	pos
1:39587278:C:T	ENSG00000127603	intronic	0	NA	NA	MACF1	1	39587278
1:39588967:C:T	ENSG00000127603	intronic	0	NA	NA	MACF1	1	39588967
1:39594102:C:T	ENSG00000127603	intronic	0	NA	NA	MACF1	1	39594102
1:39596137:A:T	ENSG00000127603	intronic	0	NA	NA	MACF1	1	39596137
1:39599879:A:AT	ENSG00000127603	intronic	0	NA	NA	MACF1	1	39599879
1:39603214:G:T	ENSG00000127603	intronic	0	NA	NA	MACF1	1	39603214
1:39604099:C:CA	ENSG00000127603	intronic	0	NA	NA	MACF1	1	39604099
1:39605091:A:G	ENSG00000127603	intronic	0	NA	NA	MACF1	1	39605091
1:39609784:G:T	ENSG00000127603	intronic	0	NA	NA	MACF1	1	39609784
1:39611191:C:CT	ENSG00000127603	intronic	0	NA	NA	MACF1	1	39611191
1:39612493:A:G	ENSG00000127603	intronic	0	NA	NA	MACF1	1	39612493
1:39613812:C:T	ENSG00000127603	intronic	0	NA	NA	MACF1	1	39613812
1:39615407:C:CGATAT	ENSG00000127603	intronic	0	NA	NA	MACF1	1	39615407
1:39617080:A:G	ENSG00000127603	intronic	0	NA	NA	MACF1	1	39617080
1:39618529:T:TA	ENSG00000127603	intronic	0	NA	NA	MACF1	1	39618529
1:39620957:A:C	ENSG00000127603	intronic	0	NA	NA	MACF1	1	39620957
1:39621552:C:T	ENSG00000127603	intronic	0	NA	NA	MACF1	1	39621552
1:39622588:A:G	ENSG00000127603	intronic	0	NA	NA	MACF1	1	39622588
1:39622823:A:G	ENSG00000127603	intronic	0	NA	NA	MACF1	1	39622823
1:39623307:A:T	ENSG00000127603	intronic	0	NA	NA	MACF1	1	39623307
1:39623669:A:T	ENSG00000127603	intronic	0	NA	NA	MACF1	1	39623669
1:39624380:C:T	ENSG00000127603	intronic	0	NA	NA	MACF1	1	39624380
1:39626642:A:G	ENSG00000127603	intronic	0	NA	NA	MACF1	1	39626642
1:39628411:G:T	ENSG00000127603	intronic	0	NA	NA	MACF1	1	39628411
1:39631297:A:G	ENSG00000127603	intronic	0	NA	NA	MACF1	1	39631297
1:39636901:A:G	ENSG00000127603	intronic	0	NA	NA	MACF1	1	39636901
1:39637305:A:G	ENSG00000127603	intronic	0	NA	NA	MACF1	1	39637305
1:39643464:C:T	ENSG00000127603	intronic	0	NA	NA	MACF1	1	39643464
1:39643712:C:T	ENSG00000127603	intronic	0	NA	NA	MACF1	1	39643712
1:39647038:A:G	ENSG00000127603	intronic	0	NA	NA	MACF1	1	39647038
1:39648080:G:GA	ENSG00000127603	intronic	0	NA	NA	MACF1	1	39648080
1:39650963:C:CA	ENSG00000127603	intronic	0	NA	NA	MACF1	1	39650963
1:39651842:A:ATCTCTCTCTCTC	ENSG00000127603	intronic	0	NA	NA	MACF1	1	39651842
1:39652764:A:C	ENSG00000127603	intronic	0	NA	NA	MACF1	1	39652764
1:39653994:C:T	ENSG00000127603	intronic	0	NA	NA	MACF1	1	39653994
1:39656073:G:T	ENSG00000127603	intronic	0	NA	NA	MACF1	1	39656073
1:39656401:A:G	ENSG00000127603	intronic	0	NA	NA	MACF1	1	39656401
1:39660013:C:CTTTTCTTTTCTTTTTTTTTTTTTT	ENSG00000127603	intronic	0	NA	NA	MACF1	1	39660013
1:39660847:A:G	ENSG00000127603	intronic	0	NA	NA	MACF1	1	39660847
1:39664485:A:ACT	ENSG00000127603	intronic	0	NA	NA	MACF1	1	39664485
1:39664682:A:G	ENSG00000127603	intronic	0	NA	NA	MACF1	1	39664682
1:39664858:C:T	ENSG00000127603	intronic	0	NA	NA	MACF1	1	39664858
1:39671492:A:C	ENSG00000127603	intronic	0	NA	NA	MACF1	1	39671492
1:39674588:A:G	ENSG00000127603	intronic	0	NA	NA	MACF1	1	39674588
1:39681115:G:GT	ENSG00000127603	intronic	0	NA	NA	MACF1	1	39681115
1:39682350:C:CT	ENSG00000127603	intronic	0	NA	NA	MACF1	1	39682350
1:39683175:C:G	ENSG00000127603	intronic	0	NA	NA	MACF1	1	39683175
1:39688459:A:T	ENSG00000127603	intronic	0	NA	NA	MACF1	1	39688459
1:39695155:A:G	ENSG00000127603	intronic	0	NA	NA	MACF1	1	39695155
1:39698433:G:T	ENSG00000127603	intronic	0	NA	NA	MACF1	1	39698433
1:39698437:G:T	ENSG00000127603	intronic	0	NA	NA	MACF1	1	39698437
1:39698705:G:GTTTTGTT	ENSG00000127603	intronic	0	NA	NA	MACF1	1	39698705
1:39699114:C:T	ENSG00000127603	intronic	0	NA	NA	MACF1	1	39699114
1:39699244:C:T	ENSG00000127603	intronic	0	NA	NA	MACF1	1	39699244
1:39700176:C:T	ENSG00000127603	intronic	0	NA	NA	MACF1	1	39700176
1:39700582:C:T	ENSG00000127603	intronic	0	NA	NA	MACF1	1	39700582
1:39705458:A:C	ENSG00000127603	intronic	0	NA	NA	MACF1	1	39705458
1:39711950:A:AAAGTT	ENSG00000127603	intronic	0	NA	NA	MACF1	1	39711950
1:39713113:C:T	ENSG00000127603	intronic	0	NA	NA	MACF1	1	39713113
1:39714238:A:T	ENSG00000127603	intronic	0	NA	NA	MACF1	1	39714238
1:39717256:C:G	ENSG00000226438	ncRNA_intronic	0	NA	NA	RP11-420K8.1	1	39717256
1:39719346:C:T	ENSG00000226438	ncRNA_intronic	0	NA	NA	RP11-420K8.1	1	39719346
1:39723075:C:T	ENSG00000226438	ncRNA_intronic	0	NA	NA	RP11-420K8.1	1	39723075
1:39726182:A:G	ENSG00000127603	intronic	0	NA	NA	MACF1	1	39726182
1:39729607:G:T	ENSG00000127603	intronic	0	NA	NA	MACF1	1	39729607
1:39730172:A:G	ENSG00000127603	intronic	0	NA	NA	MACF1	1	39730172
1:39733499:G:T	ENSG00000127603	intronic	0	NA	NA	MACF1	1	39733499
1:39733733:A:G	ENSG00000127603	intronic	0	NA	NA	MACF1	1	39733733
1:39741520:A:T	ENSG00000127603	intronic	0	NA	NA	MACF1	1	39741520
1:39742825:G:GAA	ENSG00000127603	intronic	0	NA	NA	MACF1	1	39742825
1:39742869:G:T	ENSG00000127603	intronic	0	NA	NA	MACF1	1	39742869
1:39744618:A:G	ENSG00000127603	intronic	0	NA	NA	MACF1	1	39744618
1:39745608:C:G	ENSG00000127603	intronic	0	NA	NA	MACF1	1	39745608
1:39748539:A:C	ENSG00000127603	UTR3	0	NA	NA	MACF1	1	39748539
1:39748921:A:G	ENSG00000127603	exonic	0	synonymous SNV	exon7	MACF1	1	39748921
1:39756317:A:G	ENSG00000127603	intronic	0	NA	NA	MACF1	1	39756317
1:39758955:A:G	ENSG00000127603	intronic	0	NA	NA	MACF1	1	39758955
1:39758993:C:G	ENSG00000127603	intronic	0	NA	NA	MACF1	1	39758993
1:39763242:A:G	ENSG00000127603	intronic	0	NA	NA	MACF1	1	39763242
1:39766055:C:T	ENSG00000127603	intronic	0	NA	NA	MACF1	1	39766055
1:39766649:A:G	ENSG00000127603	intronic	0	NA	NA	MACF1	1	39766649
1:39772070:G:T	ENSG00000127603	intronic	0	NA	NA	MACF1	1	39772070
1:39772305:C:T	ENSG00000127603	intronic	0	NA	NA	MACF1	1	39772305
1:39779802:C:T	ENSG00000127603	intronic	0	NA	NA	MACF1	1	39779802
1:39803567:A:G	ENSG00000127603	intronic	0	NA	NA	MACF1	1	39803567
1:39807018:C:T	ENSG00000127603	intronic	0	NA	NA	MACF1	1	39807018
1:39807458:A:C	ENSG00000127603	intronic	0	NA	NA	MACF1	1	39807458
1:39809284:C:T	ENSG00000127603	intronic	0	NA	NA	MACF1	1	39809284
1:39812434:A:G	ENSG00000127603	intronic	0	NA	NA	MACF1	1	39812434
1:39820138:A:G	ENSG00000127603	intronic	0	NA	NA	MACF1	1	39820138
1:39820926:G:T	ENSG00000127603	intronic	0	NA	NA	MACF1	1	39820926
1:39820963:C:G	ENSG00000127603	intronic	0	NA	NA	MACF1	1	39820963
1:39821681:C:T	ENSG00000127603	intronic	0	NA	NA	MACF1	1	39821681
1:39821737:A:G	ENSG00000127603	intronic	0	NA	NA	MACF1	1	39821737
1:39824718:C:G	ENSG00000127603	intronic	0	NA	NA	MACF1	1	39824718
1:39826005:A:G	ENSG00000127603	intronic	0	NA	NA	MACF1	1	39826005
1:39826391:A:ATTAT	ENSG00000127603	intronic	0	NA	NA	MACF1	1	39826391
1:39830045:G:GT	ENSG00000127603	intronic	0	NA	NA	MACF1	1	39830045
1:39832368:C:CT	ENSG00000127603	intronic	0	NA	NA	MACF1	1	39832368
1:39832407:C:T	ENSG00000127603	intronic	0	NA	NA	MACF1	1	39832407
1:39833473:C:T	ENSG00000127603	intronic	0	NA	NA	MACF1	1	39833473
1:39833503:A:G	ENSG00000127603	intronic	0	NA	NA	MACF1	1	39833503
1:39833675:G:GT	ENSG00000127603	intronic	0	NA	NA	MACF1	1	39833675
1:39834692:A:T	ENSG00000127603	intronic	0	NA	NA	MACF1	1	39834692
1:39835540:C:T	ENSG00000127603	intronic	0	NA	NA	MACF1	1	39835540
1:39837344:C:T	ENSG00000127603	intronic	0	NA	NA	MACF1	1	39837344
1:39837627:A:G	ENSG00000127603	intronic	0	NA	NA	MACF1	1	39837627
1:39842443:A:G	ENSG00000127603	intronic	0	NA	NA	MACF1	1	39842443
1:39843958:A:G	ENSG00000127603	intronic	0	NA	NA	MACF1	1	39843958
1:39846267:A:G	ENSG00000127603	intronic	0	NA	NA	MACF1	1	39846267
1:39846489:C:T	ENSG00000127603	intronic	0	NA	NA	MACF1	1	39846489
1:39852109:C:CT	ENSG00000127603	intronic	0	NA	NA	MACF1	1	39852109
1:39852142:C:T	ENSG00000127603	intronic	0	NA	NA	MACF1	1	39852142
1:39858794:C:G	ENSG00000127603	intronic	0	NA	NA	MACF1	1	39858794
1:39858947:C:T	ENSG00000127603	intronic	0	NA	NA	MACF1	1	39858947
1:39859478:C:CA	ENSG00000127603	intronic	0	NA	NA	MACF1	1	39859478
1:39859518:G:GGA	ENSG00000127603	intronic	0	NA	NA	MACF1	1	39859518
1:39868750:G:GTTGTTTTGTT	ENSG00000127603	intronic	0	NA	NA	MACF1	1	39868750
1:39869512:G:GC	ENSG00000127603	intronic	0	NA	NA	MACF1	1	39869512
1:39879366:C:T	ENSG00000255103	exonic	0	synonymous SNV	exon1	KIAA0754	1	39879366
1:39881040:C:G	ENSG00000255103	UTR3	0	NA	NA	KIAA0754	1	39881040
1:39884433:A:G	ENSG00000127603	intronic	0	NA	NA	MACF1	1	39884433
1:39886773:A:G	ENSG00000127603	intronic	0	NA	NA	MACF1	1	39886773
1:39889677:A:G	ENSG00000127603	intronic	0	NA	NA	MACF1	1	39889677
1:39892774:C:T	ENSG00000127603	intronic	0	NA	NA	MACF1	1	39892774
1:39893093:C:T	ENSG00000127603	intronic	0	NA	NA	MACF1	1	39893093
1:39895460:A:G	ENSG00000127603	intronic	0	NA	NA	MACF1	1	39895460
1:39896961:G:GAATCAAGAACTAT	ENSG00000127603	intronic	0	NA	NA	MACF1	1	39896961
1:39902929:T:TC	ENSG00000127603	intronic	0	NA	NA	MACF1	1	39902929
1:39903129:C:T	ENSG00000127603	intronic	0	NA	NA	MACF1	1	39903129
1:39904612:A:G	ENSG00000127603	intronic	0	NA	NA	MACF1	1	39904612
1:39906267:G:GT	ENSG00000127603	intronic	0	NA	NA	MACF1	1	39906267
1:39908506:A:G	ENSG00000127603	exonic	0	nonsynonymous SNV	exon71	MACF1	1	39908506
1:39908726:A:G	ENSG00000127603	intronic	0	NA	NA	MACF1	1	39908726
1:39911001:C:T	ENSG00000127603	intronic	0	NA	NA	MACF1	1	39911001
1:39911998:A:AAT	ENSG00000127603	intronic	0	NA	NA	MACF1	1	39911998
1:39922884:C:G	ENSG00000127603	intronic	0	NA	NA	MACF1	1	39922884
1:39928984:A:C	ENSG00000127603	intronic	0	NA	NA	MACF1	1	39928984
1:39929240:C:T	ENSG00000127603	intronic	0	NA	NA	MACF1	1	39929240
1:39934776:A:T	ENSG00000127603	intronic	0	NA	NA	MACF1	1	39934776
1:39937696:A:G	ENSG00000127603	intronic	0	NA	NA	MACF1	1	39937696
1:39940223:C:T	ENSG00000127603	intronic	0	NA	NA	MACF1	1	39940223
1:39944180:A:G	ENSG00000127603	intronic	0	NA	NA	MACF1	1	39944180
1:39944768:C:T	ENSG00000127603	intronic	0	NA	NA	MACF1	1	39944768
1:39945297:C:T	ENSG00000127603	intronic	0	NA	NA	MACF1	1	39945297
1:39948224:A:G	ENSG00000127603	intronic	0	NA	NA	MACF1	1	39948224
1:39948741:A:G	ENSG00000127603	intronic	0	NA	NA	MACF1	1	39948741
1:39957169:C:T	ENSG00000183682	upstream	0	NA	NA	BMP8A	1	39957169
1:39957301:A:G	ENSG00000183682	upstream	0	NA	NA	BMP8A	1	39957301
1:39958080:C:G	ENSG00000183682	intronic	0	NA	NA	BMP8A	1	39958080
1:39959085:C:T	ENSG00000183682	intronic	0	NA	NA	BMP8A	1	39959085
1:50785294:A:G	ENSG00000233407	intergenic	96495	NA	NA	RP11-567C20.3	1	50785294
1:50785294:A:G	ENSG00000234080	intergenic	6509	NA	NA	RP11-183G22.1	1	50785294
1:50785428:A:G	ENSG00000233407	intergenic	96629	NA	NA	RP11-567C20.3	1	50785428
1:50785428:A:G	ENSG00000234080	intergenic	6375	NA	NA	RP11-183G22.1	1	50785428
1:50785892:C:T	ENSG00000233407	intergenic	97093	NA	NA	RP11-567C20.3	1	50785892
1:50785892:C:T	ENSG00000234080	intergenic	5911	NA	NA	RP11-183G22.1	1	50785892
1:50786393:C:T	ENSG00000233407	intergenic	97594	NA	NA	RP11-567C20.3	1	50786393
1:50786393:C:T	ENSG00000234080	intergenic	5410	NA	NA	RP11-183G22.1	1	50786393
1:50786666:C:T	ENSG00000233407	intergenic	97867	NA	NA	RP11-567C20.3	1	50786666
1:50786666:C:T	ENSG00000234080	intergenic	5137	NA	NA	RP11-183G22.1	1	50786666
1:50787542:A:G	ENSG00000233407	intergenic	98743	NA	NA	RP11-567C20.3	1	50787542
1:50787542:A:G	ENSG00000234080	intergenic	4261	NA	NA	RP11-183G22.1	1	50787542
1:50787891:A:G	ENSG00000233407	intergenic	99092	NA	NA	RP11-567C20.3	1	50787891
1:50787891:A:G	ENSG00000234080	intergenic	3912	NA	NA	RP11-183G22.1	1	50787891
1:50788136:T:TG	ENSG00000233407	intergenic	99337	NA	NA	RP11-567C20.3	1	50788136
1:50788136:T:TG	ENSG00000234080	intergenic	3666	NA	NA	RP11-183G22.1	1	50788136
1:50788332:C:G	ENSG00000233407	intergenic	99533	NA	NA	RP11-567C20.3	1	50788332
1:50788332:C:G	ENSG00000234080	intergenic	3471	NA	NA	RP11-183G22.1	1	50788332
1:50789242:C:T	ENSG00000233407	intergenic	100443	NA	NA	RP11-567C20.3	1	50789242
1:50789242:C:T	ENSG00000234080	intergenic	2561	NA	NA	RP11-183G22.1	1	50789242
1:50789880:C:T	ENSG00000233407	intergenic	101081	NA	NA	RP11-567C20.3	1	50789880
1:50789880:C:T	ENSG00000234080	intergenic	1923	NA	NA	RP11-183G22.1	1	50789880
1:50791587:A:G	ENSG00000234080	upstream	0	NA	NA	RP11-183G22.1	1	50791587
1:50792138:C:T	ENSG00000234080	ncRNA_exonic	0	NA	NA	RP11-183G22.1	1	50792138
1:50792731:A:T	ENSG00000234080	downstream	0	NA	NA	RP11-183G22.1	1	50792731
1:50793069:A:G	ENSG00000234080	downstream	0	NA	NA	RP11-183G22.1	1	50793069
1:50794187:A:C	ENSG00000234080	intergenic	1505	NA	NA	RP11-183G22.1	1	50794187
1:50794187:A:C	ENSG00000229316	intergenic	70310	NA	NA	HMGB1P45	1	50794187
1:50794296:C:T	ENSG00000234080	intergenic	1614	NA	NA	RP11-183G22.1	1	50794296
1:50794296:C:T	ENSG00000229316	intergenic	70201	NA	NA	HMGB1P45	1	50794296
1:50795607:A:G	ENSG00000234080	intergenic	2925	NA	NA	RP11-183G22.1	1	50795607
1:50795607:A:G	ENSG00000229316	intergenic	68890	NA	NA	HMGB1P45	1	50795607
1:50795740:A:G	ENSG00000234080	intergenic	3058	NA	NA	RP11-183G22.1	1	50795740
1:50795740:A:G	ENSG00000229316	intergenic	68757	NA	NA	HMGB1P45	1	50795740
1:50797114:A:T	ENSG00000234080	intergenic	4432	NA	NA	RP11-183G22.1	1	50797114
1:50797114:A:T	ENSG00000229316	intergenic	67383	NA	NA	HMGB1P45	1	50797114
1:50797643:C:T	ENSG00000234080	intergenic	4961	NA	NA	RP11-183G22.1	1	50797643
1:50797643:C:T	ENSG00000229316	intergenic	66854	NA	NA	HMGB1P45	1	50797643
1:50798862:A:G	ENSG00000234080	intergenic	6180	NA	NA	RP11-183G22.1	1	50798862
1:50798862:A:G	ENSG00000229316	intergenic	65635	NA	NA	HMGB1P45	1	50798862
1:50799174:C:T	ENSG00000234080	intergenic	6492	NA	NA	RP11-183G22.1	1	50799174
1:50799174:C:T	ENSG00000229316	intergenic	65323	NA	NA	HMGB1P45	1	50799174
1:50799584:C:T	ENSG00000234080	intergenic	6902	NA	NA	RP11-183G22.1	1	50799584
1:50799584:C:T	ENSG00000229316	intergenic	64913	NA	NA	HMGB1P45	1	50799584
1:50800515:C:T	ENSG00000234080	intergenic	7833	NA	NA	RP11-183G22.1	1	50800515
1:50800515:C:T	ENSG00000229316	intergenic	63982	NA	NA	HMGB1P45	1	50800515
1:50800516:G:T	ENSG00000234080	intergenic	7834	NA	NA	RP11-183G22.1	1	50800516
1:50800516:G:T	ENSG00000229316	intergenic	63981	NA	NA	HMGB1P45	1	50800516
1:50802855:C:T	ENSG00000234080	intergenic	10173	NA	NA	RP11-183G22.1	1	50802855
1:50802855:C:T	ENSG00000229316	intergenic	61642	NA	NA	HMGB1P45	1	50802855
1:50803586:G:T	ENSG00000234080	intergenic	10904	NA	NA	RP11-183G22.1	1	50803586
1:50803586:G:T	ENSG00000229316	intergenic	60911	NA	NA	HMGB1P45	1	50803586
1:50804536:A:G	ENSG00000234080	intergenic	11854	NA	NA	RP11-183G22.1	1	50804536
1:50804536:A:G	ENSG00000229316	intergenic	59961	NA	NA	HMGB1P45	1	50804536
1:50804768:A:G	ENSG00000234080	intergenic	12086	NA	NA	RP11-183G22.1	1	50804768
1:50804768:A:G	ENSG00000229316	intergenic	59729	NA	NA	HMGB1P45	1	50804768
1:50805652:G:T	ENSG00000234080	intergenic	12970	NA	NA	RP11-183G22.1	1	50805652
1:50805652:G:T	ENSG00000229316	intergenic	58845	NA	NA	HMGB1P45	1	50805652
1:50807429:G:T	ENSG00000234080	intergenic	14747	NA	NA	RP11-183G22.1	1	50807429
1:50807429:G:T	ENSG00000229316	intergenic	57068	NA	NA	HMGB1P45	1	50807429
1:50807476:C:T	ENSG00000234080	intergenic	14794	NA	NA	RP11-183G22.1	1	50807476
1:50807476:C:T	ENSG00000229316	intergenic	57021	NA	NA	HMGB1P45	1	50807476
1:50808204:A:G	ENSG00000234080	intergenic	15522	NA	NA	RP11-183G22.1	1	50808204
[truncated: 9,785 more rows]

## Sheet: MappedGenes
ensg	symbol	chr	start	end	strand	type	entrezID	HUGO	pLI	ncRVIS	posMapSNPs	posMapMaxCADD	eqtlMapSNPs	eqtlMapminP	eqtlMapminQ	eqtlMapts	eqtlDirection	minGwasP	IndSigSNPs	GenomicLocus
[truncated: 343 more rows]

[truncated: 13 more sheets: GenomicRiskLoci, GWAScatalog, IndSigSNPs, SNPs, LD, LeadSNPs, MAGMAgenes, MAGMAgenesRAW, MAGMA, MAGMAgeneSETS, specificGTEx, generalGTEx, README]
