# Supplementary material for: Insights into the aetiology of snoring from observational and genetic investigations in the UK Biobank
Source: Nat Commun. 2020 Feb 14;11:817. doi: 10.1038/s41467-020-14625-1 (PMC7021827; doi:10.1038/s41467-020-14625-1)
Supplement: Supplementary file 3 — Supplementary Data 3 [file 41467_2020_14625_MOESM3_ESM.xlsx]

## Sheet: rG
	trait	PMID	Category	ethnicity	rg	se	p	fdr
0	Snoring	0	ukbb	European	-0.9162	0.0063	0	0
1	Diagnoses - main ICD10: G47 Sleep disorders	0	ukbb	European	0.4659	0.0819	1.2569e-08	4.87049e-06
2	Daytime dozing / sleeping (narcolepsy)	0	ukbb	European	0.1645	0.0312	1.2957e-07	3.34722e-05
3	Types of transport used (excluding work): Car/motor vehicle	0	ukbb	European	0.1864	0.0374	6.1334e-07	0.000118835
4	Time spent watching television (TV)	0	ukbb	European	0.115	0.0237	1.1891e-06	0.000184311
5	Number of days/week walked 10+ minutes	0	ukbb	European	-0.129	0.0288	7.7439e-06	0.00100025
6	Sodium in urine	0	ukbb	European	0.1197	0.0277	1.5505e-05	0.00171663
7	Comparative body size at age 10	0	ukbb	European	-0.1153	0.027	1.9698e-05	0.00190824
8	Non-cancer illness code_ self-reported: sleep apnoea	0	ukbb	European	0.6683	0.1585	2.4721e-05	0.00212875
9	Illness_ injury_ bereavement_ stress in last 2 years: Death of a close relative	0	ukbb	European	0.2568	0.0623	3.7286e-05	0.00287978
10	Childhood obesity	22484627	anthropometric	European	-0.1773	0.0433	4.1299e-05	0.00287978
11	Frequency of walking for pleasure in last 4 weeks	0	ukbb	European	-0.1445	0.0355	4.7721e-05	0.00287978
12	Schizophrenia	25056061	psychiatric	Mixed	-0.0903	0.0222	4.8306e-05	0.00287978
13	Nap during day	0	ukbb	European	0.1087	0.0281	0.0001	0.00553571
14	No-wear time bias adjusted acceleration standard deviation	0	ukbb	European	-0.1347	0.0362	0.0002	0.00815789
15	Cancer code_ self-reported: breast cancer	0	ukbb	European	0.2157	0.0574	0.0002	0.00815789
16	Years of schooling (proxy cognitive performance)	25201988	education	European	-0.1258	0.0337	0.0002	0.00815789
17	Years of schooling 2013	23722424	education	European	-0.1292	0.0343	0.0002	0.00815789
18	Excessive daytime sleepiness	27992416	sleeping	European	0.1412	0.0376	0.0002	0.00815789
19	Frequency of other exercises in last 4 weeks	0	ukbb	European	-0.1907	0.0528	0.0003	0.0105682
20	Types of transport used (excluding work): Cycle	0	ukbb	European	-0.1456	0.0403	0.0003	0.0105682
21	College completion	23722424	education	European	-0.1236	0.034	0.0003	0.0105682
22	Difference in height between childhood and adulthood; age 8	23449627	anthropometric	European	0.1777	0.0513	0.0005	0.0168478
23	Usual walking pace	0	ukbb	European	-0.0881	0.0256	0.0006	0.019375
24	Medication for pain relief_ constipation_ heartburn: None of the above	0	ukbb	European	-0.089	0.0267	0.0009	0.0279
25	Nervous feelings	0	ukbb	European	0.0953	0.0291	0.0011	0.0327885
26	Suffer from nerves	0	ukbb	European	0.1079	0.0334	0.0012	0.0344444
27	Time spent driving	0	ukbb	European	0.1074	0.0334	0.0013	0.0359821
28	Types of physical activity in last 4 weeks: Walking for pleasure (not as a means of transport)	0	ukbb	European	-0.1008	0.0317	0.0015	0.0400862
29	Pain type(s) experienced in last month: Knee pain	0	ukbb	European	0.0949	0.0301	0.0016	0.0413333
30	Shortness of breath walking on level ground	0	ukbb	European	0.1303	0.0417	0.0018	0.045
31	Number of children fathered	0	ukbb	European	0.1377	0.0448	0.0021	0.0508594
32	Sleep duration	0	ukbb	European	0.0891	0.0291	0.0022	0.0516667
33	Alcohol drinker status: Never	0	ukbb	European	-0.1449	0.0478	0.0024	0.0547059
34	Diagnoses - main ICD10: C50 Malignant neoplasm of breast	0	ukbb	European	0.1789	0.0597	0.0027	0.0597857
35	Illness_ injury_ bereavement_ stress in last 2 years: None of the above	0	ukbb	European	-0.1047	0.0352	0.0029	0.0624306
36	Diagnoses - main ICD10: D12 Benign neoplasm of colon_ rectum_ anus and anal canal	0	ukbb	European	0.1705	0.0575	0.003	0.0628378
37	Light smokers_ at least 100 smokes in lifetime	0	ukbb	European	-0.1087	0.0375	0.0038	0.0740556
38	Medication for pain relief_ constipation_ heartburn: Paracetamol	0	ukbb	European	0.0809	0.0281	0.0039	0.0740556
39	Hand grip strength (left)	0	ukbb	European	-0.0689	0.0239	0.004	0.0740556
40	Non-cancer illness code_ self-reported: gastro-oesophageal reflux (gord) / gastric reflux	0	ukbb	European	0.1424	0.0495	0.004	0.0740556
41	Ever taken oral contraceptive pill	0	ukbb	European	0.1406	0.0491	0.0042	0.0740556
42	Transport type for commuting to job workplace: Car/motor vehicle	0	ukbb	European	0.1343	0.047	0.0043	0.0740556
43	Mouth/teeth dental problems: Bleeding gums	0	ukbb	European	0.1297	0.0455	0.0043	0.0740556
44	Sleep duration	27494321	sleeping	European	0.1152	0.0404	0.0043	0.0740556
45	Duration of other exercises	0	ukbb	European	0.1626	0.0583	0.0053	0.0873936
46	Forced Vital capacity(FVC)	26635082	lung_function	European	-0.1232	0.0442	0.0053	0.0873936
47	Tense / highly strung	0	ukbb	European	0.085	0.0306	0.0055	0.0885714
48	Blood clot_ DVT_ bronchitis_ emphysema_ asthma_ rhinitis_ eczema_ allergy diagnosed by doctor: Hayfever_ allergic rhinitis or eczema	0	ukbb	European	0.0694	0.0251	0.0056	0.0885714
49	Types of physical activity in last 4 weeks: Other exercises (eg: swimming_ cycling_ keep fit_ bowling)	0	ukbb	European	-0.0751	0.0273	0.0059	0.0909135
50	Diagnoses - main ICD10: K57 Diverticular disease of intestine	0	ukbb	European	0.1279	0.0466	0.006	0.0909135
51	Number of days/week of vigorous physical activity 10+ minutes	0	ukbb	European	-0.088	0.0321	0.0061	0.0909135
52	Worrier / anxious feelings	0	ukbb	European	0.0769	0.0282	0.0063	0.0921226
53	Anorexia Nervosa	24514567	psychiatric	European	-0.0839	0.031	0.0067	0.0961574
54	Illnesses of mother: Breast cancer	0	ukbb	European	0.1577	0.0586	0.0071	0.100045
55	Qualifications: College or University degree	0	ukbb	European	-0.052	0.0194	0.0073	0.100614
56	Pain type(s) experienced in last month: None of the above	0	ukbb	European	-0.0705	0.0263	0.0074	0.100614
57	Types of physical activity in last 4 weeks: Strenuous sports	0	ukbb	European	-0.1056	0.04	0.0083	0.110905
58	Forced expiratory volume in 1 second (FEV1)	26635082	lung_function	European	-0.1185	0.0452	0.0087	0.11428
59	Comparative height size at age 10	0	ukbb	European	-0.059	0.0226	0.0091	0.115635
60	Forced vital capacity (FVC)_ Best measure	0	ukbb	European	-0.064	0.0246	0.0093	0.115635
61	Number of operations_ self-reported	0	ukbb	European	0.082	0.0316	0.0094	0.115635
62	Cancer diagnosed by doctor	0	ukbb	European	0.1937	0.0746	0.0094	0.115635
63	Transport type for commuting to job workplace: Cycle	0	ukbb	European	-0.1058	0.041	0.0099	0.119773
64	Neuroticism score	0	ukbb	European	0.0752	0.0292	0.0101	0.119773
65	Number of days/week of moderate physical activity 10+ minutes	0	ukbb	European	-0.0819	0.0319	0.0102	0.119773
66	Medication for pain relief_ constipation_ heartburn: Omeprazole (e.g. Zanprol)	0	ukbb	European	0.1107	0.0432	0.0105	0.121455
67	Creatinine (enzymatic) in urine	0	ukbb	European	0.0665	0.0261	0.0108	0.123088
68	Fed-up feelings	0	ukbb	European	0.0745	0.0293	0.011	0.123551
69	Attention deficit hyperactivity disorder	20732625	psychiatric	European	0.2211	0.0882	0.0122	0.135071
70	Hand grip strength (right)	0	ukbb	European	-0.0643	0.0257	0.0124	0.135352
71	Pain type(s) experienced in last month: Neck or shoulder pain	0	ukbb	European	0.0814	0.0328	0.013	0.139931
72	Hearing aid user	0	ukbb	European	0.1315	0.0535	0.0139	0.144667
73	Pain type(s) experienced in last month: Headache	0	ukbb	European	0.0702	0.0285	0.0139	0.144667
74	Pulse rate	0	ukbb	European	0.0753	0.0306	0.014	0.144667
75	Sleeplessness / insomnia	0	ukbb	European	-0.0693	0.0285	0.0151	0.15398
76	Wears glasses or contact lenses	0	ukbb	European	0.1073	0.0443	0.0154	0.155
77	Subjective well being	27089181	psychiatric	European	0.0929	0.0388	0.0167	0.165791
78	Total lipids in very large HDL	27005778	metabolites	European	0.2483	0.1039	0.0169	0.165791
79	Mouth/teeth dental problems: Mouth ulcers	0	ukbb	European	0.0793	0.0334	0.0176	0.1705
80	Job involves heavy manual or physical work	0	ukbb	European	0.0715	0.0305	0.0191	0.182747
81	Body fat	26833246	anthropometric	Mixed	-0.0898	0.0387	0.0203	0.19186
82	Mood swings	0	ukbb	European	0.0661	0.0286	0.0209	0.195151
83	Non-cancer illness code_ self-reported: diabetes	0	ukbb	European	0.0765	0.0333	0.0218	0.201131
84	Heart rate	23583979	haemotological	Mixed	0.0885	0.0387	0.0222	0.202412
85	Diagnoses - main ICD10: O75 Other complications of labour and delivery_ not elsewhere classified	0	ukbb	European	-0.2088	0.0919	0.0232	0.208989
86	Forced vital capacity (FVC)	0	ukbb	European	-0.0549	0.0243	0.0237	0.208989
87	Mouth/teeth dental problems: None of the above	0	ukbb	European	-0.0731	0.0324	0.0238	0.208989
88	Diagnoses - main ICD10: J34 Other disorders of nose and nasal sinuses	0	ukbb	European	0.2899	0.1285	0.024	0.208989
89	Townsend deprivation index at recruitment	0	ukbb	European	-0.0735	0.0328	0.025	0.210598
90	Happiness	0	ukbb	European	-0.082	0.0366	0.025	0.210598
91	Cough on most days	0	ukbb	European	0.1063	0.0475	0.025	0.210598
92	Hearing difficulty/problems: Yes	0	ukbb	European	0.0719	0.0322	0.0254	0.211667
93	Fluid intelligence score	0	ukbb	European	-0.0533	0.0239	0.0258	0.212713
94	Diagnoses - main ICD10: J44 Other chronic obstructive pulmonary disease	0	ukbb	European	-0.1716	0.0773	0.0265	0.214311
95	Overall health rating	0	ukbb	European	0.0523	0.0236	0.0269	0.214311
96	Phospholipids in very large HDL	27005778	metabolites	European	0.1592	0.072	0.027	0.214311
97	Illness_ injury_ bereavement_ stress in last 2 years: Marital separation/divorce	0	ukbb	European	-0.1949	0.0882	0.0271	0.214311
98	Child birth length	25281659	anthropometric	European	-0.1201	0.0546	0.0278	0.217626
99	Years of schooling 2016	27225129	education	European	-0.0457	0.0209	0.0287	0.221757
100	Medication for pain relief_ constipation_ heartburn: Ibuprofen (e.g. Nurofen)	0	ukbb	European	0.0806	0.0369	0.0289	0.221757
101	Diagnoses - main ICD10: K76 Other diseases of liver	0	ukbb	European	-0.1789	0.0823	0.0297	0.225662
102	Insomnia	28604731	sleeping	European	-0.0885	0.0411	0.0313	0.235397
103	Friendships satisfaction	0	ukbb	European	-0.0848	0.0395	0.0317	0.235397
104	Forced vital capacity	0	lung_function	European	-0.0518	0.0241	0.032	0.235397
105	Intelligence	28530673	cognitive	European	-0.0668	0.0312	0.0322	0.235397
106	Concentration of very large HDL particles	27005778	metabolites	European	0.191	0.0894	0.0325	0.235397
107	Waist-to-hip ratio	25673412	anthropometric	European	0.0639	0.03	0.0332	0.238188
108	Pain type(s) experienced in last month: Back pain	0	ukbb	European	0.0627	0.0295	0.0335	0.238188
109	Vitamin and mineral supplements: Vitamin E	0	ukbb	European	-0.1379	0.0654	0.0349	0.245886
110	Number of self-reported cancers	0	ukbb	European	0.1552	0.0741	0.0362	0.252567
111	Number of self-reported non-cancer illnesses	0	ukbb	European	0.0576	0.0275	0.0365	0.252567
112	Diagnoses - main ICD10: M17 Gonarthrosis [arthrosis of knee]	0	ukbb	European	0.0942	0.0451	0.0369	0.253075
113	Job involves mainly walking or standing	0	ukbb	European	0.0632	0.0304	0.0377	0.256294
114	Diabetes diagnosed by doctor	0	ukbb	European	0.0652	0.0315	0.0389	0.261228
115	Primary sclerosing cholangitis	27992413	autoimmune	Mixed	-0.0882	0.0427	0.0391	0.261228
116	Own birth weight (fetal effect) adjusted for maternal genotype	31043758	anthropometric	European	-0.0796	0.0387	0.0395	0.261645
117	Reason for glasses/contact lenses: For short-sightedness_ i.e. only or mainly for distance viewing such as driving_ cinema etc (called myopia)	0	ukbb	European	-0.0877	0.0427	0.0399	0.262055
118	Diagnoses - main ICD10: D25 Leiomyoma of uterus	0	ukbb	European	0.1516	0.0741	0.0409	0.266366
119	Ever smoked	0	ukbb	European	0.0574	0.0288	0.0463	0.29655
120	Medication for cholesterol_ blood pressure_ diabetes_ or take exogenous hormones: None of the above	0	ukbb	European	-0.0721	0.0362	0.0463	0.29655
121	Concentration of chylomicrons and largest VLDL particles	27005778	metabolites	European	0.1286	0.0647	0.0468	0.297295
122	Duration of moderate activity	0	ukbb	European	-0.0786	0.0401	0.05	0.315041
123	Non-cancer illness code_ self-reported: hiatus hernia	0	ukbb	European	0.1031	0.053	0.0516	0.31992
124	Illnesses of mother: None of the above (group 2)	0	ukbb	European	-0.1127	0.0579	0.0516	0.31992
125	Mean Accumbens	25607358	brain_volume	European	-0.1841	0.0951	0.0527	0.324147
126	Own birth weight	31043758	anthropometric	Mixed	-0.0505	0.0263	0.0549	0.330706
127	Forced expiratory volume in 1-second (FEV1)_ Best measure	0	ukbb	European	-0.0492	0.0257	0.0555	0.330706
128	Concentration of small LDL particles	27005778	metabolites	European	0.1679	0.0877	0.0556	0.330706
129	Diagnoses - main ICD10: I80 Phlebitis and thrombophlebitis	0	ukbb	European	-0.1106	0.0578	0.0559	0.330706
130	Lung adenocarcinoma	27488534	cancer	European	0.1391	0.0728	0.0559	0.330706
131	Doctor diagnosed hayfever or allergic rhinitis	0	ukbb	European	0.0735	0.0386	0.057	0.331978
132	Target heart rate achieved	0	ukbb	European	-0.1482	0.078	0.0574	0.331978
133	Non-cancer illness code_ self-reported: glaucoma	0	ukbb	European	0.1071	0.0563	0.0574	0.331978
134	Medication for cholesterol_ blood pressure_ diabetes_ or take exogenous hormones: Cholesterol lowering medication	0	ukbb	European	0.0715	0.0379	0.0591	0.337923
135	Pulse rate_ automated reading	0	ukbb	European	0.0412	0.0219	0.0593	0.337923
136	Age at Menarche	25231870	reproductive	European	0.0443	0.0237	0.0615	0.339648
137	Total lipids in small LDL	27005778	metabolites	European	0.1761	0.0942	0.0616	0.339648
138	Non-cancer illness code_ self-reported: kidney stone/ureter stone/bladder stone	0	ukbb	European	0.0997	0.0534	0.0619	0.339648
139	Mean time to correctly identify matches	0	ukbb	European	-0.0464	0.0249	0.0624	0.339648
140	Duration of heavy DIY	0	ukbb	European	0.0902	0.0484	0.0625	0.339648
141	Smoking Initiation	30617275	smoking_behaviour	European	-0.1141	0.0614	0.0631	0.339648
142	Number of trend entries	0	ukbb	European	-0.1222	0.0658	0.0634	0.339648
143	Diagnoses - main ICD10: R07 Pain in throat and chest	0	ukbb	European	0.0928	0.05	0.0636	0.339648
144	Fathers age at death	27015805	aging	European	0.0977	0.0527	0.0637	0.339648
145	Non-cancer illness code_ self-reported: heart attack/myocardial infarction	0	ukbb	European	0.0768	0.0415	0.0642	0.339648
146	Number of incorrect matches in round	0	ukbb	European	-0.0506	0.0274	0.0651	0.339648
147	Non-cancer illness code_ self-reported: hayfever/allergic rhinitis	0	ukbb	European	0.0673	0.0365	0.0652	0.339648
148	Diagnoses - main ICD10: M67 Other disorders of synovium and tendon	0	ukbb	European	0.2366	0.1283	0.0653	0.339648
149	Breastfed as a baby	0	ukbb	European	0.0785	0.0429	0.0674	0.348233
150	Insomnia	27992416	sleeping	European	-0.0727	0.0398	0.0679	0.348493
151	Forced expiratory volume in 1-second (FEV1)	0	ukbb	European	-0.0449	0.0247	0.0695	0.354359
152	Why stopped smoking: None of the above	0	ukbb	European	-0.0996	0.055	0.0702	0.355588
153	Own birth weight	31043758	anthropometric	European	-0.0481	0.0267	0.0711	0.357808
154	Age of smoking initiation	20418890	smoking_behaviour	European	-0.1262	0.0702	0.0722	0.361
155	Illnesses of siblings: Severe depression	0	ukbb	European	-0.0891	0.0497	0.0728	0.361667
156	Triglycerides in very large HDL	27005778	metabolites	European	0.134	0.0756	0.0762	0.376146
157	Non-cancer illness code_ self-reported: mania/bipolar disorder/manic depression	0	ukbb	European	0.1252	0.0709	0.0772	0.378671
158	Reason for glasses/contact lenses: For astigmatism	0	ukbb	European	-0.1052	0.0597	0.0781	0.378835
159	Forced vital capacity	0	lung_function	European	-0.0422	0.024	0.0784	0.378835
160	Free cholesterol in very large HDL	27005778	metabolites	European	0.1723	0.098	0.0787	0.378835
161	Forced expiratory volume in 1 second (FEV1)/Forced Vital capacity(FVC)	21946350	lung_function	European	-0.0864	0.0493	0.0794	0.379611
162	Home area population density - urban or rural: Scotland - Large Urban Area	0	ukbb	European	0.1264	0.0722	0.0799	0.379611
163	Medication for pain relief_ constipation_ heartburn: Aspirin	0	ukbb	European	0.0718	0.0411	0.0808	0.379611
164	Bring up phlegm/sputum/mucus on most days	0	ukbb	European	0.1089	0.0625	0.0813	0.379611
165	Diagnoses - main ICD10: R31 Unspecified haematuria	0	ukbb	European	0.1647	0.0946	0.0817	0.379611
166	Average weekly spirits intake	0	ukbb	European	0.0714	0.041	0.0818	0.379611
167	Peak expiratory flow	0	lung_function	European	0.112	0.0644	0.0823	0.379658
168	Height_2010	20881960	anthropometric	European	-0.0437	0.0253	0.0842	0.384765
169	Total cholesterol in very large HDL	27005778	metabolites	European	0.2373	0.1375	0.0844	0.384765
170	Other eye problems	0	ukbb	European	0.0939	0.0547	0.0863	0.390203
171	Forced expiratory volume in 1 second	0	lung_function	European	-0.0418	0.0244	0.0866	0.390203
172	Diagnoses - main ICD10: K50 Crohns disease [regional enteritis]	0	ukbb	European	-0.1438	0.0845	0.0887	0.397355
173	Vascular/heart problems diagnosed by doctor: Heart attack	0	ukbb	European	0.072	0.0425	0.0901	0.401307
174	Non-cancer illness code_ self-reported: malabsorption/coeliac disease	0	ukbb	European	-0.0665	0.0395	0.0921	0.407871
175	Height; Females at age 10 and males at age 12	23449627	anthropometric	European	-0.0786	0.0468	0.093	0.409517
176	Hearing difficulty/problems with background noise	0	ukbb	European	0.0471	0.0281	0.094	0.410447
177	Leucine	27005778	metabolites	European	0.1714	0.1026	0.0947	0.410447
178	Total cholesterol in small LDL	27005778	metabolites	European	0.1784	0.1068	0.0948	0.410447
179	Tyrosine	27005778	metabolites	European	0.1119	0.0672	0.0958	0.410622
180	Tinnitus: Yes_ but not now_ but have in the past	0	ukbb	European	0.112	0.0673	0.0959	0.410622
181	Ever used hormone-replacement therapy (HRT)	0	ukbb	European	0.0699	0.0422	0.0979	0.416882
182	Total lipids in medium LDL	27005778	metabolites	European	0.1618	0.0981	0.0991	0.419686
183	Concentration of medium LDL particles	27005778	metabolites	European	0.1636	0.0995	0.1003	0.421432
184	Illnesses of siblings: Heart disease	0	ukbb	European	0.0778	0.0474	0.1006	0.421432
185	Diagnoses - main ICD10: G56 Mononeuropathies of upper limb	0	ukbb	European	0.0816	0.05	0.1024	0.426667
186	Forced expiratory volume in 1 second (FEV1)	21946350	lung_function	European	-0.1003	0.0617	0.1043	0.430556
187	Had other major operations	0	ukbb	European	0.0664	0.0409	0.1048	0.430556
188	Non-cancer illness code_ self-reported: muscle or soft tissue injuries	0	ukbb	European	-0.191	0.1178	0.105	0.430556
189	Why reduced smoking: Illness or ill health	0	ukbb	European	-0.1528	0.0954	0.1092	0.445421
190	Blood clot_ DVT_ bronchitis_ emphysema_ asthma_ rhinitis_ eczema_ allergy diagnosed by doctor: None of the above	0	ukbb	European	-0.0404	0.0253	0.1106	0.44877
191	Diagnoses - main ICD10: N92 Excessive_ frequent and irregular menstruation	0	ukbb	European	0.1014	0.0638	0.112	0.452083
192	Cholesterol esters in medium LDL	27005778	metabolites	European	0.1569	0.0989	0.1126	0.45215
193	Diagnoses - main ICD10: I20 Angina pectoris	0	ukbb	European	0.0997	0.0632	0.1151	0.459436
194	Non-cancer illness code_ self-reported: joint disorder	0	ukbb	European	0.1942	0.1234	0.1156	0.459436
195	Medication for pain relief_ constipation_ heartburn: Laxatives (e.g. Dulcolax_ Senokot)	0	ukbb	European	-0.079	0.0503	0.1166	0.461046
196	Diagnoses - main ICD10: N20 Calculus of kidney and ureter	0	ukbb	European	0.0964	0.0617	0.1184	0.465787
197	Triglycerides	20686565	lipids	European	0.0446	0.0286	0.1191	0.466174
198	Eye problems/disorders: Glaucoma	0	ukbb	European	0.0822	0.0529	0.1199	0.466947
199	Concentration of large VLDL particles	27005778	metabolites	European	0.0883	0.0571	0.1224	0.4743
200	Leg pain on walking	0	ukbb	European	0.0654	0.0426	0.1244	0.475383
201	Why stopped smoking: Doctors advice	0	ukbb	European	0.1216	0.0791	0.1244	0.475383
202	Sitting height ratio	25865494	anthropometric	European	-0.0718	0.0469	0.1256	0.475383
203	Concentration of large LDL particles	27005778	metabolites	European	0.1604	0.105	0.1264	0.475383
204	Mean diameter for HDL particles	27005778	metabolites	European	0.0951	0.0622	0.1267	0.475383
205	Sitting height	0	ukbb	European	-0.0334	0.0219	0.127	0.475383
206	Neo-openness to experience	21173776	personality	European	-0.1239	0.0813	0.1278	0.475383
207	Irritability	0	ukbb	European	0.047	0.0309	0.1282	0.475383
208	Non-cancer illness code_ self-reported: migraine	0	ukbb	European	0.0672	0.0442	0.1282	0.475383
209	Total lipids in large LDL	27005778	metabolites	European	0.1598	0.1054	0.1294	0.477548
210	Reason for glasses/contact lenses: For long-sightedness_ i.e. for distance and near_ but particularly for near tasks like reading (called hypermetropia)	0	ukbb	European	0.0775	0.0513	0.1309	0.480282
211	Mean Pallidum	25607358	brain_volume	European	-0.0911	0.0604	0.1317	0.480282
212	Non-cancer illness code_ self-reported: uterine fibroids	0	ukbb	European	0.0911	0.0605	0.132	0.480282
213	Frequency of light DIY in last 4 weeks	0	ukbb	European	-0.0786	0.0529	0.1368	0.491663
214	Type 2 Diabetes	22885922	glycemic	European	0.0579	0.0389	0.1369	0.491663
215	Average weekly beer plus cider intake	0	ukbb	European	0.05	0.0337	0.1375	0.491663
216	Standing height	0	ukbb	European	-0.0319	0.0215	0.1377	0.491663
217	Cholesterol esters in large LDL	27005778	metabolites	European	0.1535	0.1035	0.1383	0.491663
218	Leg predicted mass (right)	0	ukbb	European	-0.0342	0.0231	0.1393	0.492957
219	Leg fat-free mass (right)	0	ukbb	European	-0.0341	0.0232	0.1409	0.496352
220	Serum total cholesterol	27005778	metabolites	European	0.1453	0.0999	0.1459	0.51164
221	Cancer code_ self-reported: squamous cell carcinoma	0	ukbb	European	0.1616	0.1115	0.1472	0.513874
222	Handedness (chirality/laterality): Left-handed	0	ukbb	European	0.0834	0.0579	0.1497	0.520258
223	Qualifications: Other professional qualifications eg: nursing_ teaching	0	ukbb	European	-0.0401	0.0281	0.154	0.530789
224	Total cholesterol in medium LDL	27005778	metabolites	European	0.1385	0.0972	0.1541	0.530789
225	Duration of light DIY	0	ukbb	European	0.0576	0.0406	0.1559	0.534342
226	Birth weight	27680694	anthropometric	European	-0.0427	0.0302	0.1571	0.534342
227	18:2 linoleic acid (LA)	27005778	metabolites	European	0.1076	0.0761	0.1572	0.534342
228	Mineral and other dietary supplements: Selenium	0	ukbb	European	-0.0945	0.0671	0.1589	0.535119
229	Ever had hysterectomy (womb removed)	0	ukbb	European	0.0838	0.0595	0.1591	0.535119
230	Non-cancer illness code_ self-reported: bladder problem (not cancer)	0	ukbb	European	-0.1627	0.1157	0.1595	0.535119
231	Depressive symptoms	27089181	psychiatric	European	-0.0544	0.0389	0.1616	0.537863
232	Mean Caudate	25607358	brain_volume	European	-0.0686	0.049	0.1619	0.537863
233	Duration of walks	0	ukbb	European	-0.0424	0.0303	0.1624	0.537863
234	Potassium in urine	0	ukbb	European	0.0441	0.0318	0.1659	0.54313
235	Guilty feelings	0	ukbb	European	0.0452	0.0328	0.1675	0.54313
236	Diagnoses - main ICD10: K20 Oesophagitis	0	ukbb	European	0.1675	0.1215	0.1683	0.54313
237	Glutamine	27005778	metabolites	European	-0.0978	0.071	0.1683	0.54313
238	Sensitivity / hurt feelings	0	ukbb	European	0.0433	0.0315	0.1695	0.54313
239	Frequency of tiredness / lethargy in last 2 weeks	0	ukbb	European	0.0399	0.0291	0.1698	0.54313
240	Non-cancer illness code_ self-reported: enlarged prostate	0	ukbb	European	0.0845	0.0617	0.1706	0.54313
241	Vascular/heart problems diagnosed by doctor: High blood pressure	0	ukbb	European	0.035	0.0256	0.1707	0.54313
242	Omega-9 and saturated fatty acids	27005778	metabolites	European	0.1222	0.0892	0.1709	0.54313
243	Forced expiratory volume in 1 second	0	lung_function	European	-0.0326	0.0239	0.1717	0.54313
244	Total cholesterol in LDL	27005778	metabolites	European	0.1398	0.1024	0.172	0.54313
245	Qualifications: None of the above	0	ukbb	European	0.0315	0.0231	0.1724	0.54313
246	Non-cancer illness code_ self-reported: high cholesterol	0	ukbb	European	0.0448	0.0329	0.1734	0.544069
247	Number of full sisters	0	ukbb	European	-0.0572	0.0423	0.177	0.552149
248	Types of physical activity in last 4 weeks: Light DIY (eg: pruning_ watering the lawn)	0	ukbb	European	-0.0415	0.0308	0.1774	0.552149
249	Reason for glasses/contact lenses: For just reading/near work as you are getting older (called presbyopia)	0	ukbb	European	-0.1133	0.0843	0.1791	0.55521
250	Mono-unsaturated fatty acids	27005778	metabolites	European	0.101	0.0757	0.1821	0.560337
251	Ever highly irritable/argumentative for 2 days	0	ukbb	European	0.0637	0.0477	0.1822	0.560337
252	Alanine	27005778	metabolites	European	0.0957	0.0718	0.1831	0.560879
253	Past tobacco smoking	0	ukbb	European	-0.0355	0.0268	0.1855	0.564344
254	Had major operations	0	ukbb	European	0.0714	0.054	0.1862	0.564344
255	Total Cholesterol	20686565	lipids	European	0.0457	0.0346	0.1872	0.564344
256	Diagnoses - main ICD10: K22 Other diseases of oesophagus	0	ukbb	European	0.1276	0.0969	0.1882	0.564344
257	Former alcohol drinker	0	ukbb	European	0.077	0.0586	0.1885	0.564344
258	Concentration of IDL particles	27005778	metabolites	European	0.1306	0.0993	0.1886	0.564344
259	Phospholipids in medium LDL	27005778	metabolites	European	0.12	0.0916	0.1903	0.565958
260	Long-standing illness_ disability or infirmity	0	ukbb	European	0.0363	0.0277	0.1906	0.565958
261	Eye problems/disorders: Cataract	0	ukbb	European	0.0739	0.0566	0.1918	0.567347
262	Non-cancer illness code_ self-reported: hypertension	0	ukbb	European	0.0334	0.0257	0.1935	0.569214
263	Vascular/heart problems diagnosed by doctor: None of the above	0	ukbb	European	-0.0325	0.025	0.1939	0.569214
264	Blood clot_ DVT_ bronchitis_ emphysema_ asthma_ rhinitis_ eczema_ allergy diagnosed by doctor: Asthma	0	ukbb	European	-0.0381	0.0294	0.1953	0.570946
265	Financial situation satisfaction	0	ukbb	European	0.0498	0.0386	0.1962	0.570946
266	Leg predicted mass (left)	0	ukbb	European	-0.0296	0.0229	0.1967	0.570946
267	Health satisfaction	0	ukbb	European	0.0475	0.0369	0.1983	0.573442
268	Impedance of arm (right)	0	ukbb	European	-0.0316	0.0246	0.1995	0.574768
269	Total lipids in IDL	27005778	metabolites	European	0.1303	0.1019	0.2011	0.577231
270	Age of first birth	27798627	reproductive	European	-0.0408	0.0321	0.2029	0.578032
271	Non-cancer illness code_ self-reported: iron deficiency anaemia	0	ukbb	European	-0.0964	0.0758	0.2032	0.578032
272	Leg fat-free mass (left)	0	ukbb	European	-0.0291	0.0229	0.2043	0.578032
273	Impedance of leg (right)	0	ukbb	European	0.029	0.0229	0.2053	0.578032
274	Qualifications: CSEs or equivalent	0	ukbb	European	0.0505	0.0399	0.2053	0.578032
275	Diagnoses - main ICD10: J22 Unspecified acute lower respiratory infection	0	ukbb	European	-0.1313	0.1038	0.2061	0.578032
276	Work/job satisfaction	0	ukbb	European	-0.063	0.0499	0.2066	0.578032
277	Diagnoses - main ICD10: N19 Unspecified renal failure	0	ukbb	European	-0.117	0.0929	0.208	0.578502
278	Total cholesterol in large LDL	27005778	metabolites	European	0.1229	0.0977	0.2086	0.578502
279	Pain type(s) experienced in last month: Hip pain	0	ukbb	European	0.0478	0.038	0.2091	0.578502
280	Illnesses of mother: Chronic bronchitis/emphysema	0	ukbb	European	-0.0594	0.0474	0.2104	0.578502
281	Types of transport used (excluding work): Walk	0	ukbb	European	-0.0453	0.0361	0.2105	0.578502
282	Bilateral oophorectomy (both ovaries removed)	0	ukbb	European	0.0681	0.0545	0.2114	0.578922
283	Alcohol drinker status: Previous	0	ukbb	European	-0.0578	0.0464	0.2126	0.579353
284	Concentration of very large VLDL particles	27005778	metabolites	European	0.0737	0.0593	0.2136	0.579353
285	Diagnoses - main ICD10: F31 Bipolar affective disorder	0	ukbb	European	0.0935	0.0752	0.2138	0.579353
286	Bipolar disorder	21926972	psychiatric	European	0.0497	0.0402	0.2163	0.584085
287	Diagnoses - main ICD10: K44 Diaphragmatic hernia	0	ukbb	European	0.0903	0.0733	0.2176	0.585556
288	Diagnoses - main ICD10: I83 Varicose veins of lower extremities	0	ukbb	European	-0.055	0.0448	0.2197	0.587129
289	Total cholesterol in IDL	27005778	metabolites	European	0.1287	0.1049	0.2197	0.587129
290	Hip circumference	0	ukbb	European	-0.0281	0.023	0.2208	0.588041
291	Free cholesterol in large LDL	27005778	metabolites	European	0.1179	0.0969	0.2236	0.592756
292	Risk taking	0	ukbb	European	-0.0341	0.028	0.2241	0.592756
293	Concentration of medium VLDL particles	27005778	metabolites	European	0.0647	0.0535	0.2268	0.595912
294	Non-cancer illness code_ self-reported: asthma	0	ukbb	European	-0.0351	0.029	0.2269	0.595912
295	Number of full brothers	0	ukbb	European	-0.0513	0.0425	0.2276	0.595912
296	Ratio of bisallylic groups to total fatty acids	27005778	metabolites	European	-0.0648	0.0543	0.2327	0.607214
297	Systemic lupus erythematosus	26502338	autoimmune	European	-0.0571	0.048	0.2344	0.609597
298	Alcohol usually taken with meals	0	ukbb	European	0.0365	0.0309	0.2379	0.61441
299	Diagnoses - main ICD10: I25 Chronic ischaemic heart disease	0	ukbb	European	0.0494	0.042	0.2391	0.61441
300	Average weekly champagne plus white wine intake	0	ukbb	European	0.0485	0.0413	0.2401	0.61441
301	Apolipoprotein A-I	27005778	metabolites	European	0.1064	0.0906	0.2403	0.61441
302	Diagnoses - main ICD10: L03 Cellulitis	0	ukbb	European	-0.105	0.0896	0.241	0.61441
303	Adopted as a child	0	ukbb	European	-0.0811	0.0693	0.2418	0.61441
304	Mineral and other dietary supplements: Zinc	0	ukbb	European	-0.0566	0.0483	0.2418	0.61441
305	Illnesses of father: None of the above (group 1)	0	ukbb	European	-0.0579	0.0496	0.2428	0.614935
306	Non-accidental death in close genetic family	0	ukbb	European	0.0806	0.0692	0.2442	0.614984
307	Medication for cholesterol_ blood pressure_ diabetes_ or take exogenous hormones: Hormone replacement therapy	0	ukbb	European	0.0626	0.0538	0.2449	0.614984
308	Phospholipids in large LDL	27005778	metabolites	European	0.1143	0.0984	0.2452	0.614984
309	Total lipids in chylomicrons and largest VLDL particles	27005778	metabolites	European	0.0725	0.0625	0.2465	0.615016
310	Average weekly fortified wine intake	0	ukbb	European	0.0684	0.059	0.2468	0.615016
311	Duration walking for pleasure	0	ukbb	European	-0.0509	0.0442	0.2494	0.617779
312	Vitamin and mineral supplements: None of the above	0	ukbb	European	0.0377	0.0328	0.2502	0.617779
313	Ever manic/hyper for 2 days	0	ukbb	European	0.0811	0.0706	0.2503	0.617779
314	Illnesses of mother: Heart disease	0	ukbb	European	0.0531	0.0463	0.2514	0.617807
315	Transport type for commuting to job workplace: Walk	0	ukbb	European	-0.0682	0.0595	0.2524	0.617807
316	Phospholipids in IDL	27005778	metabolites	European	0.1193	0.1045	0.2533	0.617807
317	Back pain for 3+ months	0	ukbb	European	-0.0592	0.0519	0.2535	0.617807
318	Free cholesterol to esterified cholesterol ratio	27005778	metabolites	European	0.1406	0.1239	0.2562	0.622429
319	Non-cancer illness code_ self-reported: pernicious anaemia	0	ukbb	European	-0.101	0.0894	0.2584	0.623599
320	Pulse wave peak to peak time	0	ukbb	European	-0.0559	0.0495	0.2595	0.623599
321	Ever vs never smoked	20418890	smoking_behaviour	European	0.0508	0.0451	0.2597	0.623599
322	Vitamin and mineral supplements: Multivitamins +/- minerals	0	ukbb	European	-0.0352	0.0312	0.2599	0.623599
323	Valine	27005778	metabolites	European	0.0877	0.0782	0.2618	0.626219
324	Free cholesterol	27005778	metabolites	European	0.1273	0.1138	0.2633	0.627869
325	Impedance of leg (left)	0	ukbb	European	0.0251	0.0226	0.2651	0.628195
326	Total lipids in large VLDL	27005778	metabolites	European	0.0604	0.0542	0.2652	0.628195
327	Diagnoses - main ICD10: K60 Fissure and fistula of anal and rectal regions	0	ukbb	European	-0.0736	0.0661	0.266	0.628195
328	Isoleucine	27005778	metabolites	European	0.0835	0.0753	0.2673	0.628195
329	Forced expiratory volume in 1-second (FEV1)_ predicted	0	ukbb	European	-0.032	0.0289	0.2679	0.628195
330	Platelet count	22139419	haemotological	European	0.0398	0.036	0.2683	0.628195
331	Vitamin and mineral supplements: Vitamin A	0	ukbb	European	-0.0956	0.0874	0.2737	0.638795
332	Chest pain or discomfort	0	ukbb	European	0.034	0.0312	0.2752	0.638795
333	Trunk predicted mass	0	ukbb	European	-0.0259	0.0238	0.2753	0.638795
334	Ferritin	25352340	metal	European	0.0842	0.0777	0.2785	0.642835
335	Number of depression episodes	0	ukbb	European	-0.094	0.0868	0.2787	0.642835
336	Age at last live birth	0	ukbb	European	-0.0364	0.0338	0.2819	0.644854
337	Alzheimers disease	24162737	neurological	European	0.0709	0.0661	0.2832	0.644854
338	Illnesses of father: Heart disease	0	ukbb	European	0.0337	0.0315	0.2841	0.644854
339	Triglycerides in IDL	27005778	metabolites	European	0.0788	0.0736	0.2841	0.644854
340	Mean Hippocampus	25607358	brain_volume	European	0.0844	0.0788	0.2844	0.644854
341	Phospholipids in large VLDL	27005778	metabolites	European	0.0635	0.0594	0.2851	0.644854
342	Smoking Cessation	30617275	smoking_behaviour	European	-0.1146	0.1073	0.2854	0.644854
343	Medication for cholesterol_ blood pressure or diabetes: Blood pressure medication	0	ukbb	European	0.034	0.032	0.2888	0.649203
344	Phospholipids in very large VLDL	27005778	metabolites	European	0.0658	0.0621	0.289	0.649203
345	Whole body water mass	0	ukbb	European	-0.0247	0.0234	0.2907	0.649943
346	Cancer code_ self-reported: prostate cancer	0	ukbb	European	0.0774	0.0734	0.2918	0.649943
347	Whole body fat-free mass	0	ukbb	European	-0.0246	0.0234	0.2921	0.649943
348	Non-cancer illness code_ self-reported: gout	0	ukbb	European	-0.0369	0.0352	0.2934	0.649943
349	Diagnoses - main ICD10: K21 Gastro-oesophageal reflux disease	0	ukbb	European	0.071	0.0676	0.2936	0.649943
350	Basal metabolic rate	0	ukbb	European	-0.0244	0.0233	0.2952	0.649943
351	Offspring birth weight	31043758	anthropometric	European	0.0394	0.0376	0.2952	0.649943
352	Free cholesterol in IDL	27005778	metabolites	European	0.0956	0.0918	0.2976	0.653371
353	Illness_ injury_ bereavement_ stress in last 2 years: Serious illness_ injury or assault of a close relative	0	ukbb	European	0.0567	0.0546	0.299	0.653548
354	Impedance of arm (left)	0	ukbb	European	-0.0251	0.0243	0.3012	0.653548
355	22:6 docosahexaenoic acid	27005778	metabolites	European	-0.0672	0.0651	0.3018	0.653548
356	Qualifications: A levels/AS levels or equivalent	0	ukbb	European	-0.0241	0.0234	0.3025	0.653548
357	Non-cancer illness code_ self-reported: chronic obstructive airways disease/copd	0	ukbb	European	-0.0695	0.0674	0.3028	0.653548
358	Family relationship satisfaction	0	ukbb	European	-0.045	0.0437	0.3032	0.653548
359	Weight	0	ukbb	European	-0.0232	0.0226	0.3055	0.653548
360	Current employment status: In paid employment or self-employed	0	ukbb	European	0.0582	0.0568	0.3055	0.653548
361	Smoking status: Previous	0	ukbb	European	0.0313	0.0306	0.3062	0.653548
362	Alcohol intake versus 10 years previously	0	ukbb	European	0.0324	0.0317	0.3067	0.653548
363	Non-cancer illness code_ self-reported: diverticular disease/diverticulitis	0	ukbb	European	0.0504	0.0493	0.3073	0.653548
364	Phenylalanine	27005778	metabolites	European	0.0871	0.0854	0.3078	0.653548
365	Trunk fat-free mass	0	ukbb	European	-0.0241	0.0237	0.31	0.656421
366	Loud music exposure frequency	0	ukbb	European	0.0524	0.052	0.3128	0.658437
367	Triglycerides in chylomicrons and largest VLDL particles	27005778	metabolites	European	0.0704	0.0699	0.3139	0.658437
368	Mineral and other dietary supplements: Calcium	0	ukbb	European	-0.0501	0.0499	0.3147	0.658437
369	Frequency of travelling from home to job workplace	0	ukbb	European	0.0543	0.0541	0.3149	0.658437
370	Noisy workplace	0	ukbb	European	0.0412	0.0411	0.3152	0.658437
371	Major depressive disorder	22472876	psychiatric	European	-0.0514	0.0513	0.317	0.659685
372	Mouth/teeth dental problems: Loose teeth	0	ukbb	European	0.0466	0.0467	0.3175	0.659685
373	Illnesses of father: Diabetes	0	ukbb	European	0.0467	0.0472	0.3226	0.66502
374	Former vs Current smoker	20418890	smoking_behaviour	European	-0.0576	0.0583	0.3233	0.66502
375	Fasting glucose main effect	22581228	glycemic	European	0.0379	0.0384	0.3234	0.66502
376	Diagnoses - main ICD10: R04 Haemorrhage from respiratory passages	0	ukbb	European	0.0951	0.0963	0.3235	0.66502
377	Urate	23263486	other	European	-0.0242	0.0246	0.3248	0.665396
378	Pain type(s) experienced in last month: Facial pain	0	ukbb	European	-0.0644	0.0654	0.3254	0.665396
379	Phospholipids in very small VLDL	27005778	metabolites	European	0.0824	0.0843	0.328	0.668585
380	Duration of fitness test	0	ukbb	European	0.0952	0.0976	0.3294	0.668585
381	Waist circumference	0	ukbb	European	0.0222	0.0228	0.332	0.668585
382	Exposure to tobacco smoke outside home	0	ukbb	European	0.0358	0.037	0.333	0.668585
383	Diagnoses - main ICD10: K80 Cholelithiasis	0	ukbb	European	0.0523	0.0541	0.3332	0.668585
384	Cholesterol esters in medium VLDL	27005778	metabolites	European	0.0546	0.0565	0.3336	0.668585
385	Alcohol intake frequency.	0	ukbb	European	-0.0257	0.0266	0.3341	0.668585
386	Diagnoses - main ICD10: K52 Other non-infective gastro-enteritis and colitis	0	ukbb	European	0.0722	0.0748	0.3347	0.668585
387	Doctor diagnosed asthma	0	ukbb	European	-0.0421	0.0438	0.336	0.668585
388	Smoking/smokers in household	0	ukbb	European	0.0548	0.0571	0.3367	0.668585
389	Fracture resulting from simple fall	0	ukbb	European	0.0765	0.0798	0.3377	0.668585
390	Ever stopped smoking for 6+ months	0	ukbb	European	0.0726	0.0759	0.3384	0.668585
391	Ever had stillbirth_ spontaneous miscarriage or termination	0	ukbb	European	-0.0452	0.0473	0.3393	0.668585
392	Diagnoses - main ICD10: N32 Other disorders of bladder	0	ukbb	European	-0.0808	0.0846	0.3393	0.668585
393	Cancer code_ self-reported: small intestine/small bowel cancer	0	ukbb	European	0.2035	0.2132	0.3399	0.668585
394	Weight change compared with 1 year ago	0	ukbb	European	0.0572	0.0605	0.3439	0.671861
395	Average number of methylene groups per a double bond	27005778	metabolites	European	0.0584	0.0619	0.3452	0.671861
396	Types of physical activity in last 4 weeks: None of the above	0	ukbb	European	0.0348	0.0369	0.3457	0.671861
397	Seen doctor (GP) for nerves_ anxiety_ tension or depression	0	ukbb	European	0.0282	0.0299	0.3458	0.671861
398	Lung cancer	27488534	cancer	European	0.0449	0.0476	0.3459	0.671861
399	Number of unsuccessful stop-smoking attempts	0	ukbb	European	0.0468	0.0503	0.3528	0.681884
400	Triglycerides in large VLDL	27005778	metabolites	European	0.0542	0.0584	0.3529	0.681884
401	Pulse wave Arterial Stiffness index	0	ukbb	European	0.046	0.0496	0.3537	0.681884
402	Diagnoses - main ICD10: S09 Other and unspecified injuries of head	0	ukbb	European	0.0763	0.0827	0.356	0.684455
403	Illnesses of mother: High blood pressure	0	ukbb	European	-0.0321	0.0348	0.3568	0.684455
404	Age started oral contraceptive pill	0	ukbb	European	-0.0369	0.0403	0.3592	0.686047
405	Used an inhaler for chest within last hour	0	ukbb	European	0.0678	0.074	0.3594	0.686047
406	Diagnoses - main ICD10: S76 Injury of muscle and tendon at hip and thigh level	0	ukbb	European	-0.1249	0.1367	0.3608	0.687027
407	Maximum workload during fitness test	0	ukbb	European	-0.0558	0.0613	0.3628	0.687167
408	Cholesterol esters in large VLDL	27005778	metabolites	European	0.0469	0.0516	0.3634	0.687167
409	Getting up in morning	0	ukbb	European	-0.0245	0.0271	0.3655	0.687167
410	Serum creatinine (non-diabetes)	26831199	kidney	Mixed	-0.0291	0.0323	0.3666	0.687167
411	Types of physical activity in last 4 weeks: Heavy DIY (eg: weeding_ lawn mowing_ carpentry_ digging)	0	ukbb	European	-0.03	0.0333	0.3675	0.687167
412	Non-cancer illness code_ self-reported: ankylosing spondylitis	0	ukbb	European	-0.1169	0.1298	0.3676	0.687167
413	Cholesterol esters in large HDL	27005778	metabolites	European	0.0529	0.0588	0.3679	0.687167
414	Apolipoprotein B	27005778	metabolites	European	0.0765	0.0852	0.3696	0.687167
415	Current employment status: Retired	0	ukbb	European	-0.0528	0.0589	0.3704	0.687167
416	Description of average fatty acid chain length; not actual carbon number	27005778	metabolites	European	-0.0673	0.0753	0.3714	0.687167
417	Heel bone mineral density (BMD) T-score_ automated (right)	0	ukbb	European	-0.0239	0.0268	0.3719	0.687167
418	Non-cancer illness code_ self-reported: hypopituitarism	0	ukbb	European	-0.1249	0.14	0.3723	0.687167
419	Non-cancer illness code_ self-reported: rheumatoid arthritis	0	ukbb	European	-0.066	0.074	0.3724	0.687167
420	Non-cancer illness code_ self-reported: deep venous thrombosis (dvt)	0	ukbb	European	-0.0441	0.0498	0.3762	0.69253
421	Diagnoses - main ICD10: M24 Other specific joint derangements	0	ukbb	European	-0.0692	0.0787	0.3791	0.694027
422	Diagnoses - main ICD10: M25 Other joint disorders_ not elsewhere classified	0	ukbb	European	0.1661	0.1889	0.3793	0.694027
423	Diagnoses - main ICD10: M20 Acquired deformities of fingers and toes	0	ukbb	European	0.0491	0.0559	0.3797	0.694027
424	Diagnoses - main ICD10: Z09 Follow-up examination after treatment for conditions other than malignant neoplasms	0	ukbb	European	-0.0765	0.0875	0.3817	0.696041
425	Free cholesterol in large VLDL	27005778	metabolites	European	0.0505	0.058	0.3842	0.69877
426	Serum total triglycerides	27005778	metabolites	European	0.05	0.0575	0.385	0.69877
427	Diagnoses - main ICD10: R55 Syncope and collapse	0	ukbb	European	0.0602	0.0697	0.3876	0.701846
428	Diagnoses - main ICD10: I48 Atrial fibrillation and flutter	0	ukbb	European	-0.0445	0.0517	0.3898	0.702355
429	Non-cancer illness code_ self-reported: ulcerative colitis	0	ukbb	European	-0.0573	0.0668	0.3905	0.702355
430	Lumbar spine bone mineral density	22504420	bone	Mixed	-0.032	0.0373	0.3906	0.702355
431	Tinnitus: Yes_ now some of the time	0	ukbb	European	0.0791	0.0927	0.3935	0.705912
432	Diagnoses - main ICD10: S52 Fracture of forearm	0	ukbb	European	0.0591	0.0694	0.3944	0.705912
433	Squamous cell lung cancer	27488534	cancer	European	-0.0592	0.07	0.3981	0.707494
434	Concentration of very small VLDL particles	27005778	metabolites	European	0.0583	0.0691	0.3989	0.707494
435	Vitamin and mineral supplements: Vitamin B	0	ukbb	European	0.051	0.0605	0.3993	0.707494
436	Arm fat percentage (right)	0	ukbb	European	-0.0193	0.0229	0.4002	0.707494
437	Fractured bone site(s): Ankle	0	ukbb	European	-0.0531	0.0632	0.4008	0.707494
438	Length of menstrual cycle	0	ukbb	European	0.0494	0.0591	0.403	0.707494
439	Infant head circumference	22504419	anthropometric	European	-0.049	0.0587	0.4033	0.707494
440	Reason for reducing amount of alcohol drunk: Health precaution	0	ukbb	European	-0.0377	0.0452	0.4035	0.707494
441	Illness_ injury_ bereavement_ stress in last 2 years: Serious illness_ injury or assault to yourself	0	ukbb	European	0.0363	0.0435	0.4035	0.707494
442	Smoking status: Current	0	ukbb	European	-0.0285	0.0342	0.4048	0.707765
443	Diagnoses - main ICD10: R14 Flatulence and related conditions	0	ukbb	European	0.0725	0.0874	0.4065	0.707765
444	Age at first live birth	0	ukbb	European	-0.0236	0.0285	0.4077	0.707765
445	Total lipids in very large VLDL	27005778	metabolites	European	0.0471	0.0569	0.4081	0.707765
446	Non-cancer illness code_ self-reported: hypertrophic cardiomyopathy (hcm / hocm)	0	ukbb	European	-0.1056	0.1278	0.409	0.707765
447	Parkinsons disease	19915575	neurological	European	0.0352	0.0427	0.4093	0.707765
448	Child birth weight	23202124	anthropometric	European	-0.0442	0.0537	0.4103	0.707765
449	Medication for cholesterol_ blood pressure_ diabetes_ or take exogenous hormones: Blood pressure medication	0	ukbb	European	0.0274	0.0334	0.4118	0.707765
450	Transport type for commuting to job workplace: Public transport	0	ukbb	European	-0.0361	0.0442	0.4131	0.707765
451	Rheumatoid Arthritis	24390342	autoimmune	European	-0.0323	0.0395	0.4133	0.707765
452	Hair/balding pattern: Pattern 3	0	ukbb	European	0.0313	0.0383	0.4137	0.707765
453	Handedness (chirality/laterality): Use both right and left hands equally	0	ukbb	European	0.0673	0.0827	0.4161	0.708353
454	Number of treatments/medications taken	0	ukbb	European	0.0241	0.0296	0.4162	0.708353
455	Medication for cholesterol_ blood pressure or diabetes: Insulin	0	ukbb	European	0.0662	0.0816	0.4176	0.708353
456	Worry too long after embarrassment	0	ukbb	European	0.027	0.0333	0.4177	0.708353
457	Citrate	27005778	metabolites	European	0.054	0.0672	0.4215	0.712021
458	Birth weight	0	ukbb	European	-0.0249	0.0309	0.4217	0.712021
459	LDL cholesterol	20686565	lipids	European	0.0339	0.0424	0.424	0.714348
460	Mean diameter for LDL particles	27005778	metabolites	European	-0.0775	0.0975	0.4271	0.716875
461	Diagnoses - main ICD10: N40 Hyperplasia of prostate	0	ukbb	European	0.0553	0.0697	0.428	0.716875
462	Diagnoses - main ICD10: I21 Acute myocardial infarction	0	ukbb	European	0.0448	0.0566	0.4286	0.716875
463	Diagnoses - main ICD10: K35 Acute appendicitis	0	ukbb	European	0.0839	0.1061	0.4292	0.716875
464	Ever had prostate specific antigen (PSA) test	0	ukbb	European	0.0341	0.0433	0.4304	0.717333
465	Reproduciblity of spirometry measurement using ERS/ATS criteria	0	ukbb	European	0.0436	0.0556	0.4336	0.718771
466	Trunk fat mass	0	ukbb	European	-0.0174	0.0223	0.4352	0.718771
467	Blood clot_ DVT_ bronchitis_ emphysema_ asthma_ rhinitis_ eczema_ allergy diagnosed by doctor: Blood clot in the leg (DVT)	0	ukbb	European	-0.0399	0.0512	0.4358	0.718771
468	Transferrin	25352340	metal	European	-0.047	0.0603	0.4358	0.718771
469	Lung cancer (all)	24880342	cancer	European	0.0407	0.0523	0.4359	0.718771
470	Father still alive	0	ukbb	European	0.0483	0.0621	0.4369	0.718891
471	Diagnoses - main ICD10: I84 Haemorrhoids	0	ukbb	European	0.0386	0.05	0.4399	0.722137
472	Mean platelet volume	22139419	haemotological	European	-0.0352	0.0458	0.4415	0.722137
473	Loneliness_ isolation	0	ukbb	European	0.0258	0.0336	0.4423	0.722137
474	Exposure to tobacco smoke at home	0	ukbb	European	0.0404	0.0526	0.4426	0.722137
475	Diagnoses - main ICD10: K40 Inguinal hernia	0	ukbb	European	0.0347	0.0454	0.4453	0.724308
476	Total cholesterol in medium VLDL	27005778	metabolites	European	0.0438	0.0575	0.4458	0.724308
477	Taking other prescription medications	0	ukbb	European	0.0229	0.0301	0.4479	0.726198
478	Diagnoses - main ICD10: K43 Ventral hernia	0	ukbb	European	0.0542	0.0722	0.453	0.732375
479	Lumbar Spine bone mineral density	26367794	bone	Mixed	-0.0293	0.0391	0.4536	0.732375
480	Total cholesterol in large VLDL	27005778	metabolites	European	0.0458	0.0613	0.4549	0.732713
481	Non-cancer illness code_ self-reported: back problem	0	ukbb	European	0.0598	0.0802	0.4557	0.732713
482	Illnesses of father: Lung cancer	0	ukbb	European	-0.0355	0.0477	0.4567	0.7328
483	Non-cancer illness code_ self-reported: vaginal prolapse/uterine prolapse	0	ukbb	European	-0.0574	0.0773	0.458	0.733368
484	Non-cancer illness code_ self-reported: allergy or anaphylactic reaction to drug	0	ukbb	European	0.1142	0.1546	0.46	0.734974
485	Non-cancer illness code_ self-reported: vitiligo	0	ukbb	European	0.0881	0.1195	0.4609	0.734974
486	Arm fat percentage (left)	0	ukbb	European	-0.0167	0.0228	0.4635	0.737603
487	Why stopped smoking: Health precaution	0	ukbb	European	-0.0357	0.0489	0.4654	0.739109
488	Total lipids in large HDL	27005778	metabolites	European	0.0421	0.0579	0.4671	0.740291
489	Serumurate overweight	25811787	uric_acid	European	0.0375	0.0518	0.4694	0.740366
490	Illness_ injury_ bereavement_ stress in last 2 years: Financial difficulties	0	ukbb	European	0.0225	0.0311	0.47	0.740366
491	Triglycerides in very small VLDL	27005778	metabolites	European	0.0432	0.0602	0.4729	0.740366
492	Diagnoses - main ICD10: K51 Ulcerative colitis	0	ukbb	European	-0.053	0.0739	0.4731	0.740366
493	Arm fat mass (right)	0	ukbb	European	-0.0164	0.0229	0.4734	0.740366
494	Maternal smoking around birth	0	ukbb	European	-0.0208	0.029	0.4737	0.740366
495	Arm fat mass (left)	0	ukbb	European	-0.0163	0.0228	0.4751	0.740366
496	Fasting insulin main effect	22581228	glycemic	European	0.0361	0.0507	0.476	0.740366
497	Mouth/teeth dental problems: Dentures	0	ukbb	European	-0.0225	0.0316	0.4762	0.740366
498	Current tobacco smoking	0	ukbb	European	-0.0243	0.0341	0.4767	0.740366
499	Creatinine	27005778	metabolites	European	-0.0393	0.0553	0.4778	0.74059
500	Total lipids in small VLDL	27005778	metabolites	European	0.0404	0.0573	0.4807	0.741999
501	Fractured bone site(s): Arm	0	ukbb	European	0.0558	0.0793	0.4815	0.741999
502	Illnesses of siblings: High blood pressure	0	ukbb	European	-0.0261	0.0372	0.4824	0.741999
503	Eczema	26482879	autoimmune	Mixed	-0.0435	0.062	0.4826	0.741999
504	Difficulty not smoking for 1 day	0	ukbb	European	-0.0406	0.0581	0.4842	0.741999
505	Primary biliary cirrhosis	26394269	autoimmune	European	0.0353	0.0505	0.4848	0.741999
506	Frequency of unenthusiasm / disinterest in last 2 weeks	0	ukbb	European	0.0229	0.0328	0.4855	0.741999
507	Wheeze or whistling in the chest in last year	0	ukbb	European	-0.0193	0.0278	0.488	0.741999
508	Acetoacetate	27005778	metabolites	European	-0.0524	0.0757	0.4882	0.741999
509	Free cholesterol in medium HDL	27005778	metabolites	European	-0.0556	0.0803	0.4892	0.741999
510	Free cholesterol in medium VLDL	27005778	metabolites	European	0.0416	0.0603	0.4901	0.741999
511	Cancer code_ self-reported: basal cell carcinoma	0	ukbb	European	-0.0354	0.0514	0.4913	0.741999
512	Pack Years	30617275	smoking_behaviour	European	-0.0716	0.104	0.4913	0.741999
513	Types of transport used (excluding work): Public transport	0	ukbb	European	-0.0293	0.0428	0.4929	0.741999
514	Extreme bmi	23563607	anthropometric	European	-0.0346	0.0506	0.4941	0.741999
515	Relative age voice broke	0	ukbb	European	0.0233	0.0341	0.4944	0.741999
516	Ratio of bisallylic groups to double bonds	27005778	metabolites	European	-0.0329	0.0483	0.4954	0.741999
517	Cigarettes smoked per day	20418890	smoking_behaviour	European	0.0413	0.0607	0.4963	0.741999
518	Frequency of tenseness / restlessness in last 2 weeks	0	ukbb	European	0.0224	0.033	0.4969	0.741999
519	Total cholesterol in medium HDL	27005778	metabolites	European	-0.0621	0.0918	0.4988	0.743404
520	Total lipids in very small VLDL	27005778	metabolites	European	0.0479	0.0721	0.5063	0.753133
521	Home area population density - urban or rural: England/Wales - Village - less sparse	0	ukbb	European	-0.0809	0.1222	0.5077	0.753769
522	Frequency of heavy DIY in last 4 weeks	0	ukbb	European	-0.0378	0.0575	0.5112	0.757514
523	Asthma	17611496	autoimmune	European	-0.0363	0.0556	0.5137	0.759766
524	Total lipids in medium VLDL	27005778	metabolites	European	0.0346	0.0535	0.5187	0.764981
525	Duration of strenuous sports	0	ukbb	European	0.0607	0.0942	0.5192	0.764981
526	Non-cancer illness code_ self-reported: anxiety/panic attacks	0	ukbb	European	0.0451	0.0705	0.5218	0.7659
527	Tobacco smoking: Ex-smoker	0	ukbb	European	0.0276	0.0431	0.5218	0.7659
528	Coronary artery disease	26343387	cardiometabolic	Mixed	0.019	0.0298	0.5228	0.765917
529	Triglycerides in very large VLDL	27005778	metabolites	European	0.038	0.0597	0.5241	0.766373
530	Medication for cholesterol_ blood pressure or diabetes: Cholesterol lowering medication	0	ukbb	European	0.0225	0.0355	0.5256	0.767119
531	Average number of double bonds in a fatty acid chain	27005778	metabolites	European	-0.038	0.0599	0.5266	0.767133
532	Non-cancer illness code_ self-reported: varicose veins	0	ukbb	European	-0.0532	0.0857	0.5347	0.776161
533	Phospholipids in medium VLDL	27005778	metabolites	European	0.0373	0.0601	0.5348	0.776161
534	Concentration of large HDL particles	27005778	metabolites	European	0.0357	0.0579	0.5373	0.778332
535	Blood clot_ DVT_ bronchitis_ emphysema_ asthma_ rhinitis_ eczema_ allergy diagnosed by doctor: Emphysema/chronic bronchitis	0	ukbb	European	-0.0292	0.0478	0.5406	0.781651
536	Heel bone mineral density (BMD) T-score_ automated (left)	0	ukbb	European	-0.0161	0.0266	0.5444	0.783627
537	Heel bone mineral density (BMD) T-score_ automated	0	ukbb	European	-0.0153	0.0253	0.5449	0.783627
538	Non-cancer illness code_ self-reported: hyperthyroidism/thyrotoxicosis	0	ukbb	European	-0.0341	0.0564	0.545	0.783627
539	Phospholipids in medium HDL	27005778	metabolites	European	-0.0488	0.0812	0.5484	0.785665
540	PGC cross-disorder analysis	23453885	psychiatric	European	-0.0224	0.0373	0.5491	0.785665
541	Hair/balding pattern: Pattern 4	0	ukbb	European	0.019	0.0318	0.5502	0.785665
542	Started insulin within one year diagnosis of diabetes	0	ukbb	European	-0.0422	0.0708	0.5513	0.785665
543	Concentration of small VLDL particles	27005778	metabolites	European	0.0327	0.055	0.5521	0.785665
544	Medication for cholesterol_ blood pressure or diabetes: None of the above	0	ukbb	European	-0.0197	0.0332	0.5525	0.785665
545	Extreme height	23563607	anthropometric	European	-0.0198	0.0335	0.5549	0.786455
546	Diagnoses - main ICD10: M10 Gout	0	ukbb	European	-0.0708	0.12	0.5553	0.786455
547	Mean Thalamus	25607358	brain_volume	European	-0.0392	0.0666	0.5561	0.786455
548	Job involves shift work	0	ukbb	European	0.0237	0.0405	0.5573	0.786717
549	Mineral and other dietary supplements: None of the above	0	ukbb	European	0.0207	0.0354	0.5595	0.787031
550	Diagnoses - main ICD10: T84 Complications of internal orthopaedic prosthetic devices_ implants and grafts	0	ukbb	European	0.0456	0.0784	0.5611	0.787031
551	Acetate	27005778	metabolites	European	-0.0435	0.075	0.5616	0.787031
552	Hair/balding pattern: Pattern 2	0	ukbb	European	-0.0227	0.0391	0.5621	0.787031
553	Neuroticism	27089181	personality	European	0.0202	0.0348	0.5626	0.787031
554	Ever depressed for a whole week	0	ukbb	European	0.0264	0.046	0.5654	0.788079
555	Maximum heart rate during fitness test	0	ukbb	European	-0.0309	0.0539	0.5661	0.788079
556	Multiple sclerosis	21833088	autoimmune	European	-0.0509	0.0888	0.5664	0.788079
557	Miserableness	0	ukbb	European	0.0188	0.033	0.5703	0.79136
558	Illnesses of siblings: Diabetes	0	ukbb	European	0.0238	0.0419	0.5708	0.79136
559	Arm predicted mass (left)	0	ukbb	European	-0.0136	0.024	0.5729	0.791578
560	Diagnoses - main ICD10: M70 Soft tissue disorders related to use_ overuse and pressure	0	ukbb	European	0.0462	0.0821	0.573	0.791578
561	Mouth/teeth dental problems: Painful gums	0	ukbb	European	0.0335	0.0602	0.5774	0.796237
562	Leptin_not_adjBMI	26833098	hormone	European	-0.0318	0.0579	0.5826	0.799024
563	Birth weight of first child	0	ukbb	European	0.0164	0.0299	0.5835	0.799024
564	Total lipids in small HDL	27005778	metabolites	European	-0.0513	0.0937	0.5842	0.799024
565	Serum creatinine	26831199	kidney	Mixed	-0.0164	0.0301	0.5857	0.799024
566	Phospholipids in large HDL	27005778	metabolites	European	0.0318	0.0583	0.586	0.799024
567	Chest pain or discomfort walking normally	0	ukbb	European	0.0257	0.0473	0.5863	0.799024
568	Arm fat-free mass (left)	0	ukbb	European	-0.0131	0.0242	0.5872	0.799024
569	Extreme waist-to-hip ratio	23563607	anthropometric	European	0.0348	0.0644	0.5882	0.799024
570	Free cholesterol in large HDL	27005778	metabolites	European	0.0319	0.059	0.5887	0.799024
571	Chronic Kidney Disease	26831199	kidney	Mixed	0.0353	0.0655	0.5905	0.800066
572	Phospholipids in chylomicrons and largest VLDL particles	27005778	metabolites	European	0.0358	0.0671	0.5941	0.803279
573	Obesity class 3	23563607	anthropometric	European	-0.0271	0.0515	0.5984	0.803279
574	Pain type(s) experienced in last month: Pain all over the body	0	ukbb	European	-0.0285	0.0541	0.5988	0.803279
575	Celiac disease	20190752	autoimmune	European	-0.0297	0.0567	0.6003	0.803279
576	Hip circumference	25673412	anthropometric	European	-0.0159	0.0303	0.6008	0.803279
577	Diastolic blood pressure_ automated reading	0	ukbb	European	0.0132	0.0252	0.601	0.803279
578	FEV1/FVC	0	lung_function	European	0.0193	0.037	0.6011	0.803279
579	Total cholesterol in large HDL	27005778	metabolites	European	0.0312	0.0598	0.6018	0.803279
580	Current employment status: Unable to work because of sickness or disability	0	ukbb	European	-0.0183	0.0351	0.6022	0.803279
581	Fasting proinsulin	20081858	glycemic	European	0.037	0.0713	0.6041	0.804429
582	Neuroticism	24828478	personality	European	-0.0326	0.0632	0.6055	0.804859
583	Autism spectrum disorder	0	psychiatric	European	-0.0231	0.0449	0.6065	0.804859
584	Most recent bowel cancer screening	0	ukbb	European	0.0522	0.1017	0.6082	0.805735
585	Trunk fat percentage	0	ukbb	European	-0.0113	0.0222	0.6112	0.807215
586	Overweight	23563607	anthropometric	European	-0.0171	0.0337	0.6114	0.807215
587	Pack years adult smoking as proportion of life span exposed to smoking PREVIEW ONLY	0	ukbb	European	0.0164	0.0325	0.6131	0.807895
588	Diagnoses - main ICD10: Z47 Other orthopaedic follow-up care	0	ukbb	European	-0.0374	0.0741	0.614	0.807895
589	Forced vital capacity	0	lung_function	European	-0.0186	0.0371	0.6172	0.810729
590	Whole body fat mass	0	ukbb	European	-0.0112	0.0226	0.62	0.812179
591	Serum cystatin c	26831199	kidney	Mixed	0.0215	0.0434	0.6204	0.812179
592	Cancer code_ self-reported: lung cancer	0	ukbb	European	-0.2977	0.6031	0.6215	0.812247
593	Time from waking to first cigarette	0	ukbb	European	0.0294	0.0598	0.6226	0.812315
594	Type of tobacco previously smoked: Cigars or pipes	0	ukbb	European	0.048	0.0989	0.6272	0.816541
595	Adiponectin	22479202	cardiometabolic	Mixed	-0.0286	0.0593	0.6289	0.816541
596	Drive faster than motorway speed limit	0	ukbb	European	0.0141	0.0293	0.629	0.816541
597	Concentration of medium HDL particles	27005778	metabolites	European	-0.0434	0.0905	0.6316	0.818545
598	Total lipids in medium HDL	27005778	metabolites	European	-0.044	0.0923	0.6338	0.820025
599	Vitamin and mineral supplements: Vitamin D	0	ukbb	European	-0.0308	0.066	0.6405	0.825079
600	Distance between home and job workplace	0	ukbb	European	-0.0341	0.0731	0.6406	0.825079
601	Prospective memory result	0	ukbb	European	-0.018	0.0386	0.6409	0.825079
602	Chronotype	27494321	sleeping	European	0.0141	0.0303	0.6429	0.825426
603	Mean diameter for VLDL particles	27005778	metabolites	European	0.0249	0.0539	0.6433	0.825426
604	Albumin	27005778	metabolites	European	-0.0416	0.0905	0.6462	0.827777
605	Mothers age at death	0	ukbb	European	-0.0222	0.0485	0.6474	0.827946
606	Ever unenthusiastic/disinterested for a whole week	0	ukbb	European	0.0208	0.0462	0.6522	0.832178
607	Non-cancer illness code_ self-reported: angina	0	ukbb	European	0.0164	0.0367	0.6537	0.832178
608	Arm fat-free mass (right)	0	ukbb	European	-0.0108	0.0242	0.6547	0.832178
609	Non-cancer illness code_ self-reported: bone disorder	0	ukbb	European	0.055	0.1244	0.6583	0.832178
610	Total cholesterol in HDL	27005778	metabolites	European	0.0277	0.0626	0.6583	0.832178
611	Neo-conscientiousness	21173776	personality	European	-0.0371	0.084	0.6587	0.832178
612	Cholesterol esters in medium HDL	27005778	metabolites	European	-0.0423	0.096	0.6593	0.832178
613	Femoral neck bone mineral density	22504420	bone	Mixed	0.0138	0.0313	0.6593	0.832178
614	Body mass index	20935630	anthropometric	European	-0.0132	0.0301	0.6623	0.834383
615	Diagnoses - main ICD10: H25 Senile cataract	0	ukbb	European	-0.0419	0.0962	0.6632	0.834383
616	Vascular/heart problems diagnosed by doctor: Angina	0	ukbb	European	0.0161	0.0374	0.666	0.834721
617	Free cholesterol in small VLDL	27005778	metabolites	European	0.028	0.0649	0.6664	0.834721
618	Phospholipids in small VLDL	27005778	metabolites	European	0.0266	0.0617	0.6667	0.834721
619	Non-cancer illness code_ self-reported: retinal detachment	0	ukbb	European	0.0419	0.0981	0.6689	0.836125
620	Mouth/teeth dental problems: Toothache	0	ukbb	European	0.0269	0.0639	0.6739	0.841019
621	Fractured bone site(s): Other bones	0	ukbb	European	0.0262	0.0626	0.6758	0.842034
622	Age at Menopause	26414677	reproductive	European	0.0156	0.0378	0.6805	0.846453
623	Arm predicted mass (right)	0	ukbb	European	-0.0099	0.0244	0.6837	0.846453
624	Number of cigarettes currently smoked daily (current cigarette smokers)	0	ukbb	European	-0.0243	0.0597	0.684	0.846453
625	Urinary albumin-to-creatinine ratio	26631737	kidney	European	-0.0267	0.0659	0.6852	0.846453
626	Ever had bowel cancer screening	0	ukbb	European	-0.021	0.052	0.6855	0.846453
627	Non-cancer illness code_ self-reported: nasal polyps	0	ukbb	European	-0.0297	0.0734	0.6859	0.846453
628	Peak expiratory flow (PEF)	0	ukbb	European	-0.0103	0.0259	0.6898	0.849056
629	Triglycerides in small VLDL	27005778	metabolites	European	0.0238	0.0597	0.6902	0.849056
630	Leg fat percentage (right)	0	ukbb	European	0.0089	0.0226	0.6939	0.852254
631	Illnesses of father: None of the above (group 2)	0	ukbb	European	0.022	0.0566	0.6974	0.852744
632	Illnesses of siblings: None of the above (group 1)	0	ukbb	European	-0.0136	0.0351	0.6978	0.852744
633	Peak expiratory flow	0	lung_function	European	-0.0094	0.0243	0.6991	0.852744
634	Waist circumference	25673412	anthropometric	European	0.0113	0.0293	0.6993	0.852744
635	Non-cancer illness code_ self-reported: type 2 diabetes	0	ukbb	European	0.0243	0.0631	0.6998	0.852744
636	Diagnoses - main ICD10: I10 Essential (primary) hypertension	0	ukbb	European	0.0359	0.0949	0.7052	0.857975
637	Non-cancer illness code_ self-reported: osteoporosis	0	ukbb	European	0.0189	0.0513	0.7134	0.86473
638	Diagnoses - main ICD10: H26 Other cataract	0	ukbb	European	0.02	0.0544	0.7135	0.86473
639	Fractured/broken bones in last 5 years	0	ukbb	European	0.0153	0.0418	0.7141	0.86473
640	Ulcerative colitis	26192919	autoimmune	European	-0.0147	0.0406	0.7179	0.867976
641	Forearm Bone mineral density	26367794	bone	Mixed	-0.0331	0.0935	0.7232	0.871664
642	Forced expiratory volume in 1 second (FEV1)	28166213	lung_function	European	-0.0123	0.0347	0.7232	0.871664
643	Tinnitus: Yes_ now most or all of the time	0	ukbb	European	0.0182	0.0519	0.7252	0.872717
644	Diagnoses - main ICD10: C61 Malignant neoplasm of prostate	0	ukbb	European	0.0277	0.0799	0.7292	0.876171
645	Pack years of smoking PREVIEW ONLY	0	ukbb	European	0.0115	0.0336	0.7328	0.879133
646	Number of children ever born	27798627	reproductive	European	0.012	0.0363	0.7399	0.884264
647	Non-cancer illness code_ self-reported: psoriasis	0	ukbb	European	0.0221	0.0666	0.7402	0.884264
648	Obesity class 1	23563607	anthropometric	European	-0.0105	0.0317	0.7405	0.884264
649	Neck/shoulder pain for 3+ months	0	ukbb	European	-0.0245	0.0748	0.7427	0.885527
650	Illnesses of mother: None of the above (group 1)	0	ukbb	European	-0.0139	0.0431	0.7471	0.885961
651	Time spent using computer	0	ukbb	European	0.0074	0.0229	0.7474	0.885961
652	Forced expiratory volume in 1-second (FEV1)_ predicted percentage	0	ukbb	European	-0.0098	0.0303	0.7474	0.885961
653	Length of working week for main job	0	ukbb	European	-0.0182	0.0568	0.7489	0.885961
654	Total cholesterol in small VLDL	27005778	metabolites	European	0.0234	0.0737	0.7513	0.885961
655	Mean Putamen	25607358	brain_volume	European	-0.0144	0.0454	0.7514	0.885961
656	Illnesses of mother: Alzheimers disease/dementia	0	ukbb	European	-0.0268	0.0852	0.753	0.885961
657	Seen a psychiatrist for nerves_ anxiety_ tension or depression	0	ukbb	European	0.0105	0.0336	0.7541	0.885961
658	Diagnoses - main ICD10: R69 Unknown and unspecified causes of morbidity	0	ukbb	European	0.0208	0.0666	0.7548	0.885961
659	Glucose	27005778	metabolites	European	0.0212	0.0683	0.7566	0.885961
660	Diagnoses - main ICD10: C44 Other malignant neoplasms of skin	0	ukbb	European	-0.017	0.0551	0.7579	0.885961
661	HbA1C	20858683	glycemic	European	-0.017	0.0553	0.7583	0.885961
662	Current employment status: Doing unpaid or voluntary work	0	ukbb	European	0.0183	0.0595	0.7584	0.885961
663	Triglycerides in medium VLDL	27005778	metabolites	European	0.019	0.0619	0.7594	0.885961
664	Vitamin and mineral supplements: Vitamin C	0	ukbb	European	-0.0146	0.0485	0.7635	0.885961
665	Mineral and other dietary supplements: Fish oil (including cod liver oil)	0	ukbb	European	-0.0116	0.0389	0.7646	0.885961
666	Diagnoses - main ICD10: R11 Nausea and vomiting	0	ukbb	European	0.0389	0.1304	0.7656	0.885961
667	Headaches for 3+ months	0	ukbb	European	0.0158	0.0531	0.7665	0.885961
668	Current employment status: Looking after home and/or family	0	ukbb	European	-0.0193	0.065	0.7669	0.885961
669	Body fat percentage	0	ukbb	European	-0.0066	0.0223	0.7671	0.885961
670	Age when periods started (menarche)	0	ukbb	European	0.0067	0.0227	0.7688	0.885961
671	Fractured bone site(s): Wrist	0	ukbb	European	-0.0217	0.0741	0.7693	0.885961
672	Number of older siblings	0	ukbb	European	-0.0383	0.1312	0.7705	0.885961
673	HOMA-B	20081858	glycemic	European	0.0164	0.0561	0.7705	0.885961
674	Omega-3 fatty acids	27005778	metabolites	European	-0.0184	0.0643	0.775	0.888728
675	Relative age of first facial hair	0	ukbb	European	0.0085	0.0298	0.7752	0.888728
676	Diagnoses - main ICD10: M72 Fibroblastic disorders	0	ukbb	European	-0.0149	0.0533	0.7799	0.892795
677	Falls in the last year	0	ukbb	European	0.009	0.0327	0.7829	0.893576
678	Difference in height between adolescence and adulthood; age 14	23449627	anthropometric	European	-0.0185	0.0675	0.7837	0.893576
679	FEV1/FVC	0	lung_function	European	0.0062	0.0228	0.7857	0.893576
680	Offspring birth weight	31043758	anthropometric	Mixed	-0.0072	0.0267	0.7872	0.893576
681	Leg fat mass (left)	0	ukbb	European	-0.0062	0.0229	0.7873	0.893576
682	Lung cancer (squamous cell)	24880342	cancer	European	-0.0219	0.0811	0.7875	0.893576
683	Morning/evening person (chronotype)	0	ukbb	European	-0.0063	0.0237	0.7898	0.894876
684	Inflammatory Bowel Disease (Euro)	26192919	autoimmune	European	-0.0094	0.0358	0.7929	0.896221
685	Qualifications: NVQ or HND or HNC or equivalent	0	ukbb	European	0.0119	0.0453	0.7933	0.896221
686	Pulse wave reflection index	0	ukbb	European	-0.0111	0.0432	0.7981	0.900331
687	Diagnoses - main ICD10: Z80 Family history of malignant neoplasm	0	ukbb	European	-0.0361	0.1441	0.802	0.902667
688	Non-cancer illness code_ self-reported: crohns disease	0	ukbb	European	0.0188	0.0751	0.8025	0.902667
689	Diagnoses - main ICD10: J33 Nasal polyp	0	ukbb	European	-0.0241	0.0984	0.8065	0.905851
690	FEV1/FVC	0	lung_function	European	0.0053	0.022	0.8081	0.906335
691	Diagnoses - main ICD10: R10 Abdominal and pelvic pain	0	ukbb	European	-0.0114	0.0494	0.8175	0.915553
692	Crohns disease	26192919	autoimmune	European	-0.0082	0.0372	0.8256	0.922071
693	Eye problems/disorders: Diabetes related eye disease	0	ukbb	European	0.0148	0.0672	0.8257	0.922071
694	Urinary albumin-to-creatinine ratio (non-diabetes)	26631737	kidney	European	0.0147	0.0677	0.8286	0.923116
695	Blood clot_ DVT_ bronchitis_ emphysema_ asthma_ rhinitis_ eczema_ allergy diagnosed by doctor: Blood clot in the lung	0	ukbb	European	0.0148	0.0687	0.8293	0.923116
696	Non-cancer illness code_ self-reported: emphysema/chronic bronchitis	0	ukbb	European	-0.0113	0.0529	0.8313	0.923116
697	Cancer code_ self-reported: malignant melanoma	0	ukbb	European	0.0163	0.0766	0.8314	0.923116
698	Underlying (primary) cause of death: ICD10: J84.1 Other interstitial pulmonary diseases with fibrosis	0	ukbb	European	0.0257	0.1219	0.8328	0.923348
699	Illnesses of father: Prostate cancer	0	ukbb	European	-0.0134	0.0649	0.8359	0.925461
700	Forced expiratory volume in 1 second (FEV1)/Forced Vital capacity(FVC)	28166213	lung_function	European	0.0061	0.0304	0.8414	0.929227
701	Diagnoses - main ICD10: F43 Reaction to severe stress_ and adjustment disorders	0	ukbb	European	0.0401	0.2009	0.8417	0.929227
702	Leg fat percentage (left)	0	ukbb	European	0.0043	0.0224	0.8474	0.933413
703	Forced expiratory volume in 1 second (FEV1)/Forced Vital capacity(FVC)	26635082	lung_function	European	-0.009	0.047	0.8479	0.933413
704	Diagnoses - main ICD10: I30 Acute pericarditis	0	ukbb	European	-0.0205	0.1099	0.8517	0.936266
705	Diagnoses - main ICD10: M54 Dorsalgia	0	ukbb	European	0.0102	0.0553	0.8541	0.937574
706	Non-cancer illness code_ self-reported: pneumothorax	0	ukbb	European	-0.0183	0.1019	0.8574	0.939866
707	Forced Vital capacity(FVC)	28166213	lung_function	European	-0.0061	0.0345	0.8605	0.940588
708	Fathers age at death	0	ukbb	European	-0.0072	0.0409	0.8612	0.940588
709	Diagnoses - main ICD10: S66 Injury of muscle and tendon at wrist and hand level	0	ukbb	European	0.0176	0.1012	0.8617	0.940588
710	Amyotrophic lateral sclerosis	27455348	neurological	European	-0.0125	0.0742	0.8659	0.943843
711	Number of cigarettes previously smoked daily	0	ukbb	European	0.0057	0.0354	0.8721	0.949266
712	Eye problems/disorders: Injury or trauma resulting in loss of vision	0	ukbb	European	0.0465	0.3028	0.8779	0.953846
713	Peak expiratory flow	0	lung_function	European	-0.0036	0.0238	0.8788	0.953846
714	Illnesses of father: High blood pressure	0	ukbb	European	0.0066	0.0438	0.8802	0.953846
715	2hr glucose adjusted for BMI	20081857	glycemic	European	0.013	0.0875	0.8816	0.953846
716	Leg fat mass (right)	0	ukbb	European	-0.0033	0.0229	0.8843	0.953846
717	Underlying (primary) cause of death: ICD10: E85.4 Organ-limited amyloidosis	0	ukbb	European	-0.0206	0.1446	0.8866	0.953846
718	Parents age at death	27015805	aging	European	0.0088	0.0621	0.8871	0.953846
719	Mothers age at death	27015805	aging	European	-0.0082	0.0578	0.8878	0.953846
720	Diagnoses - main ICD10: N81 Female genital prolapse	0	ukbb	European	0.009	0.0649	0.8895	0.953846
721	Average weekly intake of other alcoholic drinks	0	ukbb	European	-0.0165	0.12	0.8906	0.953846
722	Mineral and other dietary supplements: Glucosamine	0	ukbb	European	0.0051	0.0372	0.8911	0.953846
723	Diagnoses - main ICD10: E04 Other non-toxic goitre	0	ukbb	European	-0.0103	0.0759	0.892	0.953846
724	HOMA-IR	20081858	glycemic	European	-0.0084	0.0621	0.893	0.953846
725	Obesity class 2	23563607	anthropometric	European	0.0052	0.0388	0.8937	0.953846
726	Had menopause	0	ukbb	European	0.0078	0.0594	0.8958	0.953846
727	Knee pain for 3+ months	0	ukbb	European	0.0091	0.0697	0.896	0.953846
728	Diagnoses - main ICD10: R35 Polyuria	0	ukbb	European	-0.012	0.0943	0.8985	0.954596
729	Frequency of depressed mood in last 2 weeks	0	ukbb	European	-0.0042	0.0333	0.8997	0.954596
730	Illnesses of father: Chronic bronchitis/emphysema	0	ukbb	European	0.0066	0.0524	0.9004	0.954596
731	Diagnoses - main ICD10: M21 Other acquired deformities of limbs	0	ukbb	European	0.091	0.7435	0.9026	0.955164
732	Number of live births	0	ukbb	European	-0.0036	0.0298	0.9034	0.955164
733	Glycoprotein acetyls; mainly a1-acid glycoprotein	27005778	metabolites	European	-0.0077	0.0652	0.9057	0.956291
734	Other serious medical condition/disability diagnosed by doctor	0	ukbb	European	0.0039	0.0347	0.9099	0.959418
735	Non-cancer illness code_ self-reported: cholelithiasis/gall stones	0	ukbb	European	0.0066	0.0629	0.9159	0.964281
736	Idiopathic pulmonary fibrosis	29066090	lung_function	European	-0.0116	0.1113	0.917	0.964281
737	Body mass index (BMI)	0	ukbb	European	-0.0023	0.0228	0.9196	0.964712
738	Childhood IQ	23358156	education	European	-0.0062	0.0614	0.9199	0.964712
739	Triglycerides in small HDL	27005778	metabolites	European	0.0074	0.0773	0.924	0.967024
740	Diagnoses - main ICD10: K29 Gastritis and duodenitis	0	ukbb	European	-0.0058	0.0615	0.9246	0.967024
741	Non-cancer illness code_ self-reported: hypothyroidism/myxoedema	0	ukbb	European	0.0032	0.0349	0.9259	0.967079
742	Number of pregnancy terminations	0	ukbb	European	0.0048	0.0544	0.9299	0.967399
743	Illnesses of mother: Diabetes	0	ukbb	European	-0.0039	0.0439	0.9301	0.967399
744	Leptin_adjBMI	26833098	hormone	European	0.0056	0.0638	0.9302	0.967399
745	Diagnoses - main ICD10: M23 Internal derangement of knee	0	ukbb	European	0.005	0.058	0.9312	0.967399
746	Non-cancer illness code_ self-reported: arthritis (nos)	0	ukbb	European	-0.0107	0.1292	0.9341	0.969113
747	Diagnoses - main ICD10: E03 Other hypothyroidism	0	ukbb	European	0.1998	2.5615	0.9378	0.971651
748	Offspring birth weight (maternal effect) adjusted for offspring genotype	31043758	anthropometric	European	-0.0021	0.028	0.9403	0.972941
749	Average weekly red wine intake	0	ukbb	European	-0.0023	0.0311	0.9416	0.972987
750	HDL cholesterol	20686565	lipids	European	0.002	0.0309	0.9474	0.977676
751	Illnesses of siblings: Stroke	0	ukbb	European	-0.005	0.0869	0.9543	0.982832
752	Qualifications: O levels/GCSEs or equivalent	0	ukbb	European	-0.0017	0.0298	0.9556	0.982832
753	Non-cancer illness code_ self-reported: osteoarthritis	0	ukbb	European	-0.0022	0.0398	0.9562	0.982832
754	Non-cancer illness code_ self-reported: polio / poliomyelitis	0	ukbb	European	0.0047	0.0919	0.9592	0.983512
755	Age completed full time education	0	ukbb	European	0.0014	0.0273	0.9594	0.983512
756	Impedance of whole body	0	ukbb	European	0.0011	0.0238	0.963	0.985898
757	Diagnoses - main ICD10: M16 Coxarthrosis [arthrosis of hip]	0	ukbb	European	0.0024	0.0598	0.9673	0.988227
758	Cigarettes Per Day	30617275	smoking_behaviour	European	-0.002	0.051	0.968	0.988227
759	Non-cancer illness code_ self-reported: pulmonary embolism +/- dvt	0	ukbb	European	0.0028	0.0714	0.9691	0.988227
760	Non-cancer illness code_ self-reported: depression	0	ukbb	European	0.0011	0.0393	0.9769	0.9905
761	Forced expiratory volume in 1 second	0	lung_function	European	0.0011	0.0374	0.9775	0.9905
762	Systolic blood pressure_ automated reading	0	ukbb	European	-0.0007	0.0264	0.9776	0.9905
763	Pain type(s) experienced in last month: Stomach or abdominal pain	0	ukbb	European	-0.0011	0.0381	0.9778	0.9905
764	Illnesses of siblings: None of the above (group 2)	0	ukbb	European	-0.0016	0.0626	0.9793	0.9905
765	ICV	25607358	brain_volume	European	0.0016	0.0728	0.982	0.9905
766	Duration of vigorous activity	0	ukbb	European	-0.0009	0.04	0.9828	0.9905
767	Diagnoses - main ICD10: K62 Other diseases of anus and rectum	0	ukbb	European	-0.0013	0.072	0.9855	0.9905
768	Non-cancer illness code_ self-reported: eczema/dermatitis	0	ukbb	European	-0.0011	0.063	0.9863	0.9905
769	Attention deficit hyperactivity disorder (No GC)	27663945	psychiatric	European	-0.0013	0.0845	0.9874	0.9905
770	Attention deficit hyperactivity disorder (GC)	27663945	psychiatric	European	-0.0012	0.0843	0.9887	0.9905
771	Frequency of stair climbing in last 4 weeks	0	ukbb	European	0.0005	0.0337	0.989	0.9905
772	Diagnoses - main ICD10: B37 Candidiasis	0	ukbb	European	-0.0031	0.2288	0.9891	0.9905
773	Diagnoses - main ICD10: K30 Dyspepsia	0	ukbb	European	0.0011	0.086	0.9897	0.9905
774	Femoral Neck bone mineral density	26367794	bone	Mixed	0.0004	0.0371	0.9905	0.9905

## Sheet: annot
uniqID	CADD	RDB	E001	E002	E003	E004	E005	E006	E007	E008	E009	E010	E011	E012	E013	E014	E015	E016	E017	E018	E019	E020	E021	E022	E023	E024	E025	E026	E027	E028	E029	E030	E031	E032	E033	E034	E035	E036	E037	E038	E039	E040	E041	E042	E043	E044	E045	E046	E047
1:50785294:A:G	3.25	7	15	14	15	15	15	14	15	15	15	15	15	15	15	15	14	15	15	15	15	15	15	15	14	15	15	15	15	15	15	14	14	15	15	14	14	14	15	15	15	15	15	15	14	14	15	15	15
1:50785428:A:G	5.94	6	15	14	15	15	15	14	15	15	15	15	15	15	15	15	14	15	15	15	15	14	15	15	14	15	15	15	15	15	15	14	14	15	15	14	14	14	15	14	15	15	15	15	14	14	15	15	15
1:50785892:C:T	1.22	NA	15	14	15	15	15	14	15	15	15	15	15	15	15	15	14	15	15	15	15	14	15	15	14	15	15	15	15	15	15	14	14	15	15	14	14	14	15	14	15	15	15	15	14	14	15	15	15
1:50786393:C:T	3.123	7	15	14	15	15	15	14	15	15	15	15	15	15	15	15	14	15	15	15	15	14	15	15	14	15	15	15	15	15	15	14	14	15	15	14	14	14	15	14	15	15	15	15	14	14	15	15	15
1:50786666:C:T	2.607	4	15	14	15	15	15	14	15	15	15	15	15	15	15	15	13	15	15	15	15	14	15	15	14	15	15	15	14	15	15	14	14	15	15	14	14	14	15	14	15	15	14	15	14	14	15	15	15
1:50787542:A:G	3.791	5	15	14	15	15	15	14	15	15	15	15	15	15	15	15	13	15	15	15	15	14	15	15	14	15	15	15	14	15	15	14	14	15	15	14	14	14	15	14	15	15	14	15	14	14	15	15	15
1:50787891:A:G	1.413	6	15	14	15	15	15	14	15	15	15	15	15	15	15	15	14	15	15	15	15	14	15	15	14	15	15	15	14	15	15	14	14	15	15	14	14	14	15	14	15	15	14	15	14	14	15	15	15
1:50788136:T:TG	4.441	NA	15	14	15	15	15	14	15	15	15	15	15	15	15	15	14	15	15	15	15	14	15	15	14	15	15	15	14	15	15	14	14	15	15	14	14	14	15	14	15	15	14	15	14	14	15	15	15
1:50788332:C:G	1.147	5	15	14	15	15	15	14	15	15	15	15	15	15	15	15	14	15	15	15	15	14	15	15	14	15	14	15	14	15	15	14	14	15	15	14	14	14	15	14	15	15	14	15	14	14	15	15	15
1:50789242:C:T	0.032	NA	15	14	15	15	15	14	15	15	15	15	15	15	14	15	14	15	15	15	15	14	15	15	14	15	14	15	14	15	15	14	14	15	15	14	14	14	15	14	15	15	14	15	14	14	15	15	15
1:50789880:C:T	3.864	NA	15	14	15	15	15	14	15	15	15	15	15	15	14	15	14	15	15	15	15	14	15	15	14	15	14	15	14	15	15	14	14	15	15	14	14	14	15	14	15	15	14	15	14	14	15	15	15
1:50791587:A:G	4.995	5	15	14	15	15	15	14	15	15	14	15	15	15	14	15	14	15	15	14	15	14	15	15	14	15	14	15	14	14	15	14	14	15	14	14	14	14	15	14	15	15	14	15	14	14	15	15	15
1:50792138:C:T	5.463	5	15	14	15	15	15	14	15	15	14	15	15	15	14	15	14	15	15	14	15	14	15	15	14	15	14	15	14	13	15	14	14	15	14	13	14	14	15	14	15	15	14	14	14	14	15	15	15
1:50792731:A:T	0.38	6	15	14	15	15	15	14	15	15	14	14	15	15	14	15	14	15	15	14	15	14	15	15	14	15	14	15	14	14	15	14	14	15	14	13	14	14	15	14	15	15	14	14	14	14	15	15	15
1:50793069:A:G	4.999	NA	15	14	15	15	15	14	15	15	14	14	15	15	14	15	14	15	15	14	15	14	15	15	14	15	14	15	14	14	15	14	14	15	14	13	14	14	15	14	15	15	14	14	14	14	15	15	15
1:50794187:A:C	0.18	NA	15	14	15	15	15	14	15	15	14	14	14	14	14	15	14	15	15	14	15	14	15	15	14	15	14	15	14	14	14	14	14	14	14	14	14	14	15	14	15	15	14	14	14	14	15	15	15
1:50794296:C:T	2.783	NA	15	14	15	15	15	14	15	15	14	14	14	14	14	15	13	15	15	14	15	14	15	15	14	15	14	15	14	14	14	14	14	14	13	14	14	14	15	14	15	15	14	14	14	14	15	15	15
1:50795607:A:G	12.94	NA	14	14	15	14	15	14	15	14	14	14	14	13	13	14	13	14	15	13	14	14	15	15	14	15	14	14	14	14	14	14	14	14	14	14	14	14	15	14	15	15	14	14	14	14	15	15	15
1:50795740:A:G	1.436	5	14	14	15	14	15	14	15	14	14	14	14	13	13	14	13	14	15	13	14	14	15	15	14	15	14	14	14	14	14	14	14	14	14	14	14	14	15	14	15	15	14	14	14	14	15	15	15
1:50797114:A:T	1.877	5	14	14	14	14	15	13	15	14	13	13	13	13	13	14	13	13	14	13	13	13	15	15	14	15	14	13	14	14	13	13	13	14	14	14	7	14	15	14	15	15	14	14	13	14	15	14	15
1:50797643:C:T	6.955	5	13	13	13	13	15	14	15	14	13	13	13	13	13	13	13	13	13	13	13	13	15	15	14	15	14	13	14	14	13	13	13	13	13	14	5	14	15	14	15	15	14	14	13	14	15	14	15
1:50798862:A:G	6.058	4	10	10	10	13	2	12	1	1	13	12	13	10	10	10	10	10	11	10	10	10	1	2	1	1	1	10	10	13	11	11	7	12	10	11	1	2	7	10	1	7	11	1	10	11	2	11	1
1:50799174:C:T	9.394	4	10	10	10	10	2	12	1	1	11	11	10	10	10	10	10	10	11	10	10	10	2	2	1	2	1	11	11	11	11	11	2	11	10	11	2	2	2	10	1	2	11	2	10	11	2	11	2
1:50799584:C:T	8.027	3a	10	13	13	13	7	12	15	14	13	14	13	13	13	13	10	10	12	10	13	13	12	15	14	7	1	10	11	13	12	12	7	12	11	12	14	7	7	13	7	14	12	12	10	10	15	12	7
1:50800515:C:T	6.511	5	13	13	13	14	15	13	15	14	14	14	13	13	14	13	13	13	13	13	13	13	14	15	14	5	13	13	13	14	13	13	14	14	13	13	14	13	15	14	14	14	14	13	13	13	15	14	14
1:50800516:G:T	0.274	5	13	13	13	14	15	13	15	14	14	14	13	13	14	13	13	13	13	13	13	13	14	15	14	5	13	13	13	14	13	13	14	14	13	13	14	13	15	14	14	14	14	13	13	13	15	14	14
1:50802855:C:T	0.088	5	14	14	14	14	15	13	15	14	14	14	14	14	14	14	14	14	14	14	14	14	15	15	14	15	14	14	14	14	14	14	14	15	14	14	14	14	15	15	14	14	14	14	14	14	15	14	14
1:50803586:G:T	1.28	7	14	14	14	14	15	14	15	14	14	14	14	14	14	14	14	14	14	14	15	14	15	15	14	15	14	14	14	14	14	14	14	15	14	14	14	14	15	15	14	14	14	14	14	14	15	14	14
1:50804536:A:G	6.828	7	14	14	14	14	15	14	15	14	14	14	14	14	14	14	14	14	14	14	15	14	15	15	13	15	14	14	14	14	14	14	14	15	13	14	14	14	15	15	14	14	14	14	14	14	15	14	14
1:50804768:A:G	3.135	7	14	14	14	14	15	14	15	14	14	14	14	14	14	14	14	14	14	14	15	14	15	15	14	15	14	14	14	14	14	14	14	15	13	14	14	14	15	15	14	14	14	14	14	14	15	14	14
1:50805652:G:T	1.792	NA	14	14	14	14	15	14	15	14	14	14	14	14	14	14	14	14	14	14	15	14	15	15	14	15	14	14	14	14	14	14	14	15	14	14	14	14	15	15	14	14	14	14	14	14	15	14	14
1:50807429:G:T	0.348	5	14	14	14	14	15	14	15	14	14	14	14	14	14	14	13	15	14	14	15	14	15	15	14	15	14	14	14	14	15	14	14	15	14	14	15	14	14	15	14	14	14	14	14	14	15	14	14
1:50807476:C:T	1.612	5	14	14	14	14	15	14	15	14	14	14	14	14	14	14	13	15	14	14	15	14	15	15	14	15	14	14	14	14	15	14	14	15	14	14	15	14	14	15	14	14	14	14	14	14	15	14	14
1:50808204:A:G	0.418	4	14	14	15	14	15	14	15	14	14	14	14	14	14	14	13	15	14	14	15	14	15	15	13	15	13	14	14	15	15	14	14	15	14	14	15	14	14	15	14	14	14	14	14	14	15	14	15
1:50809294:C:G	13.15	7	14	14	15	15	15	14	15	14	14	14	14	14	14	14	13	15	14	14	15	14	15	15	13	15	13	14	14	15	15	14	14	15	14	14	15	14	14	15	14	14	15	14	14	14	15	14	15
1:50810117:T:TTCTTTACGCA	5.901	NA	14	14	15	15	15	14	15	14	14	14	14	14	14	14	14	15	14	14	15	14	15	15	13	15	13	14	14	15	15	14	14	15	14	14	15	14	14	15	14	14	15	14	14	14	15	14	15
1:50811839:G:T	2.964	NA	14	14	15	15	15	14	15	14	14	14	14	14	14	15	14	15	14	14	15	14	15	15	14	15	14	13	14	15	15	14	14	14	14	14	15	7	14	15	14	14	15	14	14	14	14	14	15
1:50811905:C:T	6.956	NA	14	14	15	15	15	14	15	14	14	14	14	14	14	15	14	15	14	14	15	14	15	15	14	15	14	13	14	15	15	14	14	14	14	14	15	7	14	15	14	14	15	14	14	14	14	14	15
1:50812286:A:G	2.115	4	14	14	15	15	15	14	15	14	14	14	14	14	14	15	14	15	14	14	15	14	15	15	14	15	14	13	14	15	15	14	14	14	14	14	7	7	14	15	14	14	15	14	14	14	14	14	15
1:50813393:A:T	1.446	6	14	14	15	15	15	14	15	14	14	14	14	14	14	15	14	15	14	14	15	14	15	5	14	15	14	14	14	15	15	14	14	14	14	14	15	7	14	15	14	14	15	15	14	14	14	14	15
1:50813433:A:G	0.228	7	14	14	15	15	15	14	15	14	14	14	14	14	14	15	14	15	14	14	15	14	15	5	14	15	14	14	14	15	15	14	14	14	14	14	15	7	14	15	14	14	15	15	14	14	14	14	15
1:50814015:C:T	6.364	NA	14	14	15	15	15	14	15	14	14	14	14	14	14	15	14	15	14	14	15	14	15	5	14	15	14	14	14	15	15	14	14	14	14	13	15	5	14	15	14	14	15	15	14	14	14	14	15
1:50814108:C:G	2.14	5	14	14	15	15	15	14	15	14	14	14	14	14	14	15	14	15	14	14	15	14	15	5	14	15	14	14	14	15	15	14	14	14	14	13	15	5	14	15	14	14	15	15	14	14	14	14	15
1:50814112:A:C	1.082	5	14	14	15	15	15	14	15	14	14	14	14	14	14	15	14	15	14	14	15	14	15	5	14	15	14	14	14	15	15	14	14	14	14	13	15	5	14	15	14	14	15	15	14	14	14	14	15
1:50815397:A:G	1.048	5	15	14	15	15	15	14	15	15	14	15	14	14	14	15	14	15	14	14	15	15	15	7	14	7	14	14	14	15	15	14	14	14	14	13	15	5	14	15	14	15	15	15	14	14	14	14	15
1:50816390:A:G	0.621	5	15	14	15	15	15	14	15	15	14	15	14	14	14	15	14	15	14	14	15	15	15	5	14	7	14	14	14	15	15	14	14	14	14	13	15	14	14	15	14	15	15	14	14	14	14	14	15
1:50816484:C:T	5.16	7	15	14	15	15	15	14	15	15	14	15	14	14	14	15	14	15	14	14	15	15	15	5	14	15	14	14	14	15	15	14	14	14	14	13	15	14	14	15	14	15	15	14	14	14	14	14	15
1:50816576:C:T	0.613	5	15	14	15	15	15	14	15	15	14	15	14	14	14	15	14	15	14	14	15	15	15	5	14	15	14	14	14	15	15	14	14	14	14	13	15	14	14	15	14	15	15	14	14	14	14	14	15
1:50816914:A:AT	6.95	NA	15	14	15	15	15	14	15	15	14	15	14	14	14	15	14	15	14	14	15	15	15	5	14	15	14	14	14	15	15	14	14	14	14	13	15	14	14	15	14	15	15	14	14	14	14	14	15
1:50816977:C:T	1.485	6	15	14	15	15	15	14	15	15	14	15	14	14	14	15	14	15	14	14	15	15	15	5	14	15	14	14	14	15	15	14	14	14	14	13	15	14	14	15	14	15	15	14	14	14	14	14	15
1:50816979:C:T	0.122	6	15	14	15	15	15	14	15	15	14	15	14	14	14	15	14	15	14	14	15	15	15	5	14	15	14	14	14	15	15	14	14	14	14	13	15	14	14	15	14	15	15	14	14	14	14	14	15
1:50816985:C:G	0.638	6	15	14	15	15	15	14	15	15	14	15	14	14	14	15	14	15	14	14	15	15	15	5	14	15	14	14	14	15	15	14	14	14	14	13	15	14	14	15	14	15	15	14	14	14	14	14	15
1:50817302:A:C	3.778	7	15	14	15	15	15	14	15	15	14	15	14	14	14	15	14	15	14	14	15	15	15	5	14	15	14	14	14	15	15	14	14	14	14	13	15	14	14	15	14	15	15	14	14	14	14	14	15
1:50817519:A:G	8.067	NA	15	14	15	15	15	14	15	15	14	15	14	14	14	15	14	15	14	14	15	15	15	5	14	15	14	14	14	15	15	14	14	14	14	13	15	14	14	15	14	15	15	14	14	14	14	14	15
1:50817888:G:T	0.281	7	15	14	15	15	15	14	15	15	14	15	14	14	14	15	14	15	14	14	15	15	15	5	7	15	14	14	14	15	15	14	14	14	14	14	15	14	14	15	14	15	15	14	14	14	14	14	15
1:50817952:C:T	1.162	5	15	14	15	15	15	14	15	15	14	15	14	14	14	15	14	15	14	14	15	15	15	5	7	15	14	14	14	15	15	14	14	14	14	14	15	14	14	15	14	15	15	14	14	14	14	14	15
1:50818041:A:G	1.578	5	15	14	15	15	15	14	15	15	14	15	14	14	14	15	14	15	14	14	15	15	15	5	7	15	14	14	14	15	15	14	14	14	14	14	15	14	14	15	14	15	15	14	14	14	14	14	15
1:50818087:A:G	1.206	NA	15	14	15	15	15	14	15	15	14	15	14	14	14	15	14	15	14	14	15	15	15	5	7	15	14	14	14	15	15	14	14	14	14	14	15	14	14	15	14	15	15	14	14	14	14	14	15
1:50818980:A:AAAATT	5.904	NA	15	14	15	15	15	14	15	15	14	15	15	14	14	15	14	15	14	14	15	15	15	5	15	15	14	14	14	15	15	14	14	14	14	14	15	14	14	15	14	15	15	14	14	14	14	14	15
1:50819085:A:G	0.267	6	15	14	15	15	15	14	15	15	14	15	15	14	14	15	14	15	14	14	15	15	15	5	15	15	14	14	14	15	15	14	14	14	14	14	15	14	14	15	14	15	15	14	14	14	14	14	15
1:50819112:C:G	1.008	6	15	14	15	15	15	14	15	15	14	15	15	14	14	15	14	15	14	14	15	15	15	5	15	15	14	14	14	15	15	14	14	14	14	14	15	14	14	15	14	15	15	14	14	14	14	14	15
1:50819213:C:T	0.132	7	15	14	15	15	15	14	15	15	14	15	15	15	14	15	14	15	14	14	15	15	15	5	15	15	14	14	14	15	15	14	14	14	14	14	15	14	14	15	14	15	15	14	14	14	14	14	15
1:50819243:C:T	0.125	7	15	14	15	15	15	14	15	15	14	15	15	15	14	15	14	15	14	14	15	15	15	5	15	15	14	14	14	15	15	14	14	14	14	14	15	14	14	15	14	15	15	14	14	14	14	14	15
1:50819256:C:CA	0.789	NA	15	14	15	15	15	14	15	15	14	15	15	15	14	15	14	15	14	14	15	15	15	5	15	15	14	14	14	15	15	14	14	14	14	14	15	14	14	15	14	15	15	14	14	14	14	14	15
1:50819545:A:G	0.912	7	15	14	15	15	15	14	15	15	14	15	15	15	14	15	14	15	14	14	15	15	15	5	15	15	14	14	14	15	15	14	14	14	14	14	15	14	14	15	14	15	15	14	14	14	14	14	15
1:50820336:C:T	0.017	6	15	14	15	15	15	14	15	15	14	15	15	15	14	15	14	15	14	14	15	15	15	5	15	15	14	14	14	15	15	14	14	14	14	14	15	14	14	15	14	15	15	13	14	14	14	14	15
1:50820421:A:T	1.678	7	15	14	15	15	15	9	15	15	14	14	15	15	14	15	14	15	14	14	15	15	15	5	15	15	14	14	14	15	15	14	14	14	14	14	9	14	14	15	14	15	15	13	14	14	14	14	15
1:50820524:A:G	3.289	6	15	14	15	15	15	9	15	15	14	14	15	15	14	15	14	15	14	14	15	15	15	5	15	15	14	14	14	15	15	14	14	14	14	14	9	14	14	15	14	15	15	13	14	14	14	14	15
1:50820561:A:G	0.152	6	15	14	15	15	15	9	15	15	14	14	15	15	14	15	14	15	14	14	15	15	15	5	15	15	14	14	14	15	15	14	14	14	14	14	9	14	14	15	14	15	15	13	14	14	14	14	15
1:50820623:A:G	0.654	5	15	14	15	15	15	9	15	15	14	14	15	15	14	15	14	15	14	14	15	15	15	5	9	15	14	14	13	15	15	14	14	14	14	14	9	14	14	15	14	15	15	13	14	14	14	14	15
1:50821303:C:T	1.78	7	15	14	15	15	15	9	15	15	14	14	15	15	14	15	14	15	14	14	15	15	15	5	9	15	14	14	14	15	15	14	14	14	14	14	9	14	14	15	14	15	15	14	14	14	14	14	15
1:50821382:A:G	1.637	7	15	14	15	15	15	9	15	15	14	14	15	15	14	15	14	15	14	14	15	15	15	5	9	15	14	14	14	15	15	14	14	14	14	14	9	14	14	15	14	15	15	14	14	14	14	14	15
1:50821747:C:G	1.791	5	15	14	15	15	15	15	15	15	14	14	15	15	14	15	14	15	14	14	15	15	15	5	14	15	14	14	14	15	14	14	14	14	14	14	14	14	14	15	14	15	15	14	14	14	14	14	15
1:50821886:C:G	1.907	6	15	14	15	15	15	15	15	15	14	14	15	15	14	15	14	15	14	14	15	15	15	5	14	15	14	14	14	15	14	14	14	14	14	14	14	14	14	15	14	15	15	14	14	14	14	14	15
1:50822003:G:T	4.96	NA	15	14	15	15	15	15	15	15	14	14	15	15	14	15	14	15	14	14	15	15	15	5	14	15	14	14	14	15	14	14	14	14	14	14	14	14	14	15	14	15	15	14	14	14	14	14	15
1:50822099:C:T	4.775	NA	15	14	15	15	15	15	15	15	14	14	15	15	14	15	14	15	14	14	15	15	15	5	14	15	14	14	14	15	14	14	14	14	14	14	14	14	14	15	14	15	15	14	14	14	14	14	15
1:50822364:A:G	0.066	7	15	14	15	15	15	15	15	15	14	14	15	15	14	15	14	15	14	14	15	15	15	5	14	15	14	14	14	15	14	14	14	14	14	14	14	14	14	15	14	15	15	14	14	14	14	14	15
1:50822435:A:G	1.571	7	15	14	15	15	9	15	15	15	14	14	15	15	14	15	14	15	14	14	15	15	15	5	14	15	14	14	14	15	14	14	14	14	14	13	14	14	14	15	14	15	15	14	14	14	14	14	15
1:50822565:C:T	0.034	7	15	14	15	15	9	15	15	15	14	14	15	15	14	15	14	15	14	14	15	15	15	5	14	15	14	14	14	15	14	14	14	14	14	13	14	14	14	15	14	15	15	14	14	14	14	14	15
1:50822720:C:T	0.643	7	15	14	15	15	9	15	15	15	14	14	15	15	14	15	14	15	14	14	15	15	15	5	14	15	14	14	14	15	14	14	14	14	14	13	14	14	14	15	14	15	15	14	14	14	14	14	15
1:50822873:A:G	1.64	5	15	14	15	15	9	15	15	15	14	14	15	15	14	15	14	15	14	14	15	15	15	5	14	15	14	14	14	15	14	14	14	14	14	13	14	14	14	15	14	15	15	14	14	14	14	14	15
1:50822880:A:G	1.066	NA	15	14	15	15	9	15	15	15	14	14	15	15	14	15	14	15	14	14	15	15	15	5	14	15	14	14	14	15	14	14	14	14	14	13	14	14	14	15	14	15	15	14	14	14	14	14	15
1:50822914:A:G	0.24	3a	15	14	15	15	9	15	15	15	14	14	15	15	14	15	14	15	14	14	15	15	15	5	14	15	14	14	14	15	14	14	14	14	14	13	14	14	14	15	14	15	15	14	14	14	14	14	15
1:50822965:A:G	1.37	4	15	14	15	15	9	15	15	15	14	14	15	15	14	15	14	15	14	14	15	15	15	5	14	15	14	14	14	15	14	14	14	14	14	13	14	14	14	15	14	15	15	14	14	14	14	14	15
1:50823046:C:T	0.422	4	15	14	15	15	9	15	15	15	14	14	15	15	14	15	14	15	14	14	15	15	15	5	14	15	14	14	14	15	14	14	14	14	14	13	14	14	14	15	14	15	14	14	14	14	14	14	15
1:50823231:C:T	0.299	5	15	14	15	15	9	15	15	15	14	14	15	15	14	15	14	15	14	14	15	15	15	5	14	15	14	14	14	15	14	14	14	14	14	13	14	14	14	15	14	15	14	14	14	14	14	14	15
1:50824328:A:G	0.532	5	15	14	15	15	15	15	15	15	14	14	15	15	14	15	14	15	14	14	15	15	15	5	14	15	14	14	14	14	14	14	14	14	14	13	14	14	14	15	14	15	14	13	13	14	14	14	15
1:50824372:C:G	0.461	5	15	14	15	15	15	15	15	15	14	14	15	15	14	15	14	15	14	14	15	15	15	5	14	15	14	14	14	14	14	14	14	14	14	13	14	14	14	15	14	15	14	13	13	14	14	14	15
1:50825445:A:C	1.949	6	15	14	15	15	15	14	15	15	14	14	15	15	14	15	14	15	14	14	15	15	15	15	14	15	14	14	14	14	14	14	14	14	14	13	14	14	14	15	14	15	14	13	14	14	14	14	15
1:50828347:T:TAAA	6.302	NA	15	14	15	15	15	14	15	15	14	14	14	14	14	15	14	15	14	14	15	14	15	15	9	15	14	14	14	15	14	14	14	14	14	14	14	14	14	15	14	15	14	14	14	14	14	14	14
1:50829147:A:G	8.012	7	14	14	15	15	15	14	15	15	14	14	14	14	14	15	14	14	14	14	15	14	15	15	14	15	14	14	14	15	14	14	14	14	14	14	14	14	14	15	14	15	14	14	14	14	14	14	14
1:50829258:A:G	7.669	7	14	14	15	15	15	14	15	15	14	14	14	14	14	15	14	14	14	14	15	14	15	15	14	15	14	14	14	15	14	14	14	14	14	14	14	14	14	15	14	15	14	14	14	14	14	14	14
1:50829285:A:G	5.212	6	14	14	15	15	15	14	15	15	14	14	14	14	14	15	14	14	14	14	15	14	15	15	14	15	14	14	14	15	14	14	14	14	14	14	14	14	14	15	14	15	14	14	14	14	14	14	14
1:50829779:C:T	8.651	7	14	14	15	15	15	14	15	15	14	14	14	14	14	15	14	14	14	14	15	14	15	15	14	15	14	14	14	15	14	14	14	14	14	14	14	14	14	15	14	15	14	14	14	14	14	14	14
1:50830004:A:C	2.695	6	14	14	14	15	15	14	15	15	14	14	14	14	14	14	14	14	14	14	15	14	15	15	14	15	14	14	14	15	14	14	14	14	14	14	14	14	14	15	14	15	14	14	14	14	14	14	14
1:50830125:C:T	1.689	7	14	14	14	15	15	14	15	15	14	14	14	14	14	14	14	14	14	14	15	14	15	15	14	15	14	14	14	15	14	14	14	14	14	14	14	14	14	15	14	15	14	14	14	14	14	14	14
1:50830178:A:G	7.017	7	14	14	14	15	15	14	15	15	14	14	14	14	14	14	14	14	14	14	15	14	15	15	14	15	14	14	14	15	14	14	14	14	14	14	14	14	14	15	14	15	14	14	14	14	14	14	14
1:50830411:A:G	1.646	7	14	14	14	14	15	14	15	15	14	14	14	14	14	14	13	14	14	14	14	14	15	15	14	15	14	14	14	15	14	14	14	14	14	14	14	14	14	15	14	15	14	14	14	14	14	14	14
1:50830955:A:G	8.034	7	14	14	14	14	15	14	15	15	14	14	13	14	13	14	13	14	14	13	14	13	14	15	14	15	14	13	14	15	14	14	14	14	13	14	13	14	14	15	14	15	14	14	14	14	14	14	14
1:50834763:C:T	1.373	5	14	13	13	14	15	14	15	9	14	14	14	13	14	13	13	14	14	13	13	13	7	5	14	14	14	14	7	15	14	14	14	14	14	13	14	14	14	15	14	15	14	14	14	15	14	14	14
1:50835606:A:G	0.096	4	14	14	14	14	15	14	15	15	14	14	14	14	14	14	13	14	14	14	14	14	15	5	14	15	14	14	5	15	14	14	14	14	14	13	14	14	15	15	14	15	14	14	14	15	14	14	14
1:50836334:C:T	3.641	NA	14	14	14	14	15	14	15	15	14	15	14	14	14	14	13	14	14	13	14	14	15	7	14	15	14	13	7	15	14	14	14	14	14	13	14	14	15	15	14	15	14	15	14	15	14	14	14
1:50839158:A:C	2.708	6	15	14	14	14	15	14	15	15	15	15	14	14	14	14	14	14	14	14	14	14	15	15	13	15	14	14	15	15	14	14	14	15	14	14	14	14	15	15	14	14	14	15	14	15	14	14	14
1:50839740:A:G	1.664	NA	15	14	15	14	15	14	15	15	15	15	14	14	14	14	14	15	14	14	14	14	15	15	14	15	14	14	15	15	14	14	14	15	14	14	14	14	15	15	14	14	14	15	14	15	14	14	14
1:50840222:A:G	10.61	6	15	15	9	14	15	14	15	15	15	15	14	14	14	9	14	9	14	14	9	9	15	15	14	15	14	14	9	15	14	9	14	9	14	14	14	9	15	15	14	14	15	15	14	15	15	14	14
1:50840495:A:C	0.115	7	15	15	9	14	15	14	15	15	15	15	14	14	14	9	14	9	14	14	9	9	15	15	14	15	14	14	9	15	14	9	14	9	14	14	14	9	15	15	14	14	15	15	14	15	15	14	14
1:50840548:A:G	10.7	6	15	15	9	14	15	14	15	15	15	15	14	14	14	9	14	9	14	14	9	9	15	15	14	15	14	14	9	15	14	9	14	9	14	14	14	9	15	15	14	14	15	15	14	15	15	14	14
1:50841135:C:T	4.864	7	15	15	15	14	15	14	15	15	15	15	14	15	15	9	14	9	14	14	15	15	15	15	9	15	14	14	9	15	14	14	14	9	14	14	14	9	15	15	14	14	15	15	14	15	15	14	14
1:50842541:C:T	10.49	6	15	15	15	14	15	14	15	15	15	15	14	15	15	15	14	15	14	14	15	15	15	15	15	15	15	14	15	15	14	14	14	14	14	14	14	14	15	15	14	14	15	15	14	15	15	14	14
1:50843849:C:G	1.468	7	15	15	15	14	15	14	15	15	15	15	14	15	15	15	14	15	14	14	15	15	15	15	15	15	15	14	15	15	14	14	14	14	14	14	14	14	15	15	14	14	15	15	14	15	15	14	14
1:50845814:G:T	1.549	5	15	15	15	15	15	14	15	15	15	15	14	15	15	15	14	15	15	15	15	15	15	15	15	15	15	14	15	15	15	14	14	14	14	14	14	14	15	15	14	14	15	15	14	15	15	14	14
1:50851447:T:TACATA	5.716	NA	15	15	15	15	15	9	15	15	15	15	14	15	15	15	15	15	15	15	15	15	15	15	15	15	9	14	15	15	15	9	14	9	14	15	14	15	15	15	14	14	15	15	14	15	15	14	13
1:50852447:A:G	4.76	NA	15	15	15	15	15	15	15	15	15	15	14	15	15	15	15	15	15	15	15	15	15	15	15	15	15	14	15	15	15	14	14	9	14	15	14	15	15	15	14	14	15	15	14	15	15	14	14
1:50854713:C:T	13.11	7	15	15	15	15	15	15	15	15	15	15	14	15	15	15	15	15	15	15	15	15	15	15	15	15	15	14	15	15	15	14	14	15	14	15	14	14	15	15	14	14	15	14	14	15	15	14	14
1:50854901:C:T	4.271	6	15	15	15	15	15	15	15	15	15	15	14	15	15	15	15	15	15	15	15	15	15	15	15	15	15	14	15	15	15	14	14	15	14	14	14	14	15	15	14	14	15	14	14	15	15	14	14
1:50857192:A:G	5.264	6	15	15	15	15	15	15	15	15	15	15	9	15	15	15	15	15	15	15	15	15	15	15	9	15	15	14	9	15	14	14	14	15	14	14	14	14	15	15	14	14	15	14	14	15	15	14	14
1:50859443:C:T	10.53	4	15	15	7	15	15	15	15	15	15	15	1	15	15	7	7	7	15	15	7	7	15	15	14	15	15	14	14	15	14	14	14	15	14	14	14	14	14	15	14	13	14	14	14	14	15	14	13
1:50859745:C:G	7.174	5	15	15	15	15	15	15	15	15	15	15	1	15	15	7	7	7	15	15	7	7	15	15	14	15	15	14	14	15	14	14	14	15	14	14	14	14	14	15	14	13	14	14	14	14	15	14	13
1:50860790:A:T	7.396	6	15	15	15	15	15	15	15	15	15	15	15	15	15	15	15	15	15	15	15	15	15	15	14	15	15	14	14	15	14	14	14	15	14	14	14	14	14	15	14	14	14	14	14	14	15	14	14
1:50861752:C:T	0.192	6	15	15	15	15	15	15	15	15	15	15	15	15	15	15	15	15	15	15	15	15	15	15	14	15	15	14	14	15	14	14	14	15	14	13	14	14	14	15	14	14	14	14	14	14	15	14	14
1:50862183:C:T	9.447	NA	15	15	15	15	15	15	15	15	15	15	15	15	15	15	15	15	15	15	15	15	15	15	14	15	15	14	14	15	14	9	13	15	14	14	14	14	14	15	14	14	14	14	14	14	15	14	14
1:50862738:T:TAAAGATTC	4.572	NA	9	15	9	15	15	9	15	15	15	15	9	15	15	15	9	9	15	15	15	9	15	15	14	15	15	14	13	15	9	9	13	9	14	14	14	14	14	15	14	14	14	14	14	13	15	14	14
1:50862893:C:G	3.495	5	9	15	9	15	15	9	15	15	15	15	9	15	15	15	9	9	15	15	15	9	15	15	14	15	15	14	13	15	9	9	13	9	14	14	14	14	14	15	14	14	14	14	14	13	15	14	14
1:50862994:C:T	0.904	NA	9	15	9	15	15	9	15	15	15	15	9	15	15	15	9	9	15	15	15	9	15	15	14	15	15	14	13	15	9	9	13	9	14	14	14	14	14	15	14	14	14	14	14	13	15	14	14
1:50863012:C:T	0.932	NA	15	15	9	15	15	9	15	15	15	15	9	15	15	15	9	9	15	15	15	9	15	15	14	15	15	14	13	15	9	9	13	9	14	14	14	14	14	15	14	14	13	14	14	13	15	14	14
1:50863031:A:C	4.674	NA	15	15	9	15	15	9	15	15	15	15	9	15	15	15	9	9	15	15	15	9	15	15	14	15	15	14	13	15	9	9	13	9	14	14	14	14	14	15	14	14	13	14	14	13	15	14	14
1:50863112:C:T	4.304	NA	15	15	9	15	15	9	15	15	15	15	9	15	15	15	9	9	15	15	15	9	15	15	14	15	15	14	13	15	9	9	13	9	14	14	14	14	14	15	14	14	13	14	14	13	15	14	14
1:50863159:A:G	1.507	NA	15	15	9	15	15	9	15	15	15	15	9	15	15	15	9	9	15	15	15	9	15	15	14	15	15	14	13	15	9	9	13	9	14	14	14	14	14	15	14	14	13	14	14	13	15	14	14
1:50863166:G:T	2.609	NA	15	15	9	15	15	9	15	15	15	15	9	15	15	15	9	9	15	15	15	9	15	15	14	15	15	14	13	15	9	9	13	9	14	14	14	14	14	15	14	14	13	14	14	13	15	14	14
1:50863202:A:G	5.247	NA	15	15	9	15	15	9	15	15	15	14	9	15	15	15	9	9	15	15	15	15	15	15	14	15	15	14	13	15	9	9	14	9	14	14	14	14	14	15	14	14	13	14	14	13	15	14	14
1:50863454:A:G	0.089	6	15	15	15	15	15	9	15	15	15	14	9	15	15	15	14	14	15	15	15	15	15	15	14	15	15	14	14	15	9	14	14	15	14	14	14	14	14	15	14	14	14	14	14	14	15	14	14
1:50863529:A:G	0.118	NA	15	15	15	15	15	9	15	15	15	14	9	15	15	15	14	14	15	15	15	15	15	15	14	15	15	14	14	15	9	14	14	15	14	14	14	14	14	15	14	14	14	14	14	14	15	14	14
1:50863717:A:G	0.109	NA	15	15	15	15	15	14	15	15	15	14	14	15	15	15	14	14	15	15	15	15	15	15	14	15	15	14	14	15	9	14	14	15	14	14	14	14	14	15	14	14	14	14	14	14	15	14	14
1:50863834:C:G	0.106	7	15	15	15	15	15	14	15	15	15	14	14	15	15	15	14	14	15	15	15	15	15	15	14	15	15	14	14	15	9	14	14	15	14	14	14	14	14	15	14	14	14	14	14	14	15	14	14
1:50864969:A:G	11.78	NA	15	15	15	15	15	14	15	15	14	14	14	15	14	14	14	14	15	15	15	15	15	15	14	15	15	14	14	15	14	14	14	15	14	13	14	14	14	15	14	14	14	14	14	14	15	14	14
1:50865008:A:G	10.11	NA	15	15	15	15	15	14	15	15	14	14	14	15	14	14	14	14	15	15	15	15	15	15	14	15	15	14	14	15	14	14	14	15	14	13	14	14	14	15	14	14	14	14	14	14	15	14	14
1:50865140:A:G	1.46	NA	15	15	15	15	15	14	15	15	14	14	14	15	14	14	14	14	15	15	15	15	15	15	14	15	15	14	14	15	14	14	14	15	14	13	14	14	14	15	14	14	14	14	14	14	15	14	14
1:50865259:C:T	2.945	NA	15	15	15	15	15	14	15	15	14	14	14	15	14	14	14	14	14	15	15	15	15	15	14	15	15	14	14	15	14	14	14	15	14	13	14	14	14	15	14	14	14	14	14	14	15	14	14
1:50865316:A:C	8.532	NA	15	15	15	15	15	14	15	15	14	14	14	15	14	14	14	14	14	15	15	15	15	15	14	15	15	14	14	15	14	14	14	15	14	13	14	14	14	15	14	14	14	14	14	14	15	14	14
1:50865454:A:AT	14.03	NA	15	15	15	15	15	14	15	15	14	14	14	15	14	14	14	14	14	15	15	15	15	15	14	15	15	14	14	15	13	14	14	15	14	13	14	14	14	14	14	14	14	14	14	14	15	14	14
1:50865621:A:G	7.267	7	15	15	15	15	15	14	15	15	14	14	14	14	14	14	14	14	14	15	15	15	15	15	14	15	15	14	14	15	13	14	14	15	14	14	13	14	14	14	14	14	14	14	14	14	15	14	14
1:50866618:A:G	0.11	NA	15	15	15	15	15	14	15	15	14	14	14	14	14	14	14	14	14	15	15	15	15	15	14	15	15	14	14	15	14	14	14	15	13	14	13	14	14	14	14	14	14	14	13	13	15	14	14
1:50867521:C:T	11.17	7	15	15	15	15	15	14	15	15	14	14	14	14	14	14	14	14	14	15	15	15	15	15	14	15	15	14	14	15	14	14	14	15	14	14	14	14	14	14	14	14	14	14	14	14	15	14	14
1:50867728:C:T	8.848	7	15	15	15	15	15	14	15	15	14	14	14	14	14	14	14	14	14	15	15	15	15	15	14	15	15	14	14	15	14	14	14	15	14	14	14	14	14	14	14	14	14	14	14	14	15	14	14
1:50868036:C:T	1.622	NA	15	15	15	15	15	14	15	15	14	14	14	14	14	14	14	14	14	15	15	15	15	15	14	15	15	14	14	14	14	13	14	14	14	14	14	14	14	14	14	14	14	14	14	14	15	14	14
1:50868417:C:T	0.034	7	15	15	15	14	15	14	15	15	14	14	14	14	14	14	14	14	14	15	15	15	15	15	14	15	15	14	14	14	14	13	14	14	14	14	14	14	14	14	14	14	14	14	14	14	15	14	14
1:50868684:A:G	10.5	7	15	15	15	14	15	14	15	15	14	14	14	14	14	14	14	14	14	15	15	15	15	15	14	15	15	14	14	14	14	14	14	14	14	14	14	14	14	14	14	14	14	14	14	14	15	14	14
1:50868866:A:G	1.436	NA	15	15	15	14	15	14	15	15	14	14	14	14	14	14	14	14	14	15	15	15	15	15	14	15	15	14	14	14	14	14	14	14	14	14	14	14	14	14	14	14	14	14	14	14	15	14	14
1:50869199:A:T	4.052	7	15	15	15	14	15	14	15	15	14	14	14	14	14	14	14	14	14	15	15	15	15	15	14	15	15	14	14	14	14	14	14	14	14	14	14	14	14	14	14	14	14	14	14	14	15	14	14
1:50869308:C:T	4.307	7	15	15	15	14	15	14	15	15	14	14	14	14	14	14	14	14	14	15	15	15	15	15	14	15	15	14	14	14	14	14	14	14	14	14	14	14	14	14	14	14	14	14	14	14	15	14	14
1:50870083:C:G	1.406	6	15	15	15	14	15	14	15	15	14	14	14	14	14	14	14	14	14	14	15	15	15	15	14	15	15	14	14	14	14	14	14	14	14	13	14	14	14	14	14	14	14	14	14	14	15	14	14
1:50870851:A:G	0.587	NA	15	15	15	14	15	14	15	15	14	14	14	14	14	14	14	14	14	14	15	15	15	15	14	15	15	14	14	14	14	14	14	14	14	14	14	14	14	14	14	14	14	14	14	14	15	14	14
1:50871167:C:T	8.651	NA	15	15	15	14	15	14	15	15	14	14	14	14	14	14	14	14	14	14	14	15	15	15	14	15	15	14	14	14	14	14	14	14	14	14	14	14	14	14	14	14	14	14	14	14	15	14	14
1:50871847:A:G	2.236	NA	15	15	15	14	15	14	15	15	14	14	14	14	14	14	14	14	14	14	14	15	15	15	14	15	15	14	14	14	14	14	13	14	14	14	13	14	14	14	14	14	14	14	14	14	14	14	14
1:50872673:A:T	8.081	6	15	15	14	14	15	14	15	15	14	14	14	14	14	14	13	14	14	14	14	14	15	15	14	15	15	14	14	14	14	14	14	14	14	14	14	14	14	14	14	14	14	14	14	14	14	14	14
1:50873105:C:T	1.407	NA	15	15	14	14	15	14	15	15	14	14	14	14	14	14	13	14	14	14	14	14	15	15	14	15	15	14	14	14	14	14	14	14	14	14	14	14	14	14	14	14	14	14	14	14	14	14	14
1:50873233:A:G	3.431	NA	15	15	14	14	15	14	15	15	14	14	14	14	14	14	13	14	14	14	14	14	15	15	14	15	15	14	14	14	14	14	14	14	14	14	14	14	14	14	14	14	14	14	14	14	14	14	14
1:50875836:A:G	12.05	7	14	14	14	14	14	14	15	15	14	14	13	13	14	14	13	13	14	13	13	13	14	15	15	14	14	14	13	14	13	14	13	14	13	14	14	14	14	14	14	14	14	14	14	14	14	14	14
1:50876601:C:T	6.081	6	14	14	14	14	14	14	15	14	14	13	13	13	14	13	13	13	14	13	13	13	14	15	15	14	14	14	13	14	13	14	13	14	13	14	14	14	14	14	14	14	14	14	14	14	14	14	14
1:50877107:A:G	0.924	5	14	13	14	14	14	14	14	14	14	13	13	13	14	13	13	13	13	13	13	13	14	14	15	14	14	14	14	14	13	14	13	14	13	14	14	14	14	14	14	14	14	14	14	14	14	14	14
1:50877526:A:T	2.22	6	13	13	14	14	14	13	14	14	13	13	13	13	14	13	13	13	13	13	13	13	14	14	15	14	14	14	14	14	13	13	13	14	13	14	14	14	14	14	14	14	14	14	14	14	14	14	14
1:50878102:A:G	2.527	5	13	13	13	14	13	13	14	13	13	13	13	13	13	13	13	13	13	13	13	13	13	14	9	14	14	14	14	14	13	13	13	13	13	14	13	13	14	14	14	14	14	14	14	14	14	13	14
1:50879172:A:T	2.338	7	13	13	13	13	13	13	14	13	13	13	13	13	13	13	13	13	13	13	13	13	13	14	9	13	14	13	13	14	13	13	13	13	13	14	13	13	14	14	14	14	14	14	14	14	14	13	14
1:50880765:C:G	3.947	4	13	13	13	13	13	13	13	13	13	13	13	13	13	13	13	13	13	10	13	13	13	13	13	13	13	13	13	13	13	13	13	13	13	13	13	13	14	14	13	14	13	13	13	13	13	13	13
1:50881674:A:G	4.852	4	10	10	11	13	13	12	13	10	13	13	13	12	13	10	11	10	13	10	10	10	12	11	13	12	12	13	13	13	13	13	13	13	13	13	13	13	13	14	13	13	13	13	13	13	13	13	13
1:50882159:G:T	3.879	NA	10	10	10	10	13	12	13	10	13	13	10	12	13	10	10	10	13	10	10	10	12	11	13	10	12	13	13	13	13	13	13	13	13	13	13	13	13	14	13	13	13	12	13	13	13	13	13
1:50883804:C:CTT	13.51	NA	13	13	12	13	13	12	13	13	13	13	13	13	13	13	13	12	13	10	13	13	13	12	13	12	13	13	12	13	13	13	13	12	13	13	12	13	13	14	13	14	13	14	12	13	13	12	13
1:50889255:A:G	17.59	NA	10	10	10	10	11	11	13	10	10	11	10	10	10	10	10	10	11	10	10	10	10	11	10	13	13	13	11	12	12	11	12	12	10	12	12	11	7	14	11	12	11	11	11	11	11	12	7
1:50890634:C:T	6.899	NA	12	13	13	13	12	12	13	13	13	13	13	13	13	13	12	13	12	10	12	13	13	12	13	12	13	13	13	13	12	12	12	12	11	12	13	12	12	12	11	12	12	12	12	11	12	12	12
1:50890649:G:T	2.969	NA	12	13	13	13	12	12	13	13	13	13	13	13	13	13	12	13	12	10	12	13	13	12	13	12	13	13	13	13	12	12	12	12	11	12	13	12	12	12	11	12	12	12	12	11	12	12	12
1:50890967:C:T	5.21	NA	12	13	13	13	13	12	13	13	13	13	13	13	13	13	11	13	13	10	13	13	13	12	13	12	13	13	13	13	12	11	13	12	12	12	13	12	12	12	12	12	12	12	12	12	12	12	12
1:50891213:A:C	5.734	NA	13	13	12	13	13	12	13	13	13	13	13	13	13	12	12	13	13	10	11	13	13	12	13	12	13	13	12	13	13	12	13	12	12	12	13	13	13	12	13	12	12	12	12	12	13	12	13
1:50892199:C:T	9.191	NA	13	13	13	13	13	12	13	13	13	13	13	13	13	13	13	12	13	10	13	13	13	12	13	12	13	13	12	13	13	13	13	13	13	13	13	13	13	13	13	13	13	12	12	12	13	13	13
1:50892202:C:T	6.55	4	13	13	13	13	13	12	13	13	13	13	13	13	13	13	13	13	13	10	13	13	13	12	13	12	13	13	12	13	13	13	13	13	13	13	13	13	13	13	13	13	13	12	12	12	13	12	13
1:50892547:A:G	7.96	NA	13	13	13	13	13	12	13	13	13	13	13	12	13	13	13	13	13	13	13	13	13	12	13	12	13	13	12	13	13	13	13	13	13	12	13	13	13	14	13	13	13	12	13	12	13	12	13
1:50897342:A:C	2.633	NA	13	13	13	13	13	13	14	13	13	13	13	13	13	13	13	13	13	10	13	13	13	12	13	12	13	13	13	5	13	13	13	13	13	13	13	13	13	14	13	13	13	13	13	13	14	13	13
1:50901368:C:T	0.217	NA	5	14	14	14	5	5	14	5	5	5	5	14	14	5	14	5	5	14	13	5	14	14	5	5	5	14	5	5	5	14	5	5	5	5	5	5	15	15	5	15	5	5	5	5	5	5	15
1:50907438:C:T	4.999	7	5	15	15	15	5	5	15	15	5	5	5	15	5	5	5	5	5	15	5	5	15	15	5	5	5	5	4	5	4	5	4	5	4	5	5	5	15	15	5	5	5	4	4	4	5	5	15
1:50933830:A:G	0.12	6	15	15	15	15	15	15	15	15	5	5	5	15	15	15	15	15	15	15	15	15	15	15	5	15	5	5	5	5	5	5	5	5	5	5	5	5	5	5	5	5	5	15	5	5	15	5	5
1:50956131:A:G	0.569	6	5	15	15	15	5	5	15	15	4	5	4	15	15	5	5	15	5	15	15	15	15	15	5	15	4	4	4	5	4	5	4	4	4	4	4	4	5	5	4	5	4	5	4	4	5	4	5
1:50960521:C:T	1.587	7	5	15	15	15	5	5	9	15	5	5	5	15	15	15	15	15	5	15	15	15	15	15	5	15	9	4	5	4	15	15	4	5	4	4	4	5	5	5	5	5	5	5	5	5	5	5	5
1:50968097:A:T	1.063	2b	5	15	9	15	15	9	15	15	9	5	8	9	15	15	9	9	15	15	15	9	15	15	5	15	8	5	8	5	5	15	5	7	8	5	8	4	15	5	8	5	5	5	4	5	5	5	5
1:50978927:A:G	3.208	7	15	15	15	15	15	15	15	15	5	5	5	15	5	15	15	15	15	15	15	15	15	15	5	15	5	5	8	5	5	15	5	5	4	5	4	4	15	5	5	5	5	5	5	5	5	5	5
1:50984962:C:T	1.126	6	15	15	15	15	15	15	15	15	5	5	5	15	5	15	15	15	15	15	15	15	15	15	5	15	5	5	5	5	5	15	5	5	5	5	5	5	15	5	5	5	5	5	5	5	5	5	5
1:50991473:C:G	3.72	5	15	15	15	15	15	15	15	15	15	5	5	15	5	15	15	15	15	15	15	5	15	15	5	5	5	5	4	5	5	15	5	5	5	5	5	5	15	15	5	5	5	5	5	5	5	4	15
1:51016603:A:G	3.787	6	15	15	15	15	15	5	15	15	15	15	15	15	15	15	15	15	5	15	15	15	15	15	5	15	15	5	5	5	15	15	5	5	5	5	5	5	5	15	5	15	5	5	5	5	15	5	15
1:51020967:A:C	0.777	6	15	15	15	15	7	5	15	15	5	15	15	15	15	15	15	15	5	15	15	15	15	15	5	15	5	5	5	5	15	5	5	5	5	5	5	5	5	15	5	15	5	5	5	5	15	5	15
1:51029387:C:T	7.272	6	5	15	15	15	15	5	15	15	5	5	5	5	5	5	5	5	5	15	5	15	15	15	5	15	5	5	5	5	5	5	5	5	5	5	5	5	5	15	5	5	5	5	5	5	5	4	5
1:51038327:A:T	1.964	5	5	15	15	15	15	5	15	15	5	5	5	15	5	5	5	5	5	5	5	5	15	15	5	5	5	5	4	4	5	5	5	4	5	5	5	5	5	15	5	5	5	5	5	5	5	5	5
1:51039300:A:G	7.885	7	5	15	15	15	15	5	15	15	5	5	5	15	5	5	5	5	5	5	5	5	15	15	5	15	5	5	4	5	5	5	5	5	4	5	5	4	5	15	5	5	5	5	5	5	5	5	5
1:51042504:C:CT	0.879	NA	5	15	15	15	15	4	15	15	5	5	5	15	5	5	5	5	5	5	5	5	15	15	5	15	5	5	4	4	5	5	4	5	4	4	5	5	5	15	5	5	5	5	5	4	5	4	5
1:51058495:A:T	2.981	7	15	15	15	15	15	5	15	15	5	5	5	15	5	5	15	5	5	15	15	15	15	15	5	15	15	15	4	4	5	5	5	5	4	4	5	5	5	15	5	15	5	5	5	5	5	4	5
1:51062816:G:GT	5.451	NA	15	15	15	15	15	15	15	15	15	5	5	15	5	15	15	5	5	15	15	15	15	15	5	15	15	15	5	5	5	5	5	5	5	5	15	5	15	15	5	15	5	5	5	5	15	5	15
1:51062976:A:G	0.98	7	15	15	15	15	15	15	15	15	15	5	5	15	5	15	15	5	5	15	15	15	15	15	5	15	15	15	5	5	5	5	5	5	5	5	15	5	15	15	5	15	5	5	5	5	15	5	15
1:51063131:C:T	0.516	6	15	15	15	15	15	15	15	15	15	5	5	15	5	15	15	5	5	15	15	15	15	15	5	15	15	15	5	5	15	15	5	5	5	5	15	5	15	15	5	15	5	5	5	5	15	5	15
1:51066797:A:ATG	4.799	NA	15	15	15	15	15	15	15	15	15	5	5	15	5	15	15	15	5	15	15	15	15	15	5	15	15	15	5	5	15	15	5	5	5	5	15	5	15	15	15	15	5	15	15	15	15	5	15
1:51075040:A:T	2.407	7	15	15	15	5	15	15	15	15	15	15	5	15	15	15	15	15	15	15	15	15	5	15	15	15	15	15	5	15	15	15	5	5	5	15	15	5	15	15	15	15	15	15	15	15	15	5	15
1:51080191:G:GTAA	7.913	NA	15	15	15	5	15	15	15	15	15	5	5	15	15	15	15	15	15	15	15	15	5	15	15	15	15	15	15	5	15	15	5	15	15	15	15	5	15	15	15	15	15	15	15	15	15	15	15
1:51086337:C:T	0.618	1d	15	15	15	5	15	15	9	15	15	15	5	15	15	15	15	15	15	15	15	15	5	15	15	7	15	15	15	7	9	15	5	15	8	15	9	5	15	15	15	15	15	15	15	5	15	15	15
1:51087836:C:CA	1.08	NA	15	15	15	5	15	15	15	15	15	15	5	15	15	15	15	15	15	15	15	15	15	15	15	15	15	15	15	15	9	15	5	15	5	5	15	5	15	15	15	15	15	15	15	5	15	15	15
1:51093690:A:G	1.154	6	15	15	15	5	15	15	15	15	15	15	5	15	15	15	15	15	15	15	15	15	15	15	15	15	15	15	15	15	15	15	5	15	5	5	5	15	15	15	15	15	15	15	15	5	15	15	15
1:51094008:C:T	1.933	6	15	15	15	5	15	15	15	15	15	15	5	15	15	15	15	15	15	15	15	15	15	15	15	15	15	15	15	15	15	15	5	15	5	5	5	15	15	15	15	15	15	15	15	5	15	15	15
1:51106975:G:T	4.184	6	15	15	15	15	15	15	15	15	15	15	5	15	15	15	15	15	5	15	15	15	15	15	15	15	15	15	15	5	15	15	5	15	5	5	5	15	15	15	15	15	15	15	15	15	15	5	15
1:51111506:G:GA	0.161	NA	5	15	15	5	15	5	15	15	15	15	15	15	15	5	5	5	15	15	15	15	15	15	15	15	5	15	15	5	5	15	5	5	5	5	5	5	15	15	15	15	15	5	5	5	15	5	15
1:51114503:C:T	2.242	7	15	15	15	5	15	5	15	15	15	15	15	15	15	5	5	5	15	15	15	15	15	15	15	15	5	15	15	5	5	15	5	5	5	5	5	5	15	15	15	15	15	5	5	5	15	5	15
1:51114808:C:T	2.183	7	15	15	15	5	15	5	15	15	15	15	15	15	15	5	5	5	15	15	15	15	15	15	15	15	5	15	15	5	5	15	5	5	5	5	5	5	15	15	15	15	15	5	5	5	15	5	15
1:51115173:C:T	2.699	7	15	15	15	5	15	5	15	15	15	15	15	15	15	5	5	5	15	15	15	15	15	15	15	15	5	15	15	5	5	15	5	5	5	5	5	5	15	15	15	15	15	5	5	5	15	5	15
1:51137691:C:CT	0.675	NA	15	5	15	15	15	5	15	15	15	15	5	15	15	15	15	15	5	15	15	15	15	15	5	5	15	5	5	5	15	15	5	5	5	15	5	5	15	15	15	15	15	15	5	5	15	5	15
1:51144995:C:CA	0.952	NA	15	15	15	15	15	5	15	15	15	15	5	15	15	15	15	15	5	15	15	15	15	15	5	15	5	5	5	5	15	15	5	5	5	15	5	5	15	15	15	15	15	15	5	5	15	5	15
1:51153816:A:T	1.663	6	15	15	5	15	15	5	15	15	15	15	5	15	5	15	5	5	5	15	15	15	15	15	5	5	5	5	5	5	5	5	4	5	5	5	5	5	15	15	5	5	15	15	5	5	5	5	15
1:51159347:C:T	2.44	5	15	15	5	15	15	5	15	15	15	5	5	15	15	15	5	5	5	15	15	15	15	15	5	5	15	5	5	5	5	5	5	5	5	15	5	5	15	15	15	5	15	15	5	5	5	15	15
1:51165916:T:TCA	19.17	NA	1	1	5	7	15	15	15	15	7	7	7	7	15	2	2	2	5	7	1	1	15	15	5	5	15	15	5	5	5	15	5	15	5	15	15	5	15	15	15	5	15	15	5	5	5	5	15
1:51168696:A:T	0.012	6	7	5	5	5	15	15	15	15	15	5	5	15	15	7	7	7	5	7	7	7	15	15	5	5	15	15	7	5	5	15	5	15	5	15	15	5	15	15	15	5	15	15	5	15	15	5	15
1:51178922:T:TAAGAAATAATGAAACAGT	NA	NA	15	15	15	15	15	5	15	15	15	15	5	15	15	15	15	15	5	15	15	15	15	15	15	15	15	15	5	5	5	15	5	15	5	5	15	5	15	15	15	5	15	15	15	15	15	15	15
1:51178922:T:TAAGAAA	0.861	NA	15	15	15	15	15	5	15	15	15	15	5	15	15	15	15	15	5	15	15	15	15	15	15	15	15	15	5	5	5	15	5	15	5	5	15	5	15	15	15	5	15	15	15	15	15	15	15
1:51181099:C:T	3.008	7	15	15	15	15	15	5	15	15	15	15	5	15	15	15	15	15	5	15	15	15	15	15	15	15	15	15	5	5	5	15	5	15	5	5	15	5	15	15	15	5	15	15	15	15	15	15	15
1:51183257:C:T	8.761	5	15	15	15	15	15	5	15	15	15	15	4	15	15	15	15	15	5	5	15	15	15	15	15	15	15	15	5	5	9	15	5	15	5	5	15	5	15	15	15	5	5	15	15	5	15	15	15
1:51188594:C:T	2.463	5	15	15	15	15	15	5	15	15	15	5	5	15	5	15	15	15	5	15	15	15	15	15	15	15	5	15	5	5	7	15	7	7	4	5	15	5	15	15	15	5	5	7	15	5	15	7	5
1:51188674:C:G	2.624	1f	15	15	15	15	15	5	15	15	15	5	5	15	5	15	15	15	5	15	15	15	15	15	15	15	5	15	5	5	7	15	7	7	4	5	15	5	15	15	15	5	5	7	15	5	15	7	5
1:51189068:C:T	2.245	6	15	15	15	15	15	5	15	15	15	5	5	15	5	15	15	15	5	15	15	15	15	15	15	15	5	5	5	5	7	15	7	7	5	5	15	5	15	15	15	5	5	7	15	5	15	7	5
1:51189909:C:CA	0.595	NA	15	15	15	15	15	5	15	15	15	5	5	15	5	15	15	15	5	15	15	15	15	15	15	15	5	5	5	5	7	15	7	7	5	7	15	7	7	15	15	5	5	7	15	7	15	7	5
1:51191820:C:T	0.165	6	15	15	15	15	15	5	15	15	15	5	5	15	5	15	15	15	5	15	15	15	15	15	5	15	5	5	5	5	5	15	5	5	5	5	5	5	5	5	5	5	5	5	5	5	5	5	5
1:51193555:A:G	6.869	7	15	15	15	15	15	5	15	15	15	5	5	15	5	15	15	15	5	15	15	15	15	15	4	15	5	5	4	4	5	15	5	5	4	5	5	5	5	5	5	5	5	5	5	5	5	5	5
1:51199116:G:T	1.38	1f	15	15	15	15	15	5	15	15	5	5	5	15	5	15	15	15	5	15	15	15	15	15	5	15	5	5	5	5	7	15	5	7	4	5	5	5	5	15	5	5	7	7	5	5	5	5	15
1:51199193:C:T	1.395	1f	15	15	15	15	15	5	15	15	5	5	5	15	5	15	15	15	5	15	15	15	15	15	5	15	5	5	5	5	7	15	5	7	4	5	5	5	5	15	5	5	7	7	5	5	5	5	15
1:51201102:A:C	5.214	3a	15	15	15	15	15	5	15	15	5	5	5	15	5	15	15	5	5	15	15	15	15	15	5	15	5	5	5	5	5	5	5	5	5	5	5	5	5	15	5	5	5	5	5	5	5	5	15
1:51205699:A:AT	15	NA	15	15	15	15	15	5	15	15	5	5	5	15	5	5	15	5	5	15	15	15	15	15	5	5	5	5	5	5	5	5	5	5	5	5	5	5	5	15	5	5	5	5	5	5	5	4	15
1:51216584:C:T	0.266	5	15	15	15	15	15	7	15	15	15	15	15	15	5	15	15	15	5	15	15	15	15	15	15	5	15	5	5	5	15	15	5	5	5	15	15	5	15	15	5	15	5	5	5	5	5	5	5
1:51216616:C:T	2.318	5	15	15	15	15	15	5	15	15	15	15	15	15	5	15	15	15	5	15	15	15	15	15	15	5	15	5	5	5	15	15	5	5	5	15	15	5	15	15	5	15	5	5	5	5	5	5	5
1:51216645:C:CT	1.405	NA	15	15	15	15	15	5	15	15	15	15	15	15	5	15	15	15	5	15	15	15	15	15	15	5	15	5	5	5	15	15	5	5	5	15	15	5	15	15	5	15	5	5	5	5	5	5	5
1:51217065:A:G	4.611	7	15	15	15	15	15	7	15	15	15	15	15	15	5	15	15	15	5	15	15	15	15	15	15	5	15	5	5	5	15	15	5	5	5	15	15	5	15	15	5	15	5	5	5	5	5	5	5
1:51218695:A:G	1.728	7	15	15	15	15	15	5	15	15	15	15	15	15	5	15	15	15	5	15	15	15	15	15	15	5	15	5	5	5	15	15	5	5	5	15	15	5	15	15	5	15	5	5	5	15	5	5	5
1:51219166:C:T	11.69	7	15	15	15	15	15	5	15	15	15	15	15	15	5	15	15	15	5	15	15	15	15	15	15	5	15	5	5	5	15	15	5	5	4	15	15	5	15	15	5	15	5	5	5	15	5	5	5
1:51220127:C:T	2.892	6	15	15	15	15	15	5	15	15	15	15	15	15	5	15	15	15	5	15	15	15	15	15	15	5	15	5	5	5	15	15	5	5	5	15	15	5	15	15	5	15	5	5	5	15	5	15	5
1:51223480:C:T	1.619	6	15	15	9	15	5	5	15	15	15	9	9	15	9	9	9	15	15	15	15	9	15	15	15	15	15	5	5	5	9	15	9	15	9	15	9	5	15	15	5	15	5	5	5	15	5	9	5
1:51226608:A:G	0.429	7	15	15	15	15	15	5	15	15	15	15	15	15	15	15	15	15	15	15	15	15	15	15	15	15	15	5	5	5	15	15	5	15	5	15	5	5	15	15	5	15	5	5	5	15	5	5	5
1:51235019:C:T	2.926	5	15	15	15	15	15	5	15	15	15	15	5	15	15	15	15	15	15	15	15	15	15	15	15	15	15	5	5	5	5	15	5	5	5	15	5	5	15	5	5	5	5	5	5	5	5	5	5
1:51237194:C:T	5.123	6	15	15	15	15	15	5	15	15	15	15	5	15	15	15	15	15	15	15	15	15	15	15	15	15	15	5	5	5	5	15	5	5	5	15	5	5	15	5	5	5	5	5	5	5	5	5	5
1:51237409:C:G	0.718	6	15	15	15	15	15	5	15	15	15	15	5	15	15	15	15	15	15	15	15	15	15	15	15	15	15	5	5	5	5	15	5	5	5	15	5	5	15	5	5	5	5	5	5	5	5	5	5
1:51241057:A:C	1.873	5	15	15	15	15	15	5	15	15	15	15	5	15	15	15	15	15	15	15	15	15	15	15	15	15	15	5	5	5	5	15	5	5	5	5	5	5	15	5	5	5	5	5	5	5	5	5	5
1:51241620:C:T	1.144	5	15	15	15	15	15	5	15	15	15	15	5	15	15	15	15	15	15	15	15	15	15	15	15	15	15	5	5	5	5	15	5	5	5	5	5	5	5	5	5	5	5	5	5	5	5	5	5
1:51242674:C:G	2.55	7	15	15	15	15	15	5	15	15	5	5	5	15	15	15	15	15	15	15	15	15	15	15	5	15	15	5	5	5	5	15	4	5	5	5	5	5	5	5	5	5	5	5	5	5	5	5	5
1:51243374:C:G	0.367	6	15	15	15	15	15	5	15	15	5	5	5	15	15	15	15	15	15	15	15	15	15	15	5	15	5	5	5	5	5	15	4	5	5	5	5	5	5	5	5	5	5	5	5	5	5	5	5
1:51257608:C:T	0.119	6	15	15	15	5	15	15	15	15	15	15	5	5	15	5	5	5	5	15	5	5	15	15	5	5	5	15	15	5	15	15	5	15	5	5	5	5	5	15	5	5	5	15	5	15	15	5	15
1:51259645:A:G	2.544	6	7	15	15	15	15	15	15	15	15	15	5	15	15	7	5	7	5	7	7	7	15	15	5	7	15	15	15	5	15	15	5	15	5	5	5	5	15	15	5	5	5	15	5	15	15	5	15
1:51262960:C:T	0.722	7	15	15	15	15	15	15	15	15	15	15	15	15	15	15	15	15	5	15	15	15	15	15	15	5	15	15	15	5	15	15	5	15	5	5	5	5	15	15	5	5	5	15	5	15	15	7	15
1:51298828:A:G	3.186	6	9	15	15	15	15	15	15	15	15	15	5	15	9	15	9	15	15	15	15	15	15	15	15	15	15	15	7	5	15	15	5	15	5	15	9	5	15	15	15	15	15	15	15	15	15	15	15
1:51314782:A:C	0.018	6	15	15	15	15	15	15	15	15	9	15	15	15	15	15	15	15	15	15	15	15	15	15	15	15	15	15	5	5	15	15	5	15	9	15	5	5	15	15	15	15	15	15	15	15	15	5	5
1:51317374:G:T	2.604	5	15	15	15	15	15	15	15	15	15	15	15	15	15	15	15	15	15	15	15	15	15	15	15	15	15	15	5	5	15	15	5	15	15	15	5	5	15	15	15	15	15	15	15	15	15	5	5
1:51319346:C:T	10.03	NA	15	15	15	15	15	15	15	15	15	15	15	15	15	15	15	15	15	15	15	15	15	15	1	15	15	1	5	5	15	15	5	5	15	15	5	5	15	15	7	15	15	15	15	15	15	5	5
1:51340598:C:T	3.182	7	5	15	15	5	15	15	15	15	15	15	5	15	15	15	15	15	15	15	15	15	15	15	15	15	15	15	15	15	15	15	5	5	5	15	5	5	15	15	15	15	15	15	15	15	15	15	15
1:51356764:C:T	2.511	6	15	15	9	15	15	15	15	15	15	9	9	15	15	9	9	15	15	15	15	9	15	15	15	15	15	15	15	15	15	15	5	5	15	15	9	15	15	15	15	5	15	15	15	15	15	15	15
1:51397457:A:T	2.789	4	15	15	15	15	15	5	15	15	15	15	5	15	15	15	15	15	15	15	15	15	15	15	15	5	15	15	5	5	15	15	5	5	5	15	5	15	15	15	15	15	5	15	15	15	15	15	5
1:51398544:A:G	9.137	6	15	15	15	15	15	5	15	15	15	15	8	15	15	15	5	15	15	15	15	15	15	15	15	5	15	15	5	5	15	15	5	5	5	15	5	15	15	15	15	15	5	15	15	15	15	15	5
1:51403595:C:T	0.765	7	15	15	15	15	15	5	15	15	15	15	5	15	15	5	15	15	15	15	15	15	15	15	5	15	15	15	5	5	15	15	5	5	5	15	5	15	15	5	5	15	15	15	15	15	15	15	15
1:51413205:A:G	4.572	6	15	15	15	15	15	5	15	15	5	15	5	15	15	5	15	15	5	15	15	15	15	15	5	15	15	15	5	5	15	15	5	5	7	5	5	5	7	5	7	7	7	15	7	5	5	15	15
1:51414317:A:G	1.955	7	15	15	15	15	15	5	15	15	5	15	5	15	15	5	15	15	5	15	15	15	15	15	5	15	15	15	7	5	15	15	5	5	5	5	5	5	5	5	7	15	5	15	5	5	5	5	15
1:51418437:A:G	0.828	7	5	15	15	15	15	5	15	15	5	5	5	15	5	5	5	5	5	15	15	15	15	15	5	15	15	5	5	5	15	15	5	5	5	5	5	5	5	5	5	15	5	15	5	5	5	5	5
1:51418472:C:T	0.836	6	5	15	15	15	15	5	15	15	5	5	5	15	5	5	5	5	5	15	15	15	15	15	5	15	15	5	5	5	15	15	5	5	5	5	5	5	5	5	5	15	5	15	5	5	5	5	5
1:51451499:A:G	6.482	6	14	13	15	15	15	14	14	14	14	14	14	13	14	14	14	14	15	14	13	14	14	15	7	15	5	5	15	15	13	13	14	15	13	15	13	14	15	15	15	15	15	14	15	14	15	14	15
1:51452563:A:G	5.879	4	14	14	15	15	15	14	15	14	14	14	14	14	14	14	14	14	15	14	14	14	14	15	5	15	5	5	15	15	13	13	14	15	14	15	13	14	15	15	15	15	15	14	15	14	15	14	15
1:51452978:C:CTT	0.917	NA	15	14	15	15	15	14	15	14	14	14	14	14	14	14	14	14	15	15	14	14	15	15	5	15	5	5	15	15	13	14	14	15	14	15	14	14	15	15	15	15	15	14	15	14	15	14	15
1:51457021:A:T	4.253	6	15	15	15	15	15	14	15	15	14	14	15	15	14	15	14	15	15	15	15	15	15	15	5	15	15	15	15	15	14	14	14	15	14	15	14	14	15	15	15	15	15	15	15	15	15	14	15
1:51457656:G:T	0.204	6	15	15	15	15	15	14	15	15	14	14	15	15	14	15	14	15	15	15	15	15	15	15	5	15	15	15	15	15	14	14	14	15	14	15	14	14	15	15	15	15	15	15	15	15	15	14	15
1:51458009:C:T	0.105	NA	15	15	15	15	15	14	15	15	14	14	15	15	14	15	14	15	15	15	15	15	15	15	5	15	15	15	15	15	14	14	14	15	14	15	14	14	15	15	15	15	15	15	15	15	15	14	15
1:51462439:A:G	13.85	NA	15	15	15	15	15	14	5	15	14	14	15	15	14	15	14	15	15	15	15	15	15	15	5	15	15	15	15	15	13	14	14	15	14	15	13	14	15	15	15	15	15	15	15	15	15	14	15
1:51463907:G:GA	7.479	NA	15	15	15	15	15	14	5	15	14	14	15	15	14	15	14	15	15	15	15	15	15	15	5	15	15	15	15	15	14	14	14	15	14	15	14	14	15	15	15	15	15	15	15	15	15	14	15
1:51463966:A:G	3.79	7	15	15	15	15	15	14	5	15	14	14	15	15	14	15	14	15	15	15	15	15	15	15	5	15	15	15	15	15	14	14	14	15	14	15	14	14	15	15	15	15	15	15	15	15	15	14	15
1:51464565:C:T	0.368	5	15	15	15	15	15	14	5	15	14	14	15	15	14	15	15	15	15	15	15	15	15	15	5	15	15	15	15	15	14	14	14	15	14	15	14	14	15	15	15	15	15	15	15	15	15	14	15
1:51464645:C:T	0.086	7	15	15	15	15	15	14	5	15	14	14	15	15	14	15	15	15	15	15	15	15	15	15	5	15	15	15	15	15	7	14	14	15	14	15	14	14	15	15	15	15	15	15	15	15	15	14	15
1:51467096:C:CT	1.622	NA	15	15	15	15	15	14	5	15	14	14	15	15	14	15	15	15	15	15	15	15	15	15	5	15	15	15	15	15	14	14	15	15	14	15	14	14	15	15	15	15	15	15	15	15	15	15	15
1:51475488:A:G	2.069	5	15	15	15	15	15	15	15	15	15	15	15	15	15	15	15	15	15	15	15	15	15	15	15	15	15	15	15	15	15	15	14	15	14	15	14	14	15	15	15	15	15	15	15	15	15	15	15
1:51477088:A:G	8.264	5	15	15	15	15	15	15	15	15	15	15	15	15	15	15	15	15	15	15	15	15	15	15	15	15	9	15	15	15	9	15	14	15	14	9	14	14	15	15	15	15	15	15	15	15	15	15	15
1:51477643:A:T	3.144	7	15	15	15	15	15	15	15	15	15	15	15	15	15	15	15	15	15	15	15	15	15	15	15	15	15	15	15	15	9	15	14	15	14	14	14	14	15	15	15	15	15	15	15	14	15	15	15
1:51478502:A:AT	2.773	NA	15	15	15	15	15	15	15	15	15	15	15	15	15	15	15	15	15	15	15	15	15	15	15	15	15	15	15	15	9	15	14	15	14	14	14	14	15	15	15	15	15	15	15	14	15	15	15
1:51480258:A:G	8.594	7	15	15	15	15	15	15	15	15	15	15	15	15	15	15	15	15	15	15	15	15	15	15	15	15	15	15	15	15	14	15	14	15	14	14	14	14	15	15	15	15	15	15	15	14	15	15	15
1:87762069:A:G	8.098	5	15	15	15	5	15	15	15	15	14	14	15	15	15	15	15	15	14	15	15	15	15	5	15	5	15	15	15	15	7	14	14	15	15	14	15	15	15	15	15	15	15	15	15	15	15	15	15
1:87763203:C:T	0.498	6	15	15	15	5	15	15	15	15	14	14	15	15	15	15	15	15	14	15	15	15	15	5	15	5	15	15	15	15	5	14	14	15	15	14	15	15	15	15	15	15	15	15	15	15	15	15	15
1:87763219:C:T	0.348	7	15	15	15	5	15	15	15	15	14	14	15	15	15	15	15	15	14	15	15	15	15	5	15	5	15	15	15	15	5	14	14	15	15	14	15	15	15	15	15	15	15	15	15	15	15	15	15
1:87763953:G:T	2.496	7	15	15	15	5	15	15	15	15	14	14	15	15	15	15	15	15	14	15	15	15	15	5	15	5	15	15	15	9	5	14	14	15	15	14	15	15	15	15	15	15	15	15	15	15	15	15	15
1:87767327:G:T	6.816	5	14	15	15	5	15	15	15	15	14	14	15	15	15	15	15	15	14	15	15	15	15	5	15	15	15	15	15	15	7	7	14	15	15	14	15	15	15	15	15	15	15	15	15	15	15	15	15
1:87767413:C:CA	2.582	NA	14	15	15	5	15	15	15	15	14	14	15	15	15	15	15	15	14	15	15	15	15	5	15	15	15	15	15	15	7	7	14	15	15	14	15	15	15	15	15	15	15	15	15	15	15	15	15
1:87768569:C:CA	2.408	NA	14	15	15	5	15	15	15	15	14	14	15	15	15	15	15	15	14	15	15	15	15	5	15	15	15	15	15	15	5	14	14	15	15	14	15	15	15	15	15	15	15	15	15	15	15	15	15
1:87769271:C:T	3.321	7	14	15	15	5	15	15	15	15	14	14	15	15	15	15	15	15	13	15	15	15	15	15	15	15	15	15	15	15	5	14	14	15	15	14	15	15	15	15	15	15	15	15	15	15	15	15	15
1:87769398:A:G	6.911	6	14	15	15	5	15	15	15	15	14	14	15	15	15	15	15	15	13	15	15	15	15	15	15	15	15	15	15	15	5	14	14	15	15	14	15	15	15	15	15	15	15	15	15	15	15	15	15
1:87770171:A:T	0.248	6	14	15	15	5	15	15	15	15	14	14	15	15	15	15	15	15	13	15	15	15	15	15	15	15	15	15	15	15	5	14	14	15	15	14	15	15	15	15	15	15	15	15	15	14	15	15	15
1:87770251:C:T	0.364	6	14	15	15	5	14	15	15	15	14	14	15	15	15	15	15	15	13	15	15	15	15	15	15	15	15	15	15	15	5	14	14	15	15	14	15	15	15	15	15	15	15	15	15	14	15	15	15
1:87772277:A:G	1.871	7	14	15	15	5	14	14	15	15	13	14	15	15	15	15	15	15	13	15	15	15	15	15	15	15	15	15	15	15	5	15	14	15	15	14	15	15	15	15	15	14	15	15	14	14	15	15	15
1:87772526:C:T	0.16	5	14	15	15	5	14	14	15	15	13	14	15	15	15	15	15	15	13	15	15	15	15	15	15	15	15	15	15	15	5	15	14	15	15	14	15	15	15	15	15	14	15	15	14	14	15	15	15
1:87772532:A:G	7.778	5	14	15	15	5	14	14	15	15	13	14	15	15	15	15	15	15	13	15	15	15	15	15	15	15	15	15	15	15	5	15	14	15	15	14	15	15	15	15	15	14	15	15	14	14	15	15	15
1:87772558:C:CT	2.066	NA	14	15	15	5	14	14	15	15	13	14	15	15	15	15	15	15	13	15	15	15	15	15	15	15	15	15	15	15	5	15	14	15	15	14	15	15	15	15	15	14	15	15	14	14	15	15	15
1:87772615:A:G	3.342	7	14	15	15	5	14	14	15	15	13	13	15	15	15	15	15	15	13	15	15	15	15	15	15	15	15	15	15	15	5	15	14	15	15	14	15	15	15	15	15	14	15	15	14	14	15	15	15
1:87772626:A:T	5.907	5	14	15	15	5	14	14	15	15	13	13	15	15	15	15	15	15	13	15	15	15	15	15	15	15	15	15	15	15	5	15	14	15	15	14	15	15	15	15	15	14	15	15	14	14	15	15	15
1:87773431:A:G	19.76	6	14	15	15	5	15	14	15	15	13	13	15	15	15	15	15	15	13	15	7	15	15	15	15	15	15	15	15	15	5	15	14	15	15	14	15	15	14	15	15	14	15	15	14	14	15	15	15
1:87773720:C:CT	3.324	NA	7	15	15	5	15	14	15	15	13	13	15	7	15	7	15	15	13	7	7	15	15	15	15	15	15	15	15	15	5	15	14	15	15	14	15	15	14	15	15	14	15	15	14	14	15	15	15
1:87775058:A:G	0.152	6	5	15	15	5	15	14	7	15	14	13	15	15	15	7	7	15	14	15	7	5	15	15	15	15	15	15	15	15	5	15	14	15	15	14	15	15	14	15	15	14	15	15	14	14	15	15	15
1:87775170:A:ATT	5.001	NA	5	15	15	5	15	14	7	15	14	13	15	15	15	7	7	15	14	15	7	5	15	15	15	15	15	15	15	15	5	15	14	15	15	14	15	15	14	15	15	14	15	15	14	14	15	15	15
1:87775466:A:G	1.735	7	5	15	15	5	15	14	7	15	14	14	15	15	15	15	15	15	14	15	7	5	15	15	15	15	15	15	15	15	5	15	14	15	15	14	15	15	14	15	15	14	15	15	14	14	15	15	15
1:87778592:C:T	13.85	6	15	15	15	5	15	14	15	15	14	14	15	15	15	15	15	15	14	15	15	15	15	15	15	15	15	15	15	15	5	15	14	15	15	14	15	15	14	15	15	14	15	15	14	14	15	15	15
1:87781737:C:G	4.782	7	15	14	15	5	15	14	15	15	14	14	15	15	14	15	15	15	14	15	15	15	15	15	15	15	15	15	15	15	7	15	15	15	15	14	15	15	14	15	15	14	15	15	14	14	15	15	15
1:87781747:C:T	6.275	7	15	14	15	5	15	14	15	15	14	14	15	15	14	15	15	15	14	15	15	15	15	15	15	15	15	15	15	15	7	15	15	15	15	14	15	15	14	15	15	14	15	15	14	14	15	15	15
1:96621739:A:G	7.301	6	9	15	9	9	15	9	9	15	15	15	9	9	9	9	9	9	9	15	15	15	15	15	9	9	9	15	9	15	9	9	15	9	15	15	9	15	15	15	15	15	9	15	15	9	15	15	15
1:96689205:A:G	2.116	7	15	15	15	15	15	15	15	15	15	15	15	15	15	15	15	15	14	15	15	15	15	15	15	15	15	14	15	15	9	15	15	15	15	15	15	15	15	15	15	15	15	15	15	15	15	15	15
1:96729343:C:G	1.715	7	15	15	15	15	15	15	15	15	15	15	15	15	15	15	15	15	15	15	15	15	15	15	15	15	15	15	15	15	15	15	15	15	15	15	15	15	15	15	15	15	15	15	15	15	15	15	15
1:96736546:A:T	7.689	6	15	15	15	15	15	15	15	15	15	15	15	15	15	15	15	15	15	15	15	15	15	15	15	15	15	15	15	15	15	15	15	15	15	15	15	15	15	15	15	15	15	15	15	15	15	15	15
1:96763322:G:T	8.078	7	15	15	15	15	15	5	9	15	15	15	15	15	15	15	15	15	15	15	15	15	15	15	15	15	15	15	15	15	7	15	15	15	15	15	15	15	15	15	15	15	15	15	15	15	15	9	15
1:96765998:C:G	4.211	7	15	15	15	15	15	5	15	15	15	15	15	15	15	15	15	15	15	15	15	15	15	15	15	15	15	15	15	15	15	15	15	15	15	15	15	15	15	15	15	15	15	15	15	15	15	9	15
1:96797021:C:T	4.129	7	15	15	15	15	15	15	15	15	15	15	15	15	15	15	15	15	15	15	15	15	15	15	15	15	15	15	15	15	15	15	15	15	15	15	15	15	15	15	15	15	15	15	15	15	15	15	15
1:96815882:G:GC	0.095	NA	15	15	15	15	15	15	15	15	15	15	15	15	15	15	15	15	15	15	15	15	15	15	15	15	15	15	15	15	15	15	15	15	15	15	15	15	15	15	15	15	15	15	15	15	15	15	15
1:96878072:A:G	2.252	6	15	15	15	15	15	15	15	15	14	14	15	15	15	15	15	15	14	15	15	15	15	15	14	15	15	15	5	5	15	15	15	15	15	15	15	15	15	15	15	15	15	15	15	15	15	15	15
1:96882331:A:C	19.17	4	15	15	15	15	15	15	15	15	15	14	15	15	7	15	15	15	7	15	15	15	15	15	2	15	7	2	7	7	15	15	15	15	15	15	15	15	15	15	15	15	15	15	15	15	15	15	15
1:96905140:A:G	6.511	6	15	15	9	15	9	9	9	9	15	15	9	15	9	9	9	9	9	9	9	9	9	9	15	9	15	15	9	15	9	9	15	15	15	15	15	9	15	15	15	15	15	9	15	15	15	9	15
1:96918527:A:G	0.588	7	15	15	15	15	15	15	15	15	15	15	15	15	15	15	15	15	15	15	15	15	15	15	15	15	15	15	15	15	15	15	15	15	15	15	15	15	15	15	15	15	15	15	15	15	15	15	15
1:96947378:G:GA	3.362	NA	13	14	13	14	5	15	5	14	5	5	14	7	15	13	13	12	15	13	12	13	14	14	15	14	15	15	15	5	15	15	15	15	15	15	15	15	15	15	15	15	15	15	15	15	15	15	15
1:96947378:G:GAA	3.298	NA	13	14	13	14	5	15	5	14	5	5	14	7	15	13	13	12	15	13	12	13	14	14	15	14	15	15	15	5	15	15	15	15	15	15	15	15	15	15	15	15	15	15	15	15	15	15	15
1:97026871:C:T	5.758	6	5	5	7	15	15	15	15	15	15	15	9	5	9	7	5	7	15	7	5	5	15	15	15	5	15	15	15	15	5	5	15	15	15	15	15	15	15	15	15	15	15	15	15	15	15	15	15
1:97028456:C:G	0.565	7	15	15	15	15	15	15	15	15	15	15	15	15	15	7	7	7	15	7	7	7	15	15	15	7	15	15	15	15	5	5	15	15	15	15	15	15	15	15	15	15	15	15	15	15	15	15	15
2:156967584:A:G	2.214	4	15	15	15	15	15	15	15	15	15	15	15	15	15	15	15	15	15	15	15	15	15	15	15	15	15	15	15	5	15	15	15	15	15	15	15	15	15	15	15	15	15	15	15	15	15	15	15
2:156969427:A:G	1.548	7	15	15	15	15	15	15	15	15	15	15	15	15	15	15	15	15	15	15	15	15	15	15	15	15	15	15	15	5	15	15	15	15	15	15	15	15	15	15	15	15	15	15	15	15	15	15	15
2:156971379:A:G	2.623	6	15	15	15	15	15	15	15	15	15	15	15	15	15	15	15	15	15	15	15	15	5	15	15	15	15	15	15	5	15	15	15	15	15	15	15	15	15	15	15	15	15	15	15	15	15	15	15
2:156975459:C:T	3.677	3b	15	15	15	15	15	15	15	15	15	15	15	15	9	15	15	15	15	15	15	15	5	15	15	15	15	15	15	7	15	15	15	15	15	15	15	15	15	15	15	15	15	15	15	15	15	15	14
2:156981466:A:T	0.85	6	15	15	15	15	15	15	15	15	15	15	15	15	15	15	7	15	9	7	15	15	5	15	15	15	15	15	15	15	15	15	15	15	15	15	15	15	15	15	15	15	15	15	15	15	15	15	14
2:156982591:A:T	3.405	6	15	15	15	15	15	15	15	15	15	15	15	15	15	15	15	15	15	15	15	15	15	15	15	15	15	15	15	15	15	15	15	15	15	15	15	15	15	15	15	15	15	15	15	15	15	15	14
2:156985519:G:GA	3.911	NA	15	15	15	15	15	15	15	15	15	15	15	15	15	15	15	15	15	15	15	15	15	15	15	15	15	15	15	15	15	15	15	15	15	15	15	15	15	15	15	15	15	15	15	15	15	15	14
2:156986318:A:C	1.989	6	15	15	15	15	15	15	15	15	15	15	15	15	15	15	15	15	15	15	15	15	15	15	15	15	15	15	15	15	15	15	15	15	15	15	15	15	15	15	15	15	14	15	15	15	15	15	14
2:156991269:C:G	11.59	6	15	15	15	15	15	15	15	15	15	15	15	15	15	15	15	15	15	15	15	15	15	15	15	15	15	15	15	15	15	15	15	15	15	15	15	15	15	15	15	15	14	15	15	15	15	15	14
2:156992261:A:G	3.175	7	15	15	15	15	15	15	15	15	15	15	15	15	15	15	15	15	15	15	15	15	15	15	15	15	15	15	15	15	15	15	15	15	15	15	15	15	15	15	15	15	14	15	15	15	15	14	14
2:156996626:A:G	0.002	6	15	15	15	15	15	15	15	15	15	15	15	9	15	15	9	15	15	15	15	15	15	15	15	9	15	15	15	5	15	15	15	15	15	14	15	15	15	15	15	15	14	15	15	15	15	14	14
2:156997445:C:G	6.986	7	15	15	15	15	15	15	15	15	15	15	15	9	9	15	15	15	15	15	15	15	15	15	15	15	15	15	15	5	15	15	15	15	15	14	15	15	15	15	15	15	14	15	15	15	15	14	14
2:156997602:C:T	0.169	7	15	15	15	15	15	15	15	15	15	15	15	15	15	15	15	15	15	15	15	15	15	15	15	15	15	15	15	5	15	15	15	15	15	14	15	15	15	15	15	15	14	15	15	15	15	14	14
2:156997603:A:G	1.305	7	15	15	15	15	15	15	15	15	15	15	15	15	15	15	15	15	15	15	15	15	15	15	15	15	15	15	15	5	15	15	15	15	15	14	15	15	15	15	15	15	14	15	15	15	15	14	14
2:156998417:A:C	10.58	7	15	15	15	15	15	15	15	15	15	15	15	15	15	15	15	15	15	15	15	15	15	15	15	15	15	15	15	5	15	15	15	15	15	14	15	15	15	15	15	15	14	15	15	15	15	14	14
2:156999024:A:C	8.268	6	15	15	15	15	15	15	15	15	15	15	15	15	15	15	15	15	15	15	15	15	15	15	15	15	15	15	15	5	15	15	15	15	15	14	15	15	15	15	15	15	14	15	15	15	15	14	14
2:156999883:C:CTGTTT	15.94	NA	15	15	15	15	15	15	15	15	15	15	15	15	15	15	15	15	15	15	15	15	15	15	15	15	15	15	15	5	15	15	15	15	15	14	15	15	15	15	15	15	14	15	15	15	15	14	14
2:157013035:C:T	17.46	6	7	15	7	15	15	15	15	15	15	15	15	15	15	7	7	7	15	7	7	7	15	15	15	15	15	14	15	15	15	15	15	15	15	15	14	15	15	15	15	14	14	15	14	15	15	14	14
2:157016257:C:T	12.69	7	5	15	7	15	15	15	15	5	15	15	15	15	15	7	7	7	15	7	7	7	5	15	15	7	15	14	15	15	15	15	15	15	15	15	14	15	15	15	15	14	15	15	14	15	15	14	14
2:157044693:A:T	6.147	6	15	15	15	15	15	15	15	15	15	15	15	15	15	15	5	5	15	15	15	15	15	15	15	5	15	14	15	5	15	15	15	15	15	15	15	15	15	15	15	15	15	15	15	15	15	15	14
2:157046432:C:T	0.749	5	7	15	15	7	15	15	15	15	15	15	15	15	15	15	15	5	15	15	15	15	15	15	15	15	15	14	15	5	15	15	15	15	15	15	15	15	15	15	15	15	15	15	15	15	15	15	14
2:157052971:A:T	5.26	7	15	15	15	15	15	15	15	15	15	15	15	15	15	5	15	15	15	15	15	15	15	15	15	15	15	15	15	5	15	15	15	15	15	15	15	15	15	15	15	15	15	15	14	15	15	14	14
2:157053704:A:G	2.933	7	15	15	15	15	15	15	15	15	15	15	15	15	15	5	15	15	15	15	15	15	15	15	15	15	15	15	15	5	15	15	15	15	15	15	15	15	15	15	15	15	15	15	14	15	15	14	14
2:157058426:C:T	4.914	7	15	15	15	15	15	15	15	15	15	15	15	15	15	5	15	15	15	15	15	15	15	15	15	15	15	14	15	5	15	15	15	15	15	15	15	15	15	15	15	15	14	15	14	15	15	14	14
2:157065193:A:G	0.18	6	15	15	15	15	15	15	15	15	15	15	15	15	15	5	15	15	15	15	15	15	15	15	15	15	15	15	15	5	15	15	15	15	15	14	15	15	15	15	14	15	14	15	14	15	15	15	14
2:157076893:C:G	12.81	5	15	15	15	5	15	15	15	5	15	15	15	15	15	15	15	5	15	15	15	15	15	15	15	15	9	15	9	5	15	15	15	15	15	14	9	15	14	15	15	15	15	15	15	15	15	15	14
2:157083697:A:G	3.002	7	15	15	15	15	5	15	15	5	15	15	15	15	15	15	5	5	15	5	15	15	15	15	15	15	15	15	15	15	15	15	15	15	15	14	15	15	14	15	15	15	15	15	15	15	15	15	14
2:157111635:A:G	0.633	5	15	15	15	15	15	15	15	15	15	15	15	5	15	15	15	15	15	15	15	15	15	15	15	15	15	15	15	15	15	15	15	15	15	15	15	15	15	15	15	15	15	15	15	15	15	15	15
2:157126101:A:T	0.47	7	15	15	15	15	15	15	15	15	15	15	15	15	15	15	15	15	15	15	15	15	15	15	15	15	15	15	15	15	14	15	15	15	15	15	15	15	15	14	15	15	15	15	14	15	15	15	14
2:157150418:A:G	2.621	6	15	15	9	15	15	14	15	15	15	15	9	15	15	15	9	15	15	9	15	9	15	15	15	15	15	14	15	15	9	14	14	15	14	14	15	15	14	15	14	14	14	14	14	14	14	14	14
2:157156832:A:G	1.36	2b	15	15	15	15	15	14	15	15	15	15	9	15	15	15	15	15	15	15	15	15	15	15	15	15	9	14	9	15	14	14	14	9	14	14	14	15	14	15	14	14	14	14	14	14	15	13	14
2:157173800:A:G	0.713	5	14	14	14	14	15	14	14	14	13	13	13	15	15	14	14	14	14	13	15	14	14	15	15	14	15	14	15	14	13	13	13	14	13	14	13	14	14	14	14	14	14	14	14	13	14	14	14
3:64267844:A:G	17.99	NA	15	15	15	15	5	15	15	15	15	15	15	15	14	15	15	15	15	15	15	15	15	15	15	15	14	15	5	5	15	15	15	15	15	15	14	15	14	15	15	15	15	15	15	15	15	15	15
3:64269236:A:AG	2.053	NA	15	15	15	15	5	15	15	15	15	15	15	15	9	15	15	15	5	15	15	15	15	15	15	15	15	15	5	5	15	15	15	15	15	15	14	15	14	15	15	15	15	15	15	15	15	15	15
3:64273202:A:G	2.464	NA	15	15	15	15	5	15	15	15	15	15	15	15	15	15	15	15	5	15	15	15	15	15	15	15	15	15	5	5	15	15	15	15	15	15	14	15	15	15	15	15	15	15	15	15	15	15	15
3:64273748:C:T	0.832	NA	15	15	15	15	5	15	15	15	15	15	15	15	15	15	15	15	5	15	15	15	15	15	15	15	15	15	5	5	15	15	15	15	15	15	14	15	15	15	15	15	15	15	15	15	15	15	15
3:64273899:A:T	5.872	7	15	15	15	15	5	15	15	15	15	15	15	15	15	15	15	15	5	15	15	15	15	15	15	15	15	15	5	5	15	15	15	15	15	15	14	15	15	15	15	15	15	15	15	15	15	15	15
3:64274183:G:T	4.352	NA	15	15	15	15	5	15	15	15	15	15	15	15	15	15	15	15	5	15	15	15	15	15	15	15	15	15	5	5	15	15	15	15	15	15	14	15	15	15	15	15	15	15	15	15	15	15	15
3:64277472:C:T	5.67	5	15	15	15	15	15	5	15	15	15	15	15	15	15	15	15	15	7	15	15	15	15	15	2	15	2	7	5	7	9	15	15	15	15	15	15	15	15	15	15	15	15	15	15	15	15	15	15
3:64277577:A:C	0.41	NA	15	15	15	15	15	5	15	15	15	15	15	15	15	15	15	15	7	15	15	15	15	15	2	15	2	7	5	7	9	15	15	15	15	15	15	15	15	15	15	15	15	15	15	15	15	15	15
3:64277600:C:G	3.981	5	15	15	15	15	15	5	15	15	15	15	15	15	15	15	15	15	7	15	15	15	15	15	2	15	2	7	5	7	9	15	15	15	15	15	15	15	15	15	15	15	15	15	15	15	15	15	15
3:64281152:A:T	0.999	7	15	15	15	15	15	5	15	15	15	15	15	15	15	15	15	15	5	15	15	15	15	15	7	15	7	7	7	7	9	15	15	15	15	15	15	15	15	15	15	15	15	15	15	15	15	15	15
3:64281153:A:T	1.385	6	15	15	15	15	15	5	15	15	15	15	15	15	15	15	15	15	5	15	15	15	15	15	7	15	7	7	7	7	9	15	15	15	15	15	15	15	15	15	15	15	15	15	15	15	15	15	15
3:64282912:A:C	4.892	7	9	9	9	9	15	9	15	15	9	9	9	15	9	9	9	9	9	9	9	9	9	15	9	9	5	15	9	5	9	9	15	9	15	15	9	9	15	15	15	15	15	15	9	15	15	9	15
3:64283499:C:T	3.352	7	9	9	9	15	15	9	15	15	9	9	9	15	9	9	9	9	9	9	9	9	9	15	9	9	5	15	9	4	15	9	15	9	15	15	9	15	15	15	15	15	15	15	9	15	15	15	15
3:64283930:A:G	3.169	7	9	15	9	15	15	15	15	15	9	9	9	15	9	15	9	9	15	9	15	9	15	15	15	15	5	15	15	4	15	15	15	15	15	15	9	15	15	15	15	15	15	15	15	15	15	15	15
3:64284014:C:T	2.033	7	9	15	9	15	15	15	15	15	9	9	9	15	9	15	9	9	15	9	15	9	15	15	15	15	5	15	15	4	15	15	15	15	15	15	9	15	15	15	15	15	15	15	15	15	15	15	15
3:64284323:C:T	1.788	5	9	15	15	15	15	15	15	15	9	15	9	15	9	15	9	9	15	9	15	9	15	15	15	15	5	15	15	5	15	15	15	15	15	15	15	15	15	15	15	15	15	15	15	15	15	15	15
3:64284579:C:G	2.503	6	9	15	15	15	15	15	15	15	9	15	9	15	9	15	9	9	15	9	15	9	15	15	15	15	5	15	15	5	15	15	15	15	15	15	15	15	15	15	15	15	15	15	15	15	15	15	15
3:64286841:G:GAA	0.303	NA	15	15	15	15	15	15	15	15	15	15	15	15	15	15	15	15	15	15	15	15	15	15	2	15	7	7	7	7	15	15	15	15	15	15	15	15	15	15	15	15	15	15	15	15	15	15	15
3:64288463:C:T	0.183	NA	15	15	15	15	15	15	15	15	15	15	15	15	15	15	15	15	15	15	15	15	15	15	5	15	5	15	5	15	15	15	15	15	15	15	15	15	15	15	15	15	15	15	15	15	15	15	15
3:64291372:A:T	4.244	7	15	15	15	15	15	15	15	15	15	15	5	15	15	15	15	15	15	15	15	15	15	15	5	15	5	15	7	15	15	15	15	15	15	15	15	15	15	15	15	15	15	15	15	15	15	15	15
3:64294359:A:C	3.194	NA	15	15	15	15	15	15	15	15	15	15	5	15	15	15	15	15	15	15	15	15	15	15	5	15	5	15	5	15	15	15	15	15	15	15	15	15	15	15	15	15	15	15	15	15	15	15	15
3:64295901:C:T	1.792	6	15	15	15	15	15	15	15	15	15	15	5	15	15	15	15	15	15	15	15	15	15	15	5	15	5	15	5	15	15	15	15	15	15	15	15	15	15	15	15	15	15	15	15	15	15	15	15
3:64295907:C:G	1.214	6	15	15	15	15	15	15	15	15	15	15	5	15	15	15	15	15	15	15	15	15	15	15	5	15	5	15	5	15	15	15	15	15	15	15	15	15	15	15	15	15	15	15	15	15	15	15	15
3:64298093:C:T	0.22	NA	15	15	15	15	15	15	15	15	15	15	5	15	15	15	15	15	5	15	15	15	15	15	15	15	5	15	5	5	15	15	15	15	15	15	15	15	15	15	15	15	15	15	15	15	15	15	15
3:64301184:A:G	0.267	NA	15	15	15	15	5	15	15	15	15	15	15	15	15	15	15	15	5	15	15	15	15	15	15	15	5	15	5	5	15	15	15	15	15	15	15	15	15	15	15	15	15	15	15	15	15	15	15
3:64302032:A:G	2.688	NA	15	15	15	15	7	15	15	15	15	15	15	15	7	15	15	15	5	15	15	15	15	15	15	15	5	15	7	7	15	15	15	15	15	15	15	15	15	15	15	15	15	15	15	15	15	15	15
3:64302673:A:G	0.189	NA	15	15	15	15	5	15	15	15	15	15	15	15	7	15	15	15	7	15	15	15	15	15	15	15	5	15	7	7	15	15	15	15	15	15	15	15	15	15	15	15	15	15	15	15	15	15	15
3:64305763:C:T	0.878	NA	7	15	15	15	5	15	15	15	5	15	15	15	7	15	5	5	5	15	7	7	15	5	5	15	5	15	15	5	15	15	15	15	15	15	15	15	15	15	15	15	15	15	15	15	15	15	15
3:64306563:A:G	0.649	7	5	15	15	15	5	15	15	15	5	15	15	15	5	15	5	5	5	15	5	5	15	5	5	15	5	15	15	5	15	15	15	15	15	15	15	15	15	15	15	15	15	15	15	15	15	15	15
3:64306645:A:AT	0.129	NA	5	15	15	15	5	15	15	15	5	15	15	15	5	15	5	5	5	15	5	5	15	5	5	15	5	15	15	5	15	15	15	15	15	15	15	15	15	15	15	15	15	15	15	15	15	15	15
3:64306687:A:G	3.937	6	5	15	15	15	5	15	15	15	5	15	15	15	5	15	5	5	5	15	5	5	15	5	5	15	5	15	15	5	15	15	15	15	15	15	15	15	15	15	15	15	15	15	15	15	15	15	15
3:64306996:A:G	4.177	7	5	15	15	15	5	15	15	15	5	15	15	15	5	15	5	5	5	15	5	5	15	15	5	15	5	15	15	5	15	15	15	15	15	15	15	15	15	15	15	15	15	15	15	15	15	15	15
3:64307159:C:T	2.848	6	7	15	15	15	5	15	15	15	7	7	15	15	7	15	5	5	5	15	5	5	15	15	7	15	7	15	15	7	15	15	15	15	15	15	15	15	15	15	15	15	15	15	15	15	15	15	15
3:64307165:A:G	6.652	7	7	15	15	15	5	15	15	15	7	7	15	15	7	15	5	5	5	15	5	5	15	15	7	15	7	15	15	7	15	15	15	15	15	15	15	15	15	15	15	15	15	15	15	15	15	15	15
3:64307288:C:T	6.49	7	7	15	15	15	5	15	15	15	7	7	15	15	7	7	5	5	5	15	5	7	15	15	7	15	7	7	15	7	15	15	15	15	15	15	15	15	15	15	15	15	15	15	15	15	15	15	15
3:64308023:A:G	0.576	6	7	15	15	15	5	15	15	15	7	7	15	15	7	15	7	7	7	15	15	7	15	15	7	7	7	7	15	7	15	15	15	15	15	15	15	15	15	15	15	15	15	15	15	15	15	15	15
3:64308039:C:G	1.636	7	7	15	15	15	5	15	15	15	7	7	15	15	7	15	7	7	7	15	15	7	15	15	7	7	7	7	15	7	15	15	15	15	15	15	15	15	15	15	15	15	15	15	15	15	15	15	15
3:64308621:C:T	5.618	5	7	15	15	15	5	15	15	15	15	15	15	15	7	15	15	15	5	15	15	15	15	15	5	5	5	15	15	15	15	15	15	15	15	15	15	15	15	15	15	15	15	15	15	15	15	15	15
3:64308715:A:G	3.864	5	7	15	15	15	5	15	15	15	15	15	15	15	7	15	15	15	5	15	15	15	15	15	5	5	5	15	15	15	15	15	15	15	15	15	15	15	15	15	15	15	15	15	15	15	15	15	15
3:64309155:A:G	7.11	NA	7	15	15	15	5	15	15	15	15	15	15	15	7	15	15	15	5	15	15	15	15	15	5	5	5	15	15	15	15	15	15	15	15	15	15	15	15	15	15	15	15	15	15	15	15	15	15
3:64309219:C:T	5.136	7	15	15	15	15	5	15	15	15	15	15	15	15	7	15	15	15	5	15	15	15	15	15	5	5	5	15	15	15	15	15	15	15	15	15	15	15	15	15	15	15	15	15	15	15	15	15	15
3:64309254:A:G	4.508	5	15	15	15	15	5	15	15	15	15	15	15	15	7	15	15	15	5	15	15	15	15	15	5	5	5	15	15	15	15	15	15	15	15	15	15	15	15	15	15	15	15	15	15	15	15	15	15
3:64309551:A:C	1.367	7	15	15	15	15	5	15	15	15	15	15	15	15	5	15	15	15	5	15	15	15	15	15	5	5	5	15	15	15	15	15	15	15	15	15	15	15	15	15	15	15	15	15	15	15	14	15	15
3:64309829:C:T	2.116	7	15	15	15	15	5	15	15	15	15	15	15	15	5	15	15	15	5	15	15	15	15	15	5	5	5	15	15	15	15	15	15	15	15	15	15	15	15	15	15	15	15	15	15	15	14	15	15
3:64309948:C:T	3.826	7	15	15	15	15	5	15	15	15	15	15	15	15	5	15	15	15	5	15	15	15	15	15	5	5	5	15	15	15	15	15	15	15	15	15	15	15	15	15	15	15	15	15	15	15	14	15	15
3:64310075:A:T	12.4	6	15	15	15	15	5	15	15	15	15	15	15	15	5	15	15	15	5	15	15	15	15	15	5	5	5	15	15	15	15	15	15	15	15	15	15	15	15	15	15	15	15	15	15	15	14	15	15
3:64311868:G:T	6.464	NA	15	15	15	15	5	15	15	15	15	15	15	15	8	15	15	15	5	15	15	15	15	15	5	5	5	15	15	15	15	15	15	15	15	15	15	15	15	15	15	15	15	15	15	15	15	15	15
3:64312591:C:T	0.984	6	15	15	15	15	5	15	15	15	15	15	15	15	5	15	15	15	5	15	15	15	15	15	5	5	7	15	15	15	15	15	15	15	15	15	15	15	15	15	15	15	15	15	15	15	15	15	15
3:64312595:A:C	3.455	NA	15	15	15	15	5	15	15	15	15	15	15	15	5	15	15	15	5	15	15	15	15	15	5	5	7	15	15	15	15	15	15	15	15	15	15	15	15	15	15	15	15	15	15	15	15	15	15
3:64314552:A:G	2.011	6	15	15	15	15	5	15	15	15	15	15	15	15	5	15	15	15	5	15	15	15	15	15	15	5	15	15	15	15	15	15	15	15	15	15	15	15	15	15	15	15	15	15	15	15	15	15	15
3:64314726:A:G	4.653	NA	15	15	15	15	5	15	15	15	15	15	15	15	5	15	15	15	5	15	15	15	15	15	15	5	15	15	15	15	15	15	15	15	15	15	15	15	15	15	15	15	15	15	15	15	15	15	15
3:64315212:C:T	3.71	NA	15	15	15	15	5	15	15	15	15	15	15	15	5	15	15	15	5	15	15	15	15	15	15	5	15	15	15	15	15	15	15	15	15	15	15	15	15	15	15	15	15	15	15	15	15	15	15
3:64315464:A:G	3.98	7	15	15	15	15	5	15	15	15	15	15	15	15	5	15	15	15	5	15	15	15	15	15	15	5	15	15	15	15	15	15	15	15	15	15	15	15	15	15	15	15	15	15	15	15	15	15	15
3:64315534:A:G	11.79	6	15	15	15	15	5	15	15	15	15	15	15	15	5	15	15	15	5	15	15	15	15	15	15	5	15	15	15	15	15	15	15	15	15	15	15	15	15	15	15	15	15	15	15	15	15	15	15
3:64316392:G:T	5.58	5	15	15	15	15	5	15	15	15	15	15	7	15	5	15	15	15	5	15	15	15	15	15	15	7	15	15	15	15	15	15	15	15	15	15	15	15	15	15	15	15	15	15	15	15	15	15	15
3:64318339:T:TA	0.415	NA	15	15	15	15	5	15	15	15	15	7	15	15	7	15	15	15	5	15	15	15	15	15	15	15	15	7	15	15	15	15	15	15	15	15	15	15	15	15	15	15	15	15	15	14	15	15	15
3:64322984:A:G	2.016	7	15	15	15	15	5	15	15	15	15	15	15	15	15	15	15	15	15	15	15	15	15	15	15	15	15	15	15	15	15	15	15	15	15	14	15	15	15	15	15	15	15	15	15	15	15	15	15
3:64323474:A:G	0.344	NA	15	15	15	15	5	15	15	15	15	15	15	15	15	15	15	15	15	15	15	15	15	15	15	15	15	15	15	5	15	15	15	15	15	14	15	15	15	15	15	15	15	15	15	15	15	15	15
3:64323506:A:G	13.44	NA	15	15	15	15	5	15	15	15	15	15	15	15	15	15	15	15	15	15	15	15	15	15	15	15	15	15	15	5	15	15	15	15	15	14	15	15	15	15	15	15	15	15	15	15	15	15	15
3:64323569:C:T	0.308	7	15	15	15	15	5	15	15	15	15	15	15	15	15	15	15	15	15	15	15	15	15	15	15	15	15	15	15	5	15	15	15	15	15	14	15	15	15	15	15	15	15	15	15	15	15	15	15
3:64323645:A:G	0.789	NA	15	15	15	15	5	15	15	15	15	15	15	15	15	15	15	15	15	15	15	15	15	15	15	15	15	15	15	5	15	15	15	15	15	14	15	15	15	15	15	15	15	15	15	15	15	15	15
3:64323653:A:ATG	0.605	NA	15	15	15	15	5	15	15	15	15	15	15	15	15	15	15	15	15	15	15	15	15	15	15	15	15	15	15	5	15	15	15	15	15	14	15	15	15	15	15	15	15	15	15	15	15	15	15
3:64323801:A:G	0.983	NA	15	15	15	15	5	15	15	15	15	15	15	15	15	15	15	15	15	15	15	15	15	15	15	15	15	15	15	5	15	15	15	15	15	14	15	15	15	15	15	15	15	15	15	15	15	15	15
3:64326472:A:G	14.16	4	7	7	7	7	5	15	15	15	7	15	7	15	7	7	7	7	2	7	7	15	15	15	2	15	2	2	7	5	15	15	15	15	15	14	15	15	15	15	15	15	15	15	15	15	15	15	15
3:64329017:T:TTC	4.811	NA	7	7	5	5	5	5	5	15	7	7	7	7	7	7	7	7	5	7	7	7	5	5	7	7	7	7	7	7	15	15	15	15	15	14	15	14	15	15	15	15	15	15	15	15	15	15	15
3:64332873:A:C	5.508	5	5	5	15	5	5	5	5	5	5	5	5	5	5	5	5	5	5	15	15	5	15	15	5	15	5	5	5	5	15	15	15	15	15	15	15	15	15	15	15	15	15	15	15	15	15	15	15
3:64333520:C:T	3.544	NA	5	5	15	5	5	5	5	5	5	5	5	5	5	5	5	5	5	15	15	5	15	15	5	15	5	5	5	5	15	15	15	15	15	15	15	15	15	15	15	15	15	15	15	15	15	15	15
3:64340350:C:T	2.352	5	5	5	15	5	7	5	5	5	5	5	5	5	7	5	5	5	7	15	15	5	15	15	5	15	7	5	7	7	15	15	15	15	15	15	15	15	15	15	15	15	15	15	15	15	15	15	15
3:77573433:A:AAT	0.831	NA	14	15	14	15	15	15	15	15	15	15	7	14	15	14	15	14	15	7	7	14	15	15	15	5	15	15	15	15	15	15	15	15	15	15	15	15	15	15	15	15	15	15	15	15	15	15	15
3:77573433:A:AATAT	0.789	NA	14	15	14	15	15	15	15	15	15	15	7	14	15	14	15	14	15	7	7	14	15	15	15	5	15	15	15	15	15	15	15	15	15	15	15	15	15	15	15	15	15	15	15	15	15	15	15
3:77576162:A:G	17.02	NA	7	15	15	15	15	15	15	15	7	7	7	7	15	7	7	7	15	7	7	7	15	15	15	15	15	15	15	15	15	15	15	15	15	15	15	15	9	15	15	15	15	9	15	15	15	15	15
3:77582005:A:T	3.982	7	15	15	15	15	15	15	15	15	15	15	15	15	15	15	15	15	15	15	15	15	15	15	15	15	9	15	15	15	15	15	15	15	15	15	15	15	15	15	15	15	15	15	15	15	15	15	15
3:77593064:A:G	0.203	7	15	15	15	15	15	15	15	15	15	15	15	15	15	15	15	15	15	15	15	15	15	15	15	15	15	15	15	15	15	15	15	15	15	15	15	15	15	15	15	15	15	15	15	15	15	15	15
3:77593127:A:G	6.282	6	15	15	15	15	15	15	15	15	15	15	15	15	15	15	15	15	15	15	15	15	15	15	15	15	15	15	15	15	15	15	15	15	15	15	15	15	15	15	15	15	15	15	15	15	15	15	15
3:77593147:C:T	2.202	7	15	15	15	15	15	15	15	15	15	15	15	15	15	15	15	15	15	15	15	15	15	15	15	15	15	15	15	15	15	15	15	15	15	15	15	15	15	15	15	15	15	15	15	15	15	15	15
3:77593971:A:T	3.697	7	15	15	15	15	15	15	15	15	15	15	15	15	15	15	15	15	15	15	15	15	15	15	15	15	15	15	15	15	15	15	15	15	15	15	15	15	15	15	15	15	15	15	15	15	15	15	15
3:77595835:A:G	2.361	7	15	15	15	15	15	15	15	15	15	15	15	15	15	15	15	15	15	15	15	15	15	15	15	15	15	15	15	15	15	15	15	15	15	15	15	15	15	15	15	15	15	9	15	15	15	15	15
3:77595880:A:G	3.307	6	15	15	15	15	15	15	15	15	15	15	15	15	15	15	15	15	15	15	15	15	15	15	15	15	15	15	15	15	15	15	15	15	15	15	15	15	15	15	15	15	15	9	15	15	15	15	15
3:77596321:C:T	6.004	7	15	15	15	15	15	15	15	15	15	15	15	15	15	15	15	15	15	15	15	15	15	15	15	15	15	15	15	15	15	15	15	15	15	15	15	15	15	15	15	15	15	9	15	15	9	15	15
3:77596460:A:T	4.251	7	15	15	15	15	15	15	15	15	15	15	15	15	15	15	15	15	15	15	15	15	15	15	15	15	15	15	15	15	15	15	15	15	15	15	15	15	15	15	15	15	15	9	15	15	9	15	15
3:77597518:A:G	3.051	5	15	15	15	15	15	15	15	15	15	15	15	15	15	15	15	15	15	15	15	15	15	15	15	15	15	15	15	15	15	15	15	15	15	9	15	15	15	15	15	15	9	9	15	15	15	15	15
3:77598227:C:G	3.868	5	15	15	15	15	15	15	15	15	15	15	15	15	15	15	15	15	15	15	15	15	15	15	15	15	15	15	15	15	15	15	15	15	15	15	15	15	15	15	15	15	9	9	15	15	15	15	15
3:77598943:C:T	14.66	NA	15	15	15	15	15	15	15	15	15	15	15	15	15	15	15	15	15	15	15	15	15	15	15	15	15	15	15	15	15	15	15	15	15	15	15	15	15	15	15	15	15	9	15	15	15	15	15
3:77599166:A:AC	6.605	NA	15	15	15	15	15	15	15	15	15	15	15	15	15	15	15	15	15	15	15	15	15	15	15	15	15	15	15	15	15	15	15	15	15	15	15	15	15	15	15	15	15	9	15	15	15	15	15
3:77599763:C:T	7.373	NA	15	15	15	15	15	15	15	15	15	15	15	15	15	15	15	15	15	15	15	15	15	15	15	15	15	15	15	15	15	15	15	15	15	15	15	15	15	15	15	15	15	15	15	15	15	15	15
3:77600273:A:C	0.545	6	15	15	15	15	15	15	15	15	15	15	15	15	15	15	15	15	15	15	15	15	15	15	15	15	15	15	15	15	15	15	15	15	15	15	15	15	15	15	15	15	15	15	15	9	15	15	15
3:77600326:C:T	2.103	7	15	15	15	15	15	15	15	15	15	15	15	15	15	15	15	15	15	15	15	15	15	15	15	15	15	15	15	15	15	15	15	15	15	15	15	15	15	15	15	15	15	15	15	9	15	15	15
3:77600445:A:T	2.328	6	15	15	15	15	15	15	15	15	15	15	15	15	15	15	15	15	15	15	15	15	15	15	15	15	15	15	15	15	15	15	15	15	15	15	15	15	15	15	15	15	15	15	15	9	15	15	15
3:77600734:A:G	0.107	6	15	15	15	15	15	15	15	15	15	15	15	15	15	15	15	15	15	15	15	15	15	15	15	15	15	15	15	15	15	15	15	15	15	15	15	15	15	15	15	15	15	15	15	9	15	15	15
3:77600872:A:G	6.98	6	15	15	15	15	15	15	15	15	15	15	15	15	15	15	15	15	15	15	15	15	15	15	15	15	15	15	15	15	15	15	15	15	15	15	15	15	15	15	15	15	15	15	15	9	15	15	15
3:77600881:C:T	0.024	6	15	15	15	15	15	15	15	15	15	15	15	15	15	15	15	15	15	15	15	15	15	15	15	15	15	15	15	15	15	15	15	15	15	15	15	15	15	15	15	15	15	15	15	9	15	15	15
3:77601589:C:T	0.223	NA	15	15	15	15	15	15	15	15	15	15	15	15	15	15	15	15	15	15	15	15	15	15	15	15	15	15	15	15	15	15	15	15	15	15	15	15	15	15	15	15	15	15	15	15	15	15	15
3:77602090:A:G	0.972	NA	15	15	15	15	15	15	15	15	15	15	15	15	15	15	15	15	15	15	15	15	15	15	15	15	15	15	15	15	15	15	15	15	15	15	15	15	15	15	15	9	15	15	15	15	15	15	15
3:77602286:G:T	0.301	NA	15	15	15	15	15	15	15	15	15	15	15	15	15	15	15	15	15	15	15	15	15	15	15	15	15	15	15	15	15	15	15	15	15	15	15	15	15	15	15	9	15	15	15	15	15	15	15
3:77602339:A:G	0.695	NA	15	15	15	15	15	15	15	15	15	15	15	15	15	15	15	15	15	15	15	15	15	15	15	15	15	15	15	15	15	15	15	15	15	15	15	15	15	15	15	9	15	15	15	15	15	15	15
3:77602842:A:C	0.106	NA	15	15	15	15	15	15	15	15	15	15	15	15	15	15	15	15	15	15	15	15	15	15	15	15	15	15	15	15	15	15	15	15	15	15	15	15	15	15	15	15	15	15	15	15	15	15	15
3:77603039:A:ATCAAGTTAT	0.339	NA	15	15	15	15	15	15	15	15	15	15	15	15	15	15	15	15	15	15	15	15	15	15	15	15	15	15	15	15	15	15	15	15	15	15	15	15	15	15	15	15	15	15	15	15	15	15	15
3:77603154:A:G	4.011	NA	15	15	15	15	15	15	15	15	15	15	15	15	15	15	15	15	15	15	15	15	15	15	15	15	15	15	15	15	15	15	15	15	15	15	15	15	15	15	15	15	15	15	15	15	15	15	15
3:77603226:A:G	4.079	NA	15	15	15	15	15	15	15	15	15	15	15	15	15	15	15	15	15	15	15	15	15	15	15	15	15	15	15	15	15	15	15	15	15	15	15	15	15	15	15	15	15	15	15	15	15	15	15
3:77603270:C:T	3.738	NA	15	15	15	15	15	15	15	15	15	15	15	15	15	15	15	15	15	15	15	15	15	15	15	15	15	15	15	15	15	15	15	15	15	15	15	15	15	15	15	15	15	15	15	15	15	15	15
3:77603437:G:T	1.538	7	15	15	15	15	15	15	15	15	15	15	15	15	15	15	15	15	15	15	15	15	15	15	15	15	15	15	15	15	15	15	15	15	15	15	15	15	15	15	15	15	15	15	15	15	15	15	15
3:77603476:C:T	4.482	NA	15	15	15	15	15	15	15	15	15	15	15	15	15	15	15	15	15	15	15	15	15	15	15	15	15	15	15	15	15	15	15	15	15	15	15	15	15	15	15	15	15	15	15	15	15	15	15
3:77603606:C:T	4.934	NA	15	15	15	15	15	15	15	15	15	15	15	15	15	15	15	15	15	15	15	15	15	15	15	15	15	15	15	15	15	15	15	15	15	15	15	15	15	15	15	15	15	15	15	15	15	15	15
3:77603834:A:G	5.315	NA	15	15	15	15	15	15	15	15	15	15	15	15	15	15	15	15	15	15	15	15	15	15	15	15	15	15	15	15	15	15	15	15	15	15	15	15	15	15	15	15	15	15	15	15	15	15	15
3:77603987:A:G	0.723	NA	15	15	15	15	15	15	15	15	15	15	15	15	15	15	15	15	15	15	15	15	15	15	15	15	15	15	15	15	15	15	15	15	15	15	15	15	15	15	15	15	15	15	15	15	15	15	15
3:77604044:A:T	0.791	7	15	15	15	15	15	15	15	15	15	15	15	15	15	15	15	15	15	15	15	15	15	15	15	15	15	15	15	15	15	15	15	15	15	15	15	15	15	15	15	15	15	15	15	15	15	15	15
3:77604119:A:G	0.916	NA	15	15	15	15	15	15	15	15	15	15	15	15	15	15	15	15	15	15	15	15	15	15	15	15	15	15	15	15	15	15	15	15	15	15	15	15	15	15	15	15	15	15	15	15	15	15	15
3:77604605:A:T	4.201	6	15	15	15	15	15	15	15	15	15	15	15	15	15	15	15	15	15	15	15	15	15	15	15	15	15	15	15	15	15	15	15	15	15	15	15	15	15	15	15	15	15	15	15	15	15	15	15
3:77604736:C:CTCTA	1.16	NA	15	15	15	15	15	15	15	15	15	15	15	15	15	15	15	15	15	15	15	15	15	15	15	15	15	15	15	15	15	15	15	15	15	15	15	15	15	15	15	15	15	15	15	15	15	15	15
3:77604816:A:G	2.645	NA	15	15	15	15	15	15	15	15	15	15	15	15	15	15	15	15	15	15	15	15	15	15	15	15	15	15	15	15	15	15	15	15	15	15	15	15	15	15	15	15	15	15	15	15	15	15	15
3:77604824:A:G	0.922	NA	15	15	15	15	15	15	15	15	15	15	15	15	15	15	15	15	15	15	15	15	15	15	15	15	15	15	15	15	15	15	15	15	15	15	15	15	15	15	15	15	15	15	15	15	15	15	15
3:77605226:T:TG	0.096	NA	15	15	15	15	15	15	15	15	15	15	15	15	15	15	15	15	15	15	15	15	15	15	15	15	15	15	15	15	15	15	15	15	15	15	15	15	15	15	15	15	15	15	15	15	15	15	15
3:77605552:A:C	0.305	NA	15	15	15	15	15	15	15	15	15	15	15	15	15	15	15	15	15	15	15	15	15	15	15	15	15	15	15	15	15	15	15	15	15	15	15	15	15	15	15	15	15	15	15	15	15	15	15
3:77605566:C:T	5.64	NA	15	15	15	15	15	15	15	15	15	15	15	15	15	15	15	15	15	15	15	15	15	15	15	15	15	15	15	15	15	15	15	15	15	15	15	15	15	15	15	15	15	15	15	15	15	15	15
3:77605621:A:C	0.043	NA	15	15	15	15	15	15	15	15	15	15	15	15	15	15	15	15	15	15	15	15	15	15	15	15	15	15	15	15	15	15	15	15	15	15	15	15	15	15	15	15	15	15	15	15	15	15	15
3:77605757:A:T	3.339	7	15	15	15	15	15	15	15	15	15	15	15	15	15	15	15	15	15	15	15	15	15	15	15	15	15	15	15	15	15	15	15	15	15	15	15	15	15	15	15	15	15	15	15	15	15	15	15
3:77605869:A:C	2.335	NA	15	15	15	15	15	15	15	15	15	15	15	15	15	15	15	15	15	15	15	15	15	15	15	15	15	15	15	15	15	15	15	15	15	15	15	15	15	15	15	15	15	15	15	15	15	15	15
3:77606267:A:T	2.394	7	15	15	15	15	15	15	15	15	15	15	15	15	15	15	15	15	15	15	15	15	15	15	15	15	15	15	15	15	15	15	15	15	15	15	15	15	15	15	15	15	15	15	15	15	15	15	15
3:77606280:C:T	0.114	NA	15	15	15	15	15	15	15	15	15	15	15	15	15	15	15	15	15	15	15	15	15	15	15	15	15	15	15	15	15	15	15	15	15	15	15	15	15	15	15	15	15	15	15	15	15	15	15
3:77606759:A:AAATTTT	0.435	NA	15	15	15	15	15	15	15	15	15	15	15	15	15	15	15	15	15	15	15	15	15	15	15	15	15	15	15	15	15	15	15	15	15	15	15	15	15	15	15	15	15	15	15	15	15	15	15
3:77607569:C:T	1.056	7	15	15	15	15	15	15	15	15	15	15	15	15	15	15	15	15	15	15	15	15	15	15	15	15	15	15	15	15	15	15	15	15	15	15	15	15	15	15	15	15	15	15	15	15	15	9	15
3:77607618:A:G	10.15	NA	15	15	15	15	15	15	15	15	15	15	15	15	15	15	15	15	15	15	15	15	15	15	15	15	15	15	15	15	15	15	15	15	15	15	15	15	15	15	15	15	15	15	15	15	15	9	15
3:77607719:G:T	9.589	7	15	15	15	15	15	15	15	15	15	15	15	15	15	15	15	15	15	15	15	15	15	15	15	15	15	15	15	15	15	15	15	15	15	15	15	15	15	15	15	15	15	15	15	15	15	9	15
3:77608666:A:G	1.371	6	15	15	15	15	15	15	15	15	15	15	15	15	15	15	15	15	15	15	15	15	15	15	15	15	15	15	15	15	15	15	15	15	15	15	15	15	15	15	15	15	15	15	15	15	15	15	15
3:77609047:C:T	1.283	NA	15	15	15	15	15	15	15	15	15	15	15	15	15	15	15	15	15	15	15	15	15	15	15	15	15	15	15	15	15	15	15	15	15	15	15	15	15	15	15	15	15	15	15	15	15	15	15
3:77609345:C:T	12.48	5	15	15	15	15	15	15	15	15	15	15	15	15	15	15	15	15	15	15	15	15	15	15	15	15	15	15	15	15	15	15	15	15	15	15	15	15	15	15	15	15	15	15	15	15	15	15	9
3:77609655:A:C	0.382	7	15	15	15	15	15	15	15	15	15	15	15	15	15	15	15	15	15	15	15	15	15	15	15	15	15	15	15	15	15	15	15	15	15	15	15	15	15	15	15	15	15	15	15	15	15	15	15
3:77609875:A:G	14.59	7	15	15	15	15	15	15	15	15	15	15	15	15	15	15	15	15	15	15	15	15	15	15	15	15	15	15	15	15	15	15	15	15	15	15	15	15	15	15	15	15	15	15	15	15	15	15	15
3:77615539:C:T	4.66	NA	15	15	7	15	15	15	15	15	15	15	15	15	15	7	15	7	15	7	7	7	15	15	15	15	15	15	15	15	15	15	15	15	15	15	15	15	15	15	15	9	15	15	15	15	15	15	15
3:77617219:C:G	0.806	7	15	15	15	15	15	15	15	15	15	15	15	15	15	15	15	15	15	15	15	15	15	15	15	15	15	15	15	15	15	15	15	15	15	15	15	15	15	15	15	15	15	15	15	15	15	15	15
3:77619393:G:T	7.522	NA	15	15	15	15	15	15	15	15	15	15	15	15	15	15	15	15	15	15	15	15	15	15	15	15	15	15	15	15	15	15	15	15	15	15	15	15	15	15	15	9	15	15	15	15	15	15	15
3:77624784:C:T	7.363	NA	15	15	15	15	15	15	15	15	15	15	15	15	15	15	15	15	15	15	15	15	15	15	15	15	15	15	15	15	15	15	15	15	15	15	15	15	15	15	15	15	15	9	15	15	15	15	15
3:77629576:A:C	2.999	6	15	15	15	15	15	15	15	15	15	15	15	15	15	15	15	15	15	15	15	15	15	15	15	15	15	15	15	15	15	15	15	15	15	15	15	15	15	15	15	15	15	15	15	15	15	15	15
3:77630267:C:T	0.807	NA	15	15	15	15	15	15	15	15	15	15	15	15	15	15	15	15	15	15	15	15	15	15	15	15	15	15	15	15	15	15	15	15	15	15	15	15	15	15	15	15	15	15	15	15	15	15	15
3:77630462:C:T	5.734	NA	15	15	15	15	15	15	15	15	15	15	15	15	15	15	15	15	15	15	15	15	15	15	15	15	15	15	15	15	15	15	15	15	15	15	15	15	15	15	15	15	15	15	15	15	15	15	15
3:77632127:C:G	0.65	6	15	15	15	15	15	15	15	15	15	15	15	15	15	15	15	15	15	15	15	15	15	15	15	15	15	15	15	15	15	15	15	15	15	15	15	15	15	15	15	15	15	15	15	15	15	15	15
3:77632302:A:C	0.452	NA	15	15	15	15	15	15	15	15	15	15	15	15	15	15	15	15	15	15	15	15	15	15	15	15	15	15	15	15	15	15	15	15	15	15	15	15	15	15	15	15	15	15	15	15	15	15	15
3:77633886:A:C	16.14	NA	15	15	15	15	15	15	15	15	15	15	15	15	15	15	15	15	15	15	15	15	15	15	15	15	15	15	15	15	15	15	15	15	15	15	15	15	15	15	15	15	15	15	15	15	15	15	15
3:77635029:G:T	7.712	NA	15	15	15	15	15	15	15	15	15	15	2	15	15	15	15	15	15	15	15	15	15	15	15	15	15	15	15	15	15	15	15	15	15	15	15	15	15	15	15	15	15	15	15	15	15	15	15
3:77635154:C:T	5.118	NA	15	15	15	15	15	15	15	15	15	15	2	15	15	15	15	15	15	15	15	15	15	15	15	15	15	15	15	15	15	15	15	15	15	15	15	15	15	15	15	15	15	15	15	15	15	15	15
3:77635242:A:G	1.613	NA	15	15	15	15	15	15	15	15	15	15	2	15	15	15	15	15	15	15	15	15	15	15	15	15	15	15	15	15	15	15	15	15	15	15	15	15	15	15	15	15	15	15	15	15	15	15	15
3:77635691:C:T	17.73	NA	15	15	15	15	15	15	15	15	15	15	15	15	15	15	15	15	15	15	15	15	15	15	15	15	15	15	15	15	15	15	15	15	15	15	15	15	15	15	15	15	15	15	15	15	15	15	15
3:77636752:C:G	3.555	6	15	15	15	15	15	15	15	15	15	15	15	15	15	15	15	15	15	15	15	15	15	15	15	15	15	15	15	15	15	15	15	15	15	15	15	15	15	15	15	15	15	15	15	15	15	15	15
3:77636880:A:G	1.278	NA	15	15	15	15	15	15	15	15	15	15	15	15	15	15	15	15	15	15	15	15	15	15	15	15	15	15	15	15	15	15	15	15	15	15	15	15	15	15	15	15	15	15	15	15	15	15	15
3:77637025:A:G	1.208	NA	15	15	15	15	15	15	15	15	15	15	15	15	15	15	15	15	15	15	15	15	15	15	15	15	15	15	15	15	15	15	15	15	15	15	15	15	15	15	15	15	15	15	15	15	15	15	15
3:77637321:C:T	4.943	NA	15	15	15	15	15	15	15	15	15	15	15	15	15	15	15	15	15	15	15	15	15	15	15	15	15	15	15	15	15	15	15	15	15	15	15	15	15	15	15	15	15	15	15	15	15	15	15
3:77637652:C:CA	2.771	NA	15	15	15	15	15	15	15	15	15	15	15	15	15	15	15	15	15	15	15	15	15	15	15	15	15	15	15	15	15	15	15	15	15	15	15	15	15	15	15	15	15	15	15	15	15	15	15
3:77638713:A:C	1.296	6	15	15	15	15	15	15	15	15	15	15	15	15	15	15	15	15	15	15	15	15	15	15	15	15	15	15	15	15	15	15	15	15	15	15	15	15	15	15	15	15	15	15	15	15	15	15	15
3:77639136:A:G	1.293	NA	15	15	15	15	15	15	15	15	15	15	15	15	15	15	15	15	15	15	15	15	15	15	15	15	15	15	15	15	15	15	15	15	15	15	15	15	15	15	15	15	15	15	15	15	15	15	15
3:77641892:A:G	0.242	NA	15	15	15	15	15	15	15	15	15	15	15	15	15	15	15	15	15	15	15	15	15	15	15	15	15	15	15	15	15	15	15	15	15	15	15	15	15	15	15	15	15	15	15	15	15	15	15
3:77641929:C:T	5.101	NA	15	15	15	15	15	15	15	15	15	15	15	15	15	15	15	15	15	15	15	15	15	15	15	15	15	15	15	15	15	15	15	15	15	15	15	15	15	15	15	15	15	15	15	15	15	15	15
3:77642438:A:G	6.918	6	15	15	15	15	15	15	15	15	15	15	15	15	15	15	15	15	15	15	15	15	15	15	15	15	15	15	15	15	15	15	15	15	15	15	15	15	15	15	15	15	15	15	15	15	15	15	15
3:77643174:G:T	3.833	7	15	15	15	15	15	15	15	15	15	15	15	15	15	15	15	15	15	15	15	15	15	15	15	15	15	15	15	15	15	15	15	15	15	15	15	15	15	15	15	15	15	15	15	15	15	15	15
3:77643650:G:T	0.479	NA	15	15	15	15	15	15	15	15	15	15	15	15	15	15	15	15	15	15	15	15	15	15	15	15	15	15	15	15	15	15	15	15	15	15	15	15	15	15	15	15	15	15	15	15	15	15	15
3:77644039:A:G	1.592	6	15	15	15	15	15	15	15	15	15	15	15	15	15	15	15	15	15	15	15	15	15	15	15	15	15	15	15	15	15	15	15	15	15	15	15	15	15	15	15	15	15	15	15	15	15	15	15
3:77645417:C:G	0.529	7	15	15	15	15	15	15	15	15	15	15	15	15	15	15	15	15	15	15	15	15	15	15	15	15	15	15	15	15	15	15	15	15	15	15	15	15	15	15	15	15	15	15	15	15	15	15	15
3:77645984:A:G	3.543	NA	15	15	15	15	15	15	15	15	15	15	15	15	15	15	15	15	15	15	15	15	15	15	15	15	15	15	15	15	15	15	15	15	15	15	15	15	15	15	15	15	15	15	15	15	15	15	15
3:77646863:G:GGA	0.373	NA	15	15	15	15	15	15	15	15	15	15	15	15	15	15	15	15	15	15	15	15	15	15	15	15	15	15	15	15	15	15	15	15	15	15	15	15	15	15	15	15	15	15	15	9	15	15	15
3:77647585:A:AAT	2.139	NA	15	15	15	15	15	15	15	15	15	15	15	15	15	15	15	15	15	15	15	15	15	15	15	15	15	9	15	15	15	15	15	15	15	15	15	15	15	15	15	15	15	15	15	9	15	15	15
3:77647585:AAT:AATAT	NA	NA	15	15	15	15	15	15	15	15	15	15	15	15	15	15	15	15	15	15	15	15	15	15	15	15	15	9	15	15	15	15	15	15	15	15	15	15	15	15	15	15	15	15	15	9	15	15	15
3:77647678:G:GTATATATA	0.523	NA	15	15	15	15	15	15	15	15	15	15	15	15	15	15	15	15	15	15	15	15	15	15	15	15	9	15	15	15	15	15	15	15	15	15	15	15	15	15	15	15	15	15	15	9	15	15	15
3:77648392:A:AATAG	1.384	NA	15	15	15	15	15	15	15	15	15	15	15	15	15	15	15	15	15	15	15	15	15	15	15	15	9	9	15	15	15	15	15	15	15	15	15	15	15	15	15	15	15	15	15	15	15	15	15
3:77648741:A:G	4.843	6	15	15	15	15	15	15	15	15	15	15	15	15	15	15	15	15	15	15	15	15	15	15	15	15	15	15	15	15	15	15	15	15	15	15	15	15	15	15	15	15	15	15	15	15	15	15	15
3:77649190:C:T	4.029	5	15	15	15	15	15	15	15	15	15	15	15	15	15	15	15	15	15	15	15	15	15	15	15	15	15	15	15	15	15	15	15	15	15	15	15	15	15	15	15	15	15	15	15	15	15	15	15
3:77650239:C:T	2.393	6	15	15	15	15	15	15	15	15	15	15	15	15	15	15	15	15	15	15	15	15	15	15	15	15	15	15	15	15	15	15	15	15	15	15	15	15	15	15	15	15	15	15	15	15	15	15	15
3:77650694:C:T	11.1	7	15	15	15	15	15	15	15	15	15	15	15	15	15	15	15	15	15	15	15	15	15	15	15	15	15	15	15	15	15	15	15	15	15	15	15	15	15	15	15	15	15	15	15	15	15	15	15
3:77650799:C:T	15.42	NA	15	15	15	15	15	15	15	15	15	15	15	15	15	15	15	15	15	15	15	15	15	15	15	15	15	15	15	15	15	15	15	15	15	15	15	15	15	15	15	15	15	15	15	15	15	15	15
3:77654270:A:G	0.416	NA	15	15	15	15	15	15	15	15	15	15	15	15	15	15	15	15	15	15	15	15	15	15	15	15	15	15	15	15	15	15	15	15	15	15	15	15	15	15	15	15	15	15	15	15	15	15	15
3:77655364:A:C	0.532	NA	7	15	15	15	15	15	15	15	15	15	15	15	15	7	15	7	15	7	15	15	15	15	15	15	15	15	15	15	15	15	15	15	15	15	15	15	15	15	15	15	15	15	15	15	15	15	15
3:77655370:G:GA	0.588	NA	7	15	15	15	15	15	15	15	15	15	15	15	15	7	15	7	15	7	15	15	15	15	15	15	15	15	15	15	15	15	15	15	15	15	15	15	15	15	15	15	15	15	15	15	15	15	15
3:77655818:A:C	3.509	NA	15	15	15	15	15	15	15	15	15	15	15	15	15	15	15	15	15	15	15	15	15	15	15	15	15	15	15	15	15	15	15	15	15	15	15	15	15	15	15	15	15	15	15	15	15	15	15
5:705470:A:G	4.707	6	15	15	14	14	15	14	15	15	15	15	14	15	14	14	14	10	14	14	14	14	15	15	15	14	14	14	14	15	14	14	14	15	14	14	15	15	15	15	15	15	14	15	15	14	15	15	15
5:705938:C:T	2.046	7	15	15	14	14	15	14	15	15	15	15	14	15	14	14	14	14	14	14	14	14	15	15	15	14	14	14	14	15	14	14	14	15	14	14	15	15	15	15	15	15	14	15	15	14	15	15	15
5:706312:A:T	3.935	4	15	15	14	14	15	14	15	15	15	15	14	15	14	14	14	14	14	14	14	14	15	15	15	14	14	14	14	15	7	7	14	15	14	14	15	15	15	15	15	15	14	15	15	14	15	15	15
5:706437:C:T	3.875	3a	15	15	14	14	15	14	15	15	15	15	14	15	14	14	14	14	14	14	14	14	15	15	15	14	14	14	14	15	7	2	14	15	14	14	15	15	15	15	15	15	14	15	15	14	15	15	15
5:706555:A:G	4.515	7	15	15	14	14	15	14	15	15	15	15	14	15	14	14	14	14	14	14	14	14	15	15	15	14	14	14	14	15	7	2	14	15	14	14	15	15	15	15	15	15	14	15	15	14	15	15	15
5:706557:C:T	4.395	7	15	15	14	14	15	14	15	15	15	15	14	15	14	14	14	14	14	14	14	14	15	15	15	14	14	14	14	15	7	2	14	15	14	14	15	15	15	15	15	15	14	15	15	14	15	15	15
5:706584:C:CA	1.199	NA	15	15	14	14	15	14	15	15	15	15	14	15	14	14	14	14	14	14	14	14	15	15	15	14	14	14	14	15	7	2	14	15	14	14	15	15	15	15	15	15	14	15	15	14	15	15	15
5:706797:A:C	3.661	6	15	15	15	14	15	14	15	15	15	15	14	15	14	14	14	14	14	14	14	14	15	15	15	14	14	14	14	15	14	14	14	15	14	14	15	15	15	15	15	15	14	15	15	14	15	15	15
5:707472:A:G	4.035	7	15	15	15	14	15	14	15	15	15	15	15	15	14	14	14	15	14	14	14	14	15	15	15	14	14	14	14	15	14	14	14	15	14	14	15	15	15	15	15	15	14	15	15	14	15	15	15
5:708980:C:T	1.648	5	15	15	9	14	15	14	15	9	15	9	9	15	14	14	9	15	14	14	14	9	15	9	15	13	14	14	9	15	13	14	14	15	14	14	9	15	15	15	15	15	15	15	15	14	15	15	15
5:709572:A:G	2.019	5	15	15	9	14	9	14	5	9	9	9	9	15	9	9	9	9	14	14	14	9	9	9	15	9	14	14	9	15	13	13	14	14	14	13	9	15	15	15	15	15	15	15	15	14	15	15	15
5:715767:C:T	0.739	NA	15	15	15	14	15	14	5	15	5	4	14	15	15	14	15	15	14	15	14	15	15	15	15	14	14	14	5	15	14	14	14	14	14	14	15	15	15	15	15	15	14	15	15	15	15	14	15
5:716207:A:T	0.284	5	15	15	15	14	15	14	5	15	5	4	14	15	15	14	15	15	14	15	14	15	15	15	15	14	14	14	5	15	14	14	14	14	14	14	15	15	15	15	15	15	14	15	14	15	15	14	15
5:719581:C:G	2.53	7	15	15	15	14	15	14	5	15	8	5	14	15	15	14	15	14	14	15	14	15	15	15	15	14	14	14	9	15	14	9	14	9	14	9	9	15	15	15	9	15	14	15	14	9	15	9	15
5:722310:A:G	5.634	5	15	15	15	15	15	14	15	15	9	5	14	15	15	14	15	15	14	15	14	15	15	15	15	14	14	14	15	15	14	15	14	15	15	14	15	15	15	15	15	15	15	15	15	15	15	15	15
5:722691:A:G	3.243	5	15	15	15	15	15	14	15	15	15	5	14	15	15	14	15	15	14	15	14	15	15	15	15	15	14	14	15	15	14	15	14	15	15	14	15	15	15	15	15	15	15	15	15	15	15	15	15
5:723000:C:T	2.196	5	15	15	15	15	15	14	15	15	15	5	14	15	15	14	15	15	14	15	14	15	15	15	15	15	14	14	15	15	14	15	14	15	15	14	15	15	15	15	15	15	15	15	15	15	15	15	15
5:731888:C:G	0.95	5	15	15	15	15	15	14	15	15	4	4	14	15	15	14	15	15	14	15	14	15	15	9	14	5	14	14	5	15	9	14	14	15	5	14	15	15	15	15	15	15	15	15	15	15	15	15	15
5:732300:C:T	0.034	5	15	15	15	15	15	14	15	15	4	4	14	15	15	14	15	15	14	15	14	15	15	9	14	4	14	14	4	15	9	14	14	15	5	13	15	15	15	15	15	15	15	5	15	15	15	15	15
5:732378:A:G	0.063	5	15	15	15	15	15	14	15	15	4	4	14	15	15	14	15	15	14	15	14	15	15	9	14	4	14	14	4	15	9	14	14	15	5	13	15	15	15	15	15	15	15	5	15	15	15	15	15
5:732478:C:T	0.414	4	15	15	15	15	15	2	15	15	4	4	14	15	15	14	15	15	14	15	14	15	15	9	14	5	14	14	4	15	9	14	14	15	5	13	9	15	15	15	15	15	15	5	15	15	15	15	15
5:732598:C:G	0.024	2b	15	15	15	15	15	2	15	15	4	4	14	15	15	14	15	15	14	15	14	15	15	9	14	5	14	14	4	15	9	14	14	15	5	13	9	15	15	15	15	15	15	5	15	15	15	15	15
5:732599:A:G	0.65	2b	15	15	15	15	15	2	15	15	4	4	14	15	15	14	15	15	14	15	14	15	15	9	14	5	14	14	4	15	9	14	14	15	5	13	9	15	15	15	15	15	15	5	15	15	15	15	15
5:732882:C:T	0.099	4	15	15	15	15	15	14	15	15	4	4	14	15	15	14	14	15	13	15	14	15	15	9	14	4	14	14	4	15	15	14	14	15	5	13	9	15	15	15	15	15	15	5	15	15	15	15	15
5:734004:A:G	0.063	5	15	15	15	15	15	14	15	15	5	5	14	15	15	14	14	15	13	15	14	15	15	15	14	15	14	14	5	15	15	14	14	15	5	14	15	15	15	15	15	15	15	5	15	15	15	15	15
5:737422:A:T	2.127	7	15	15	15	15	15	14	15	15	5	5	13	15	14	14	15	15	14	15	14	15	15	15	14	15	14	14	5	15	14	14	14	15	5	14	15	15	15	15	15	15	15	5	15	15	15	14	15
5:741736:G:T	0.302	5	15	15	15	15	15	14	15	15	5	5	14	15	14	14	15	15	14	15	14	15	15	15	15	15	14	14	5	15	15	14	15	15	5	14	15	15	15	15	15	15	15	5	15	15	15	15	15
5:741999:A:G	0.379	NA	15	15	15	15	15	14	15	15	5	4	15	15	14	14	15	15	14	15	14	15	15	15	15	15	14	14	5	15	15	14	15	15	5	14	15	15	15	15	15	15	15	5	15	15	15	15	15
5:742139:A:T	0.711	5	15	15	15	15	15	14	15	15	5	4	15	15	14	14	15	15	14	15	14	15	15	15	15	15	14	14	5	15	15	14	15	15	5	14	15	15	15	15	15	15	15	5	15	15	15	15	15
5:742739:C:T	0.351	5	15	15	15	15	15	14	15	15	5	4	15	15	14	14	15	15	14	15	14	15	15	15	15	15	14	14	5	14	15	14	15	15	5	14	15	15	15	15	15	15	15	5	15	15	15	15	15
5:744275:C:T	0.266	5	15	15	15	15	15	14	5	15	4	8	15	15	14	15	15	15	13	15	15	15	15	15	15	15	14	14	4	14	15	14	15	15	5	14	15	15	15	15	15	15	15	5	15	15	15	15	15
5:745275:A:T	0.769	5	15	15	15	15	15	14	5	15	5	5	15	15	14	15	15	15	14	15	15	15	15	5	15	15	14	14	5	14	15	14	15	15	5	14	15	15	15	15	15	15	15	5	15	15	15	15	15
5:746870:A:C	4.984	2b	15	15	15	15	15	5	5	15	5	4	15	15	14	15	15	15	14	15	15	15	15	5	15	15	14	14	7	14	15	15	15	15	5	14	15	15	15	15	15	15	15	5	15	15	15	15	15
5:760056:C:T	3.755	NA	15	15	15	15	9	7	15	15	5	5	15	15	14	15	15	15	13	15	15	15	5	6	15	15	14	14	5	13	15	15	15	15	5	7	15	15	15	15	15	7	15	5	15	15	7	15	15
5:134422204:C:T	2.165	NA	15	15	14	15	9	12	15	15	14	14	14	15	15	15	14	14	14	14	14	15	15	7	14	14	14	15	15	15	14	14	14	14	14	13	14	14	15	15	15	15	15	14	14	14	15	14	15
5:134422299:C:G	0.517	6	15	15	14	15	9	12	15	15	14	14	14	15	15	15	14	14	14	14	14	15	15	7	14	14	14	15	15	15	14	14	14	14	14	13	14	14	15	15	15	15	15	14	14	14	15	14	15
5:134427655:A:AG	1.828	NA	15	15	14	15	14	14	15	15	14	14	14	15	15	15	14	14	14	14	15	15	15	15	14	14	14	15	15	15	14	14	14	14	14	14	14	14	15	15	15	15	15	15	14	15	15	14	15
5:134432390:A:G	2.311	NA	15	14	15	15	15	14	15	15	14	14	14	15	15	15	14	15	5	14	15	15	15	15	13	14	13	15	7	5	14	13	13	14	13	13	14	13	15	15	15	15	15	15	14	15	15	14	15
5:134436352:A:G	5.377	NA	15	14	15	15	1	13	15	15	14	14	14	15	15	15	14	15	4	15	15	14	15	14	14	14	14	15	15	5	14	14	14	14	14	13	14	14	15	15	15	15	15	15	14	15	15	15	15
5:134439287:C:T	0.216	NA	15	14	15	15	14	14	15	15	14	14	15	15	15	15	14	15	14	15	15	14	15	14	14	15	14	15	15	5	14	14	14	14	14	14	14	13	15	15	15	15	15	15	14	15	15	15	15
5:134440426:A:G	0.46	NA	15	14	15	15	14	14	15	15	14	14	15	15	15	15	14	15	5	15	15	14	15	5	14	15	14	15	15	7	15	7	14	14	14	14	14	14	15	15	15	15	15	15	14	15	15	15	15
5:134441457:A:G	5.123	NA	15	14	15	15	14	14	15	15	14	13	15	15	15	15	14	15	5	15	15	14	15	5	14	15	14	15	15	7	5	14	14	14	14	13	14	14	15	15	15	15	15	15	14	15	15	15	15
5:134443606:A:G	6.237	NA	15	14	15	15	14	14	15	15	14	13	15	5	15	15	14	15	14	15	15	14	15	5	14	14	13	15	15	5	5	14	14	14	14	14	14	14	15	15	15	15	15	15	14	15	15	15	15
5:134444982:A:C	2.296	NA	15	14	15	15	14	14	15	15	14	13	15	5	15	14	14	15	14	15	15	14	15	5	13	14	13	15	15	5	5	14	14	14	14	14	14	14	15	15	15	15	15	15	15	15	15	15	15
5:134446275:G:T	7.676	5	15	14	15	15	14	14	15	15	13	14	15	5	15	14	14	15	13	15	15	14	15	5	13	14	13	15	15	5	5	14	14	14	14	14	14	14	15	15	15	15	15	15	15	15	15	15	15
5:134446395:A:G	17.78	NA	15	14	15	15	14	14	15	15	13	14	15	5	15	14	14	15	13	15	15	14	15	5	13	14	13	15	15	5	5	14	14	14	14	14	14	14	15	15	15	15	15	15	15	15	15	15	15
5:134447159:G:T	16.23	4	15	14	15	15	14	14	15	15	13	14	15	7	15	14	14	15	12	15	15	14	15	5	13	14	13	15	15	7	5	14	14	14	13	14	14	14	15	15	15	15	15	15	15	15	15	15	15
5:134448607:A:ATTTT	0.488	NA	15	14	15	15	15	14	15	15	14	14	15	15	14	14	14	15	14	15	15	14	15	5	14	14	14	15	15	5	5	14	14	14	14	14	14	14	15	15	15	15	15	15	15	15	15	15	15
5:134448701:A:C	0.169	7	15	14	15	15	15	14	15	15	14	14	15	15	14	14	14	15	14	15	15	14	15	5	14	14	14	15	15	5	5	14	14	14	14	14	14	14	15	15	15	15	15	15	15	15	15	15	15
5:134450121:C:G	2.784	7	15	14	15	15	15	14	15	15	14	13	15	15	14	14	14	15	13	14	15	14	15	5	14	14	14	15	15	5	5	14	14	14	14	14	14	14	15	15	15	15	15	15	15	15	15	15	15
5:134450662:C:T	0.44	4	15	14	15	15	15	13	15	15	14	14	15	15	14	14	14	15	13	14	15	14	15	5	14	14	14	15	15	7	5	14	14	14	14	14	14	14	15	15	15	15	15	15	15	15	15	15	15
5:134451317:C:G	19.21	5	15	14	15	15	15	14	15	15	14	14	15	15	14	14	14	15	7	14	15	14	15	5	14	14	14	15	15	7	5	14	14	14	14	14	14	14	15	15	15	15	15	15	15	15	15	15	15
5:134451465:A:G	1.38	5	15	14	15	15	15	14	15	15	14	14	15	15	14	14	14	15	7	14	15	14	15	5	14	14	14	15	15	7	5	14	14	15	14	14	14	14	15	15	15	15	15	15	15	15	15	15	15
5:134451525:A:C	0.716	5	15	14	15	15	15	14	15	15	14	14	15	15	14	14	14	15	7	14	15	14	15	5	14	14	14	15	15	7	5	14	14	15	14	14	14	14	15	15	15	15	15	15	15	15	15	15	15
5:134452379:C:G	0.255	6	15	14	15	15	15	14	15	15	14	14	15	15	14	15	14	15	5	14	15	14	15	5	14	14	14	15	15	5	7	14	14	15	14	14	14	14	15	15	15	15	15	15	15	15	15	15	15
5:134452410:C:T	0.103	6	15	14	15	15	15	14	15	15	14	14	15	15	14	15	14	15	5	14	15	14	15	5	14	14	14	15	15	5	7	14	14	15	14	14	14	14	15	15	15	15	15	15	15	15	15	15	15
5:134452529:C:T	0.599	4	15	14	15	15	15	14	15	15	14	14	15	15	14	15	14	15	5	14	15	14	15	5	14	14	14	15	15	5	7	14	14	15	14	14	14	14	15	15	15	15	15	15	15	15	15	15	15
5:134452597:A:G	4.737	4	15	14	15	15	15	14	15	15	14	14	15	15	14	15	14	15	5	14	15	14	15	5	14	14	14	15	15	5	7	14	14	15	14	14	14	14	15	15	15	15	15	15	15	15	15	15	15
5:134453073:C:T	2.649	7	15	14	15	15	15	14	15	15	13	13	15	15	14	15	14	15	5	14	15	14	15	5	14	14	14	15	15	5	7	14	14	15	14	14	14	14	15	15	15	15	15	15	15	15	15	15	15
5:134453390:A:G	2.737	5	15	14	15	15	15	14	15	15	13	13	15	15	14	15	14	15	5	14	15	14	15	5	14	14	14	14	15	5	7	14	14	15	14	14	14	14	15	15	15	15	15	15	15	15	15	15	15
8:71464551:C:T	3.126	6	15	15	15	5	15	14	15	15	15	15	15	15	15	15	15	15	15	15	15	15	15	15	15	15	15	15	15	15	15	15	15	15	15	14	15	15	15	15	15	15	15	15	15	14	15	15	15
8:71472044:C:G	1.727	6	15	15	15	5	15	15	15	15	15	15	15	15	15	15	15	15	15	15	15	15	15	15	5	15	5	5	15	7	15	15	15	15	15	15	15	15	15	15	15	15	15	15	15	15	15	15	15
8:71474355:A:G	0.643	6	15	15	15	5	15	15	15	15	15	15	15	15	15	15	15	15	15	15	15	15	15	15	5	15	5	5	15	5	15	15	15	15	15	15	15	15	15	15	15	15	15	15	15	15	15	15	15
8:71482998:T:TA	3.369	NA	15	15	15	5	5	5	15	15	15	15	5	15	5	15	5	15	5	15	15	15	15	15	5	15	5	5	15	5	15	15	5	15	5	15	15	15	5	5	5	15	15	15	15	15	5	5	15
8:71485350:A:C	6.658	1f	15	15	15	5	5	5	5	15	5	5	5	15	5	5	5	5	4	15	5	5	5	15	4	15	4	4	4	4	4	5	5	5	4	5	5	5	5	5	5	5	5	15	4	5	5	4	5
8:71488342:A:C	7.205	6	5	5	4	5	4	4	5	4	4	4	4	4	4	4	4	4	4	5	4	4	5	5	4	4	4	4	4	4	4	4	4	4	4	4	5	4	5	5	5	5	4	4	4	4	4	4	5
8:71505831:T:TA	2.291	NA	5	5	4	5	5	5	5	5	4	4	4	5	4	4	4	4	4	5	4	4	5	15	4	4	4	4	4	4	4	4	4	4	4	4	4	4	4	4	4	4	4	4	4	4	4	4	4
8:71506634:C:G	2.766	6	5	5	4	5	5	5	5	5	4	4	4	5	4	4	4	4	4	5	4	4	5	15	4	4	4	4	4	4	4	4	4	4	4	4	5	4	4	4	4	4	4	4	4	4	4	4	4
8:71519924:C:CCCGAG	15.61	NA	1	1	1	1	1	1	1	1	1	1	1	1	1	1	1	1	1	1	1	1	1	1	1	1	1	1	1	1	1	1	1	1	1	1	1	1	1	1	1	1	1	3	1	3	1	1	1
8:71530500:C:T	4.311	6	5	15	15	15	15	15	15	15	15	15	15	15	15	15	15	15	5	15	15	15	15	15	15	15	15	5	15	15	15	15	15	15	15	15	15	15	15	15	5	15	15	15	15	7	15	15	15
8:71533344:A:T	5.597	5	15	15	15	15	15	15	15	15	15	15	15	15	15	15	15	15	5	15	15	15	15	15	15	15	15	7	15	15	15	15	15	15	15	15	15	15	15	15	15	15	15	15	15	15	15	15	15
8:71537192:A:G	0.117	6	15	15	15	15	15	15	15	15	15	15	15	15	15	15	15	15	15	15	15	15	15	15	15	15	15	15	15	15	15	15	15	15	15	15	15	15	15	15	15	15	15	15	15	15	15	15	15
8:71537493:A:AT	8.223	NA	15	15	15	15	15	15	15	15	15	15	15	15	15	15	15	15	15	15	15	15	15	15	15	15	15	15	15	15	15	15	15	15	15	15	15	15	15	15	15	15	15	15	15	15	15	15	15
8:71540098:C:G	0.794	7	15	15	15	15	15	15	15	15	15	15	9	15	15	15	9	15	15	15	15	15	15	15	15	15	15	15	15	15	15	15	15	5	15	15	15	5	15	15	15	15	15	15	15	15	15	15	15
8:71543315:A:G	2.591	5	9	15	9	15	9	9	9	9	9	15	8	9	9	9	9	9	9	15	9	9	15	9	9	9	5	5	9	15	9	15	15	5	7	7	15	5	7	7	7	7	7	7	7	7	7	9	7
8:71544246:C:T	2.689	6	9	15	8	15	8	5	15	9	9	15	5	9	9	9	9	9	5	9	9	9	5	15	5	8	5	5	8	15	9	15	15	5	5	7	15	5	15	7	7	5	7	7	5	7	5	5	7
8:71546963:C:T	3.117	1f	7	5	5	15	5	5	5	15	5	5	5	5	7	7	7	7	5	7	5	5	5	15	4	4	4	5	5	5	5	5	5	5	5	5	5	5	15	5	5	5	5	5	5	5	5	5	5
8:71548751:A:G	1.213	6	5	5	5	15	5	5	5	15	4	5	5	5	5	5	5	4	5	5	5	4	5	15	4	4	4	4	5	4	4	5	5	5	5	5	4	4	15	5	5	5	5	5	4	5	4	4	5
8:71551147:C:G	0.681	7	5	5	5	15	5	5	15	5	5	5	5	5	5	5	5	5	5	5	5	5	5	15	5	5	5	5	5	5	5	5	5	4	5	5	5	4	15	5	5	5	5	5	5	5	5	5	5
8:71551208:C:T	2.012	6	5	5	5	15	5	5	15	5	5	5	5	5	5	5	5	5	5	5	5	5	5	15	5	5	5	5	5	5	5	5	5	4	5	5	5	4	15	5	5	5	5	5	5	5	5	5	5
8:71555752:G:GT	0.302	NA	15	15	5	5	5	5	15	5	4	5	5	5	5	5	5	5	5	5	5	5	15	15	4	5	4	5	5	5	4	5	5	5	5	5	5	4	15	5	5	5	5	5	5	4	5	5	5
8:71555913:C:T	4.223	6	15	15	5	5	5	5	15	5	4	5	5	5	5	5	5	5	5	5	5	5	15	15	4	5	4	5	4	5	4	5	5	5	5	5	5	4	15	5	5	5	5	5	5	4	5	5	5
8:71557050:C:G	0.79	6	15	15	5	5	5	5	15	5	5	5	5	5	5	5	5	5	5	5	5	5	15	15	5	5	5	5	5	5	5	5	5	5	5	5	5	5	15	5	5	5	5	5	5	5	5	5	5
8:71558851:G:GT	1.179	NA	15	15	5	5	5	5	15	5	5	5	5	5	5	5	5	5	5	5	5	5	15	15	4	5	5	5	5	5	4	5	5	5	5	5	5	5	15	5	5	5	5	5	5	5	5	5	5
8:71564667:C:T	2.719	6	5	15	5	5	5	5	5	5	5	5	5	5	5	5	5	5	7	5	5	5	15	15	4	5	5	5	5	5	5	5	7	7	2	5	5	5	7	7	2	2	2	7	2	2	7	5	7
8:71565356:A:G	0.771	6	5	15	5	5	5	5	5	5	5	5	5	5	5	5	5	5	5	5	5	5	15	15	4	4	5	5	5	5	5	5	5	7	5	5	5	5	7	7	7	5	7	5	7	5	5	5	7
8:71565954:G:T	4.123	6	5	15	5	5	5	5	5	5	4	5	5	5	5	5	5	5	4	5	5	4	15	15	4	4	5	5	4	4	4	5	5	5	5	5	5	4	5	5	7	5	7	5	7	5	5	5	5
8:71566308:C:T	2.127	5	5	15	5	5	5	5	5	5	4	5	5	5	5	5	5	5	4	5	5	4	15	15	4	4	5	5	5	4	4	5	5	5	5	5	5	4	5	5	7	5	5	5	7	5	5	5	5
8:71568078:C:T	1.242	7	5	15	4	5	5	5	5	5	4	5	8	4	5	5	4	4	5	5	5	4	5	15	4	4	4	5	8	4	5	5	4	5	5	5	4	4	5	5	5	5	5	5	4	5	5	4	5
8:71569138:A:G	0.585	6	4	15	4	5	5	5	5	5	8	4	8	4	4	4	4	4	4	5	4	4	5	5	4	4	4	4	8	4	4	5	4	4	5	4	4	4	5	4	5	5	4	5	4	4	5	4	5
8:71570234:A:G	5.25	6	5	15	4	5	5	5	5	4	4	4	4	4	4	4	4	4	4	5	4	4	5	5	4	4	4	4	4	4	4	4	4	4	5	4	4	4	5	5	5	5	4	4	4	4	5	4	5
8:71570411:C:T	1.148	6	5	15	4	5	5	5	5	4	4	4	4	4	4	4	4	4	4	5	4	4	5	5	4	4	4	4	4	4	4	4	4	4	5	4	4	4	5	5	5	5	4	4	4	4	5	4	5
8:71570431:C:G	4.197	6	5	15	4	5	5	5	5	4	4	4	4	4	4	4	4	4	4	5	4	4	5	5	4	4	4	4	4	4	4	4	4	4	5	4	4	4	5	5	5	5	4	4	4	4	5	4	5
8:71570834:A:C	9.684	6	5	15	4	5	5	5	5	4	4	4	4	4	4	4	4	4	4	5	4	4	5	5	4	4	4	4	4	4	4	4	4	4	5	4	4	4	5	5	5	5	4	4	4	4	5	4	5
8:71570989:C:T	0.852	6	5	15	4	5	5	5	5	4	4	4	4	4	4	4	4	4	4	5	4	4	5	5	4	4	4	4	4	4	4	4	4	4	5	4	4	4	5	5	5	5	4	4	4	4	5	4	5
8:71571925:A:C	7.666	7	5	15	4	5	5	5	5	5	4	4	4	4	4	4	4	4	4	5	4	4	5	5	4	5	4	5	4	5	5	4	4	4	5	4	4	4	5	5	5	5	4	5	4	4	5	4	5
8:71572073:A:G	1.191	6	5	15	4	5	5	5	5	5	4	4	4	4	4	4	4	4	4	5	4	4	5	5	4	5	4	5	4	5	5	4	4	4	5	4	4	4	5	5	5	5	4	5	4	4	4	4	5
8:71573259:C:T	6.57	7	5	15	4	5	5	4	5	5	4	4	4	5	4	4	4	4	6	5	4	4	5	5	4	5	4	5	4	5	6	4	4	4	5	4	4	4	5	4	4	5	4	5	4	4	4	4	5
8:71574251:A:T	3.382	5	5	15	5	5	5	5	5	5	4	5	5	5	5	5	5	5	7	5	5	5	5	5	7	5	7	7	5	5	7	5	5	5	5	5	4	5	5	5	5	5	5	5	5	4	4	4	5
8:71574564:C:T	6.399	6	5	15	5	5	5	5	5	5	4	5	5	5	5	5	5	5	7	5	5	5	5	5	7	5	7	7	5	5	7	5	5	5	5	5	5	5	5	5	5	5	5	5	5	4	5	4	5
8:71574661:A:T	4.675	5	5	15	5	5	5	5	5	5	5	5	5	5	5	5	5	5	7	5	5	5	5	5	7	5	7	7	5	5	7	5	5	5	5	5	5	5	5	5	5	5	5	5	5	4	5	4	5
8:71574930:C:CT	1.361	NA	5	15	5	5	5	7	5	5	5	5	5	5	5	5	5	5	7	5	5	5	5	5	7	5	7	7	5	5	7	5	5	5	5	5	5	5	5	5	5	5	5	5	5	4	5	4	5
8:71575600:A:C	1.442	1b	5	15	5	5	5	7	5	5	5	5	5	5	5	5	5	5	7	5	5	5	5	5	7	5	7	2	5	5	5	5	5	5	5	5	5	5	5	5	5	5	5	5	5	4	5	4	5
8:71575841:G:GA	0.335	NA	5	15	5	5	5	5	5	5	5	5	5	5	5	5	5	5	7	5	5	5	5	5	7	5	7	2	5	5	5	5	5	5	5	5	5	5	5	5	5	5	5	5	5	5	5	4	5
8:71575844:A:AT	3.786	NA	5	15	5	5	5	5	5	5	5	5	5	5	5	5	5	5	7	5	5	5	5	5	7	5	7	2	5	5	5	5	5	5	5	5	5	5	5	5	5	5	5	5	5	5	5	4	5
8:71577515:A:T	6.306	6	5	15	5	5	5	5	5	5	5	5	5	5	5	7	5	5	5	5	5	5	5	5	5	5	5	5	5	5	5	5	5	5	5	5	5	5	5	5	5	5	5	5	5	5	5	5	5
8:71577900:C:T	6.419	7	5	15	5	5	5	5	5	5	5	5	5	5	5	7	5	5	5	5	5	5	5	5	7	5	5	5	5	5	5	5	5	5	5	5	5	5	5	5	5	5	5	5	5	5	5	5	5
8:71578079:A:C	16.13	7	5	15	5	5	5	5	5	5	5	5	5	5	5	5	5	5	7	5	5	5	5	5	7	5	5	5	5	5	5	5	4	5	5	5	5	5	5	5	5	5	5	5	5	5	5	5	5
8:71578247:C:T	13.41	7	5	15	5	5	5	5	5	5	5	5	5	5	5	5	5	5	7	5	5	5	5	5	2	5	5	7	5	5	5	5	4	5	5	5	5	5	5	5	5	5	5	5	5	5	5	5	5
8:71578518:A:C	2.102	6	5	15	5	5	5	5	5	5	5	5	5	5	5	5	5	5	7	5	5	5	5	5	2	5	7	7	5	5	5	5	4	5	5	5	5	5	5	5	5	5	5	5	5	5	5	5	5
8:71579362:A:G	3.525	NA	5	15	5	5	5	5	5	5	5	5	5	5	5	5	5	5	7	5	5	5	5	5	2	5	7	7	5	7	5	5	5	5	5	5	5	5	5	5	5	5	5	5	5	7	5	5	7
8:71581559:G:T	7.735	NA	1	14	10	15	1	2	1	1	1	1	1	1	1	10	1	1	1	1	1	1	1	3	1	14	1	1	1	1	1	1	2	1	1	1	1	1	1	1	1	1	1	1	1	1	1	1	1
8:71582366:A:G	6.448	5	13	13	13	15	15	15	15	14	15	15	13	13	15	13	13	13	15	13	13	13	14	5	15	14	15	15	1	14	15	15	15	15	15	7	15	14	5	15	15	5	5	15	15	7	15	15	15
8:71582763:A:G	2.055	NA	13	13	13	15	15	15	15	15	15	15	13	13	15	13	13	13	15	13	13	13	14	5	15	14	15	15	7	15	15	15	15	15	15	7	15	14	5	15	15	5	5	15	15	7	15	15	15
8:71583310:A:G	0.543	NA	13	13	14	15	15	15	15	15	15	15	13	13	15	14	9	13	15	13	14	13	15	5	15	14	15	15	7	15	15	15	15	15	15	7	15	15	15	15	15	15	5	15	15	5	15	15	15
8:71583915:C:T	3.751	NA	14	14	14	15	15	15	15	15	15	15	14	14	15	14	14	14	15	14	14	14	15	15	15	14	15	15	15	15	15	15	15	15	15	15	15	15	15	15	15	15	5	15	15	5	15	15	15
8:71583916:A:G	2.464	NA	14	14	14	15	15	15	15	15	15	15	14	14	15	14	14	14	15	14	14	14	15	15	15	14	15	15	15	15	15	15	15	15	15	15	15	15	15	15	15	15	5	15	15	5	15	15	15
8:71583917:A:C	1.848	NA	14	14	14	15	15	15	15	15	15	15	14	14	15	14	14	14	15	14	14	14	15	15	15	14	15	15	15	15	15	15	15	15	15	15	15	15	15	15	15	15	5	15	15	5	15	15	15
8:71583926:C:T	2.469	NA	14	14	14	15	15	15	15	15	15	15	14	14	15	14	14	14	15	14	14	14	15	15	15	14	15	15	15	15	15	15	15	15	15	15	15	15	15	15	15	15	5	15	15	5	15	15	15
8:71583927:C:T	2.468	NA	14	14	14	15	15	15	15	15	15	15	14	14	15	14	14	14	15	14	14	14	15	15	15	14	15	15	15	15	15	15	15	15	15	15	15	15	15	15	15	15	5	15	15	5	15	15	15
8:71583930:G:T	1.838	NA	14	14	14	15	15	15	15	15	15	15	14	14	15	14	14	14	15	14	14	14	15	15	15	14	15	15	15	15	15	15	15	15	15	15	15	15	15	15	15	15	5	15	15	5	15	15	15
8:71583935:A:G	3.723	NA	14	14	14	15	15	15	15	15	15	15	14	14	15	14	14	14	15	14	14	14	15	15	15	14	15	15	15	15	15	15	15	15	15	15	15	15	15	15	15	15	5	15	15	5	15	15	15
8:71583939:A:G	2.465	NA	14	14	14	15	15	15	15	15	15	15	14	14	15	14	14	14	15	14	14	14	15	15	15	14	15	15	15	15	15	15	15	15	15	15	15	15	15	15	15	15	5	15	15	5	15	15	15
8:71583941:A:G	2.47	NA	14	14	14	15	15	15	15	15	15	15	14	14	15	14	14	14	15	14	14	14	15	15	15	14	15	15	15	15	15	15	15	15	15	15	15	15	15	15	15	15	5	15	15	5	15	15	15
8:71583942:C:T	2.472	NA	14	14	14	15	15	15	15	15	15	15	14	14	15	14	14	14	15	14	14	14	15	15	15	14	15	15	15	15	15	15	15	15	15	15	15	15	15	15	15	15	5	15	15	5	15	15	15
8:71585169:C:T	13.92	6	14	14	15	15	15	15	15	15	15	15	14	14	15	15	15	14	15	14	14	14	15	15	9	15	15	15	15	15	15	15	15	15	15	15	15	15	5	15	15	5	5	15	15	5	15	15	15
8:71586059:C:G	14.8	6	14	14	15	15	15	15	15	15	15	15	14	14	15	15	15	14	15	14	14	14	15	15	15	15	15	15	15	15	15	15	15	15	15	15	15	15	5	15	15	5	5	15	15	5	15	15	15
8:71586152:A:G	1.405	6	14	14	15	15	15	15	15	15	15	15	14	14	15	15	15	14	15	14	14	14	15	15	15	15	15	15	15	15	15	15	15	15	15	15	15	15	5	15	15	5	5	15	15	5	15	15	15
8:71586971:A:G	12.4	1f	14	15	15	15	15	15	15	15	15	15	14	15	15	15	15	14	15	14	14	15	15	15	15	15	15	15	15	15	15	15	15	15	15	15	15	15	15	15	15	15	7	15	15	7	15	15	15
8:71587470:A:G	3.016	6	14	15	15	15	15	15	15	15	15	15	14	15	15	15	15	14	15	14	14	15	15	15	15	15	15	15	15	15	15	15	15	15	15	15	15	15	15	15	15	15	7	15	15	15	15	15	15
8:71588394:A:G	2.212	7	14	15	15	15	15	15	15	15	15	15	14	15	15	15	15	15	15	14	15	15	15	15	15	15	15	15	15	15	15	15	15	15	15	15	15	15	15	15	15	15	15	15	15	15	15	15	15
8:71591203:A:G	7.429	1f	15	15	15	15	15	15	15	15	15	15	15	15	15	15	15	15	15	15	15	15	15	15	15	15	15	15	15	15	15	15	15	15	15	15	15	15	15	15	15	15	15	15	15	15	15	15	15
8:71593198:A:G	7.099	6	15	15	15	15	15	15	15	15	15	15	15	15	15	15	15	15	15	15	15	15	15	15	15	15	15	15	15	15	15	15	15	15	15	15	15	15	15	15	15	15	15	15	15	15	15	15	15
8:71593425:A:G	9.218	6	15	15	15	15	15	15	15	15	15	15	15	15	15	15	15	15	15	15	15	15	15	15	15	15	15	15	15	15	15	15	15	15	15	15	15	15	15	15	15	15	15	15	15	15	15	15	15
8:71593663:C:CTTA	3.65	NA	15	15	15	15	15	15	15	15	15	15	15	15	15	15	15	15	15	15	15	15	15	15	15	15	15	15	15	15	15	15	15	15	15	15	15	15	15	15	15	15	15	15	15	15	15	15	15
8:71594905:C:CT	0.592	NA	15	15	15	15	15	15	15	15	15	15	15	15	15	15	15	15	15	15	15	15	15	15	15	15	15	15	15	15	15	15	15	15	15	15	15	15	15	15	15	15	15	15	15	15	15	15	15
8:71595226:C:T	9.575	6	15	15	15	15	15	15	15	15	15	15	15	15	15	15	15	15	15	15	15	15	15	15	15	15	15	15	15	15	15	15	15	15	15	15	15	15	15	15	15	15	15	15	15	15	15	15	15
8:71596193:G:T	11.68	6	15	15	15	15	15	15	15	15	15	15	15	15	15	15	15	15	15	15	15	15	15	15	15	15	15	15	15	15	15	15	15	15	15	15	15	15	15	15	15	15	15	15	15	15	15	15	15
8:71596377:A:G	14.52	6	15	15	15	15	15	15	15	15	15	15	15	15	15	15	15	15	15	15	15	15	15	15	15	15	15	15	15	15	15	15	15	15	15	15	15	15	15	15	15	15	15	15	15	15	15	15	15
8:71596808:G:GGTCT	1.867	NA	15	15	15	15	15	15	15	15	15	15	15	15	15	15	15	15	15	15	15	15	15	15	15	15	15	15	15	15	15	15	15	15	15	15	15	15	15	15	15	15	15	15	15	15	15	15	15
8:71597511:A:G	2.328	6	15	15	15	15	15	15	15	15	15	15	15	15	15	15	15	15	15	15	15	15	15	15	15	15	15	15	15	15	15	15	15	15	15	15	15	15	15	15	15	15	15	15	15	15	15	15	15
8:71597643:A:C	1.492	NA	15	15	15	15	15	15	15	15	15	15	15	15	15	15	15	15	15	15	15	15	15	15	15	15	15	15	15	15	15	15	15	15	15	15	15	15	15	15	15	15	15	15	15	15	15	15	15
8:71597646:C:G	0.753	NA	15	15	15	15	15	15	15	15	15	15	15	15	15	15	15	15	15	15	15	15	15	15	15	15	15	15	15	15	15	15	15	15	15	15	15	15	15	15	15	15	15	15	15	15	15	15	15
8:71597647:A:G	1.634	NA	15	15	15	15	15	15	15	15	15	15	15	15	15	15	15	15	15	15	15	15	15	15	15	15	15	15	15	15	15	15	15	15	15	15	15	15	15	15	15	15	15	15	15	15	15	15	15
8:71597725:T:TATA	0.376	NA	15	15	15	15	15	15	15	15	15	15	15	15	15	15	15	15	15	15	15	15	15	15	15	15	15	15	15	15	15	15	15	15	15	15	15	15	15	15	15	15	15	15	15	15	15	15	15
8:71597725:T:TATAATAATA	0.32	NA	15	15	15	15	15	15	15	15	15	15	15	15	15	15	15	15	15	15	15	15	15	15	15	15	15	15	15	15	15	15	15	15	15	15	15	15	15	15	15	15	15	15	15	15	15	15	15
8:71598021:A:G	1.29	6	15	15	15	15	15	15	15	15	15	15	15	15	15	15	15	15	15	15	15	15	15	15	15	15	15	15	15	15	15	15	15	15	15	15	15	15	15	15	15	15	15	15	15	15	15	15	15
8:71598605:A:G	13.76	6	15	15	15	15	15	15	15	15	15	15	15	15	15	15	15	15	15	15	15	15	15	15	15	15	15	15	15	15	15	15	15	15	15	15	15	15	15	15	15	15	15	15	15	15	15	15	15
8:71598647:A:AATAT	0.797	NA	15	15	15	15	15	15	15	15	15	15	15	15	15	15	15	15	15	15	15	15	15	15	15	15	15	15	15	15	15	15	15	15	15	15	15	15	15	15	15	15	15	15	15	15	15	15	15
8:71598647:AAT:AATAT	NA	NA	15	15	15	15	15	15	15	15	15	15	15	15	15	15	15	15	15	15	15	15	15	15	15	15	15	15	15	15	15	15	15	15	15	15	15	15	15	15	15	15	15	15	15	15	15	15	15
8:71598707:C:G	7.183	7	15	15	15	15	15	15	15	15	15	15	15	15	15	15	15	15	15	15	15	15	15	15	15	15	15	15	15	15	15	15	15	15	15	15	15	15	15	15	15	15	15	15	15	15	15	15	15
8:71599323:T:TC	0.803	NA	15	15	15	15	15	15	15	15	15	15	15	15	15	15	15	15	15	15	15	15	15	15	15	15	15	15	15	15	15	15	15	15	15	15	15	15	15	15	15	15	15	15	15	15	15	14	15
8:71599545:C:T	1.245	6	15	15	15	15	15	15	15	15	15	15	15	15	15	15	15	15	15	15	15	15	15	15	15	15	15	15	15	15	15	15	15	15	15	15	15	15	15	15	15	15	15	15	15	15	15	14	15
8:71599787:A:T	6.39	6	15	15	15	15	15	15	15	15	15	15	15	15	15	15	15	15	15	15	15	15	15	15	15	15	15	15	15	15	15	15	15	15	15	15	15	15	15	15	15	15	15	15	15	15	15	14	15
8:71600101:C:T	5.545	6	15	15	15	15	15	15	15	15	15	15	15	15	15	15	15	15	15	15	15	15	15	15	15	15	15	15	15	15	15	15	15	15	15	15	15	15	15	15	15	15	15	15	15	15	15	14	15
8:71600474:G:T	4.644	6	15	15	15	15	15	15	15	15	15	15	15	15	15	15	15	15	15	15	15	15	15	15	15	15	15	15	15	15	15	15	15	15	15	15	15	15	15	15	15	15	15	15	15	15	15	14	15
8:71600942:C:T	3.025	7	15	15	15	15	15	15	15	15	15	15	15	15	15	15	15	15	15	15	15	15	15	15	15	15	15	15	15	15	15	15	15	15	15	15	15	15	15	15	15	15	15	15	15	15	15	14	15
8:71600950:C:CT	0.775	NA	15	15	15	15	15	15	15	15	15	15	15	15	15	15	15	15	15	15	15	15	15	15	15	15	15	15	15	15	15	15	15	15	15	15	15	15	15	15	15	15	15	15	15	15	15	14	15
8:71600996:C:G	6.168	6	15	15	15	15	15	15	15	15	15	15	15	15	15	15	15	15	15	15	15	15	15	15	15	15	15	15	15	15	15	15	15	15	15	15	15	15	15	15	15	15	15	15	15	15	15	14	15
8:71601541:C:T	8.949	7	15	15	15	15	15	15	15	15	15	15	15	15	15	15	15	15	15	15	15	15	15	15	15	15	15	15	15	15	15	15	15	15	15	15	15	15	15	15	15	15	15	15	15	15	15	14	15
8:71601678:A:AAT	2.658	NA	15	15	15	15	15	15	15	15	15	15	15	15	15	15	15	15	15	15	15	15	15	15	15	15	15	15	15	15	15	15	15	15	15	15	15	15	15	15	15	15	15	15	15	15	15	14	15
8:71601721:A:T	0.096	6	15	15	15	15	15	15	15	15	15	15	15	15	15	15	15	15	15	15	15	15	15	15	15	15	15	15	15	15	15	15	15	15	15	15	15	15	15	15	15	15	15	15	15	15	15	14	15
8:71601887:C:T	6.32	7	15	15	15	15	15	15	15	15	15	15	15	15	15	15	15	15	15	15	15	15	15	15	15	15	15	15	15	15	15	15	15	15	15	15	15	15	15	15	15	15	15	15	15	15	15	14	15
8:71602009:A:G	1.176	6	15	15	15	15	15	15	15	15	15	15	15	15	15	15	15	15	15	15	15	15	15	15	15	15	15	15	15	15	15	15	15	15	15	15	15	15	15	15	15	15	15	15	15	15	15	14	15
8:71602735:G:GT	4.354	NA	15	15	15	9	15	15	15	15	15	15	15	15	15	15	15	15	15	15	15	15	15	15	15	15	15	15	15	15	15	15	15	15	15	15	15	15	15	15	15	15	15	15	15	15	15	14	15
8:71602837:G:T	2.09	6	15	15	15	9	15	15	15	15	15	15	15	15	15	15	15	15	15	15	15	15	15	15	15	15	15	15	15	15	15	15	15	15	15	15	15	15	15	15	15	15	15	15	15	15	15	14	15
8:71602995:G:T	1.078	6	15	15	15	9	15	15	15	15	15	15	15	15	15	15	15	15	15	15	15	15	15	15	15	15	15	15	15	15	15	15	15	15	15	15	15	15	15	15	15	15	15	15	15	15	15	14	15
8:71603984:A:G	0.19	6	15	15	15	15	15	15	15	15	15	15	15	15	15	15	15	15	15	15	15	15	15	15	15	15	15	15	15	15	15	15	15	15	15	15	15	15	15	15	15	15	15	15	15	15	15	14	15
8:71604138:G:T	9.508	6	15	15	15	15	15	15	15	15	15	15	15	15	15	15	15	15	15	15	15	15	15	15	15	15	15	15	15	15	15	15	15	15	15	15	15	15	15	15	15	15	15	15	15	15	15	14	15
8:71604263:A:ATTC	7.237	NA	15	15	15	15	15	15	15	15	15	15	15	15	15	15	15	15	15	15	15	15	15	15	15	15	15	15	15	15	15	15	15	15	15	14	15	15	15	15	15	15	15	15	15	15	15	14	15
8:71604641:G:GT	5.208	NA	15	15	15	15	15	15	15	15	15	15	15	15	15	15	15	15	15	15	15	15	15	15	15	15	15	15	15	15	15	15	15	15	15	14	15	15	15	15	15	15	15	15	15	15	15	14	15
8:71604917:A:G	0.349	7	15	15	15	15	15	15	15	15	15	15	15	15	15	15	15	15	15	15	15	15	15	15	15	15	15	15	15	15	15	15	15	15	15	14	15	15	15	15	15	15	15	15	15	15	15	14	15
8:71605003:C:T	5.259	7	15	15	15	15	15	15	15	15	15	15	15	15	15	15	15	15	15	15	15	15	15	15	15	15	15	15	15	15	15	15	15	15	15	14	15	15	15	15	15	15	15	15	15	15	15	14	15
8:71607405:A:T	1.246	6	15	15	15	15	14	15	15	15	15	15	15	15	15	9	9	15	15	15	15	15	15	15	15	15	15	15	9	15	9	15	15	15	15	14	15	15	15	15	15	15	15	15	15	15	15	14	15
8:71607494:A:G	1.266	7	15	15	15	15	14	15	15	15	15	15	15	15	15	9	9	15	15	15	15	15	15	15	15	15	15	15	9	15	9	15	15	15	15	14	15	15	15	15	15	15	15	15	15	15	15	14	15
8:71607667:G:T	1.011	7	15	15	15	15	15	15	15	15	15	15	15	15	15	15	15	15	15	15	15	15	15	15	15	15	15	15	9	15	15	15	15	15	15	14	15	15	15	15	15	15	15	15	15	15	15	14	15
8:71607982:C:T	2.074	NA	15	15	15	15	15	15	15	15	15	15	15	15	15	15	15	15	15	15	15	15	15	15	15	15	15	15	9	15	15	15	15	15	15	14	15	15	15	15	15	15	15	15	15	15	15	14	15
8:71608003:A:G	1.264	6	15	15	15	15	15	15	15	15	15	15	15	15	15	15	15	15	15	15	15	15	15	15	15	15	15	15	9	15	15	15	15	15	15	15	15	15	15	15	15	15	15	15	15	15	15	14	15
8:71608004:A:G	1.337	6	15	15	15	15	15	15	15	15	15	15	15	15	15	15	15	15	15	15	15	15	15	15	15	15	15	15	9	15	15	15	15	15	15	15	15	15	15	15	15	15	15	15	15	15	15	14	15
8:71608019:A:G	2.018	7	15	15	15	15	15	15	15	15	15	15	15	15	15	15	15	15	15	15	15	15	15	15	15	15	15	15	9	15	15	15	15	15	15	15	15	15	15	15	15	15	15	15	15	15	15	14	15
8:71608087:C:T	1.153	6	15	15	15	15	15	15	15	15	15	15	15	15	15	15	15	15	15	15	15	15	15	15	15	15	15	15	9	15	15	15	15	15	15	15	15	15	15	15	15	15	15	15	15	15	15	14	15
8:71608136:C:T	2.087	6	15	15	15	15	15	15	15	15	15	15	15	15	15	15	15	15	15	15	15	15	15	15	15	15	15	15	9	15	15	15	15	15	15	15	15	15	15	15	15	15	15	15	15	15	15	14	15
8:71608912:G:T	1.417	6	15	15	15	15	15	15	15	15	15	15	15	15	15	15	15	15	15	15	15	15	15	15	15	15	15	15	15	15	15	15	15	15	15	15	15	15	15	15	15	15	15	15	15	15	15	15	15
8:71610255:A:C	0.549	7	15	15	15	15	15	15	15	15	15	15	15	15	15	15	15	15	15	15	15	15	15	15	15	15	15	15	15	15	15	15	15	15	15	15	15	15	15	15	15	15	15	15	15	15	15	15	15
8:71610780:A:T	1.223	7	15	15	15	15	15	15	15	15	15	15	15	15	15	15	15	15	15	15	15	15	15	15	15	15	15	15	15	15	15	15	15	15	15	15	15	15	15	15	15	15	15	15	15	15	15	15	15
8:71611076:A:G	0.982	7	15	15	15	15	15	15	15	15	15	15	15	15	15	15	15	15	15	15	15	15	15	15	15	15	15	15	15	15	15	15	15	15	15	15	15	15	15	15	15	15	15	15	15	15	15	15	15
8:71611688:G:T	0.021	6	15	15	15	15	15	15	15	15	15	15	15	15	15	15	15	15	15	15	15	15	15	15	15	15	15	15	15	15	15	15	15	15	15	15	15	15	15	15	15	15	15	15	15	15	15	15	15
8:71611703:C:T	0.739	7	15	15	15	15	15	15	15	15	15	15	15	15	15	15	15	15	15	15	15	15	15	15	15	15	15	15	15	15	15	15	15	15	15	15	15	15	15	15	15	15	15	15	15	15	15	15	15
8:71611796:C:T	1.294	7	15	15	15	15	15	15	15	15	15	15	15	15	15	15	15	15	15	15	15	15	15	15	15	15	15	15	15	15	15	15	15	15	15	15	15	15	15	15	15	15	15	15	15	15	15	15	15
8:71612304:A:T	10.67	7	15	15	15	15	15	15	15	15	15	15	15	15	15	15	15	15	15	15	15	15	15	15	15	15	15	15	15	15	15	15	15	15	15	15	15	15	15	15	15	15	15	15	15	15	15	15	15
8:71613079:C:T	0.05	5	15	15	9	9	9	15	15	9	15	15	15	15	15	9	9	15	15	15	9	9	15	9	9	9	15	15	9	15	9	15	9	15	15	15	15	9	15	15	15	15	15	15	15	15	15	15	15
8:71613089:A:G	2.213	5	15	15	9	9	9	15	15	9	15	15	15	15	15	9	9	15	15	15	9	9	15	9	9	9	15	15	9	15	9	15	9	15	15	15	15	9	15	15	15	15	15	15	15	15	15	15	15
8:71613472:A:G	1.607	5	9	15	9	9	9	15	15	9	15	15	9	9	15	9	9	9	15	9	9	9	9	9	9	9	15	15	9	15	9	15	9	15	15	9	15	9	15	15	15	15	15	15	15	15	15	15	15
8:71614043:A:G	3.685	6	9	15	9	15	15	15	15	9	15	15	9	9	15	9	9	9	15	9	9	9	15	15	9	9	15	15	9	15	9	15	9	9	15	9	15	9	15	15	15	15	9	15	15	15	15	15	15
8:71614781:A:G	4.838	6	15	15	9	15	15	15	15	15	15	15	9	9	15	9	9	9	15	15	9	9	15	15	9	9	15	15	9	15	9	15	9	9	15	9	15	9	15	15	15	15	9	15	15	15	9	15	15
8:71615402:G:GT	0.154	NA	15	15	9	15	15	15	15	15	15	15	9	9	15	9	9	9	15	15	9	9	15	15	9	15	15	15	9	15	9	15	9	9	15	9	15	9	15	15	15	15	15	15	15	15	15	15	15
8:71615553:G:T	0.593	NA	15	15	9	15	15	15	15	15	15	15	9	9	15	9	9	9	15	15	9	9	15	15	9	15	15	15	9	15	9	15	9	9	15	9	15	9	15	15	15	15	15	15	15	15	15	15	15
8:71615600:C:T	1.527	NA	15	15	9	15	15	15	15	15	15	15	9	9	15	9	9	9	15	15	9	9	15	15	9	15	15	15	9	15	9	15	9	9	15	9	15	9	15	15	15	15	15	15	15	15	15	15	15
8:71616655:C:G	0.2	6	15	15	9	15	15	15	15	15	15	15	15	15	15	9	9	9	15	15	9	9	15	15	15	15	15	15	15	15	15	15	15	9	15	15	15	15	15	15	15	15	15	15	15	15	15	15	15
8:71617045:A:G	0.853	6	15	15	9	15	15	15	15	15	15	15	15	15	15	9	9	15	15	15	9	9	15	15	15	15	15	15	15	15	15	15	15	15	15	15	15	15	15	15	15	15	15	15	15	15	15	15	15
8:71617715:A:G	4.698	7	15	15	15	15	15	15	15	15	15	15	15	15	15	15	15	15	15	15	15	9	15	15	15	15	15	15	15	15	15	15	15	15	15	15	15	15	15	15	15	14	15	15	15	15	15	15	15
8:71618767:G:T	5.188	6	15	15	15	15	15	15	15	15	15	15	15	15	15	15	15	15	15	15	15	15	15	15	15	15	15	15	15	15	15	15	15	15	15	15	15	15	15	15	15	14	15	15	15	15	15	15	15
8:71619094:A:AATT	2.557	NA	15	15	15	15	15	15	15	15	15	15	15	15	15	15	15	15	15	15	15	15	15	15	15	15	15	15	15	15	15	15	15	15	15	15	14	15	15	15	15	14	15	15	15	15	15	15	15
8:71619842:G:GGTT	1.303	NA	15	15	15	15	15	15	15	15	15	15	15	15	15	15	15	15	15	15	15	15	15	15	15	15	15	15	15	15	15	15	14	15	15	15	14	15	15	15	15	14	15	15	15	15	15	15	15
8:71620073:C:T	2.997	7	15	15	15	15	15	15	15	15	15	15	15	15	15	15	15	15	15	15	15	15	15	15	15	15	15	15	15	15	15	15	14	15	15	15	14	15	15	15	15	14	15	15	15	15	15	15	15
8:71620287:C:T	1.115	6	15	15	15	15	15	15	15	15	15	15	15	15	15	15	15	15	15	15	15	15	15	15	15	15	15	15	15	15	15	15	14	15	15	15	14	15	15	15	15	14	15	15	15	15	15	15	15
8:71622373:A:G	9.074	5	15	15	15	15	15	15	15	15	15	15	15	15	15	15	15	15	15	15	15	15	15	15	15	15	15	15	15	15	15	15	14	15	14	15	14	15	15	15	15	14	15	15	15	15	15	15	15
8:71622391:C:T	7.673	5	15	15	15	15	15	15	15	15	15	15	15	15	15	15	15	15	15	15	15	15	15	15	15	15	15	15	15	15	15	15	14	15	14	15	14	15	15	15	15	14	15	15	15	15	15	15	15
8:71622853:G:T	2.145	7	15	15	15	15	15	15	15	15	15	15	15	15	15	15	15	15	15	15	15	15	15	15	15	15	15	15	15	15	15	15	15	15	14	15	15	15	15	15	15	14	15	15	15	15	15	15	15
8:71622939:A:AAAC	7.082	NA	15	15	15	15	15	15	15	15	15	15	15	15	15	15	15	15	15	15	15	15	15	15	15	15	15	15	15	15	15	15	15	15	14	15	15	15	15	15	15	14	15	15	15	15	15	15	15
8:71623955:C:T	3.019	7	15	15	15	15	15	15	15	15	15	15	15	15	15	15	15	15	15	15	15	15	15	15	15	15	15	15	15	15	15	15	15	15	14	15	15	15	15	15	15	14	15	15	15	15	15	15	15
8:71624159:C:T	4.081	7	15	15	15	15	15	15	15	15	15	15	15	15	15	15	15	15	15	15	15	15	15	15	15	15	15	15	15	15	15	15	15	15	14	15	15	15	15	15	15	14	15	15	15	15	15	15	15
8:71625398:A:C	5.919	6	15	15	15	15	15	15	15	15	15	15	15	15	15	15	15	15	15	15	15	15	15	15	15	15	15	15	15	15	15	15	15	15	14	15	15	15	15	15	15	14	15	15	15	15	15	15	15
8:71625503:A:G	8.489	6	15	15	15	15	15	15	15	15	15	15	15	15	15	15	15	15	15	15	15	15	15	15	15	15	15	15	15	15	15	15	15	15	14	15	15	15	15	15	15	14	15	15	15	15	15	15	15
8:71625904:T:TAAG	6.805	NA	15	15	15	15	15	15	15	15	15	15	15	15	15	15	15	15	15	15	15	15	15	15	15	15	15	15	15	15	15	15	15	15	14	15	15	15	15	15	15	14	15	15	15	15	15	15	15
8:71626098:A:G	4.495	6	15	15	15	15	15	15	15	15	15	15	15	15	15	15	15	15	15	15	15	15	15	15	15	15	15	15	15	15	15	15	15	15	14	15	15	15	15	15	15	14	15	15	15	15	15	15	15
8:71626772:A:G	4.931	6	15	15	15	9	15	15	15	15	15	15	15	15	15	15	15	15	15	15	15	15	15	15	15	15	15	15	15	15	15	15	15	15	14	15	15	15	15	15	15	14	15	15	15	15	15	15	15
8:71627953:A:G	8.092	7	15	15	15	9	15	15	15	15	15	15	15	15	15	15	15	15	15	15	15	15	15	15	15	15	15	15	15	15	15	15	15	15	14	15	15	15	15	15	15	15	15	15	15	15	15	15	15
8:71628075:A:G	8.05	6	15	15	15	9	15	15	15	15	15	15	15	15	15	15	15	15	15	15	15	15	15	15	15	15	15	15	15	15	15	15	15	15	14	15	15	15	15	15	15	15	15	15	15	15	15	15	15
8:71628463:A:G	4.737	6	15	15	15	9	15	15	15	15	15	15	15	15	15	15	15	15	15	15	15	15	15	15	15	15	15	15	15	15	15	15	15	15	14	15	15	15	15	15	15	15	15	15	15	15	15	15	15
8:71628668:T:TG	0.868	NA	15	15	15	9	15	15	15	15	15	15	15	15	15	15	15	15	15	15	15	15	15	15	15	15	15	15	15	15	15	15	15	15	14	15	15	15	15	15	15	15	15	15	15	15	15	15	15
8:71628674:G:T	1.155	6	15	15	15	9	15	15	15	15	15	15	15	15	15	15	15	15	15	15	15	15	15	15	15	15	15	15	15	15	15	15	15	15	14	15	15	15	15	15	15	15	15	15	15	15	15	15	15
8:71629810:C:G	5.676	7	9	15	15	9	9	15	15	15	15	15	15	15	15	9	9	15	15	15	15	9	15	15	15	15	15	15	15	15	15	15	15	15	14	14	15	15	15	15	15	15	15	15	15	15	15	15	15
8:71630427:A:T	2.147	7	15	15	15	15	9	15	15	15	15	15	15	15	15	15	9	15	15	15	15	9	15	15	15	15	15	15	15	15	15	15	15	15	14	14	15	15	15	15	15	15	15	15	15	15	15	15	15
8:71632351:A:G	0.078	7	15	15	15	15	15	15	15	15	15	15	15	15	15	15	15	15	15	15	15	15	15	15	15	15	15	15	15	15	15	15	15	15	15	14	15	15	15	15	15	15	15	15	15	15	15	15	15
8:71633778:C:T	2.314	6	15	15	15	15	15	15	15	15	15	15	15	15	15	15	15	15	15	15	15	15	15	15	15	15	15	15	15	15	15	15	15	15	15	14	15	15	15	15	15	15	15	15	15	15	15	15	15
8:71635955:A:G	2.227	7	15	15	15	15	9	15	15	15	15	15	15	15	15	9	15	15	15	15	15	15	15	9	15	15	15	15	9	15	9	15	15	15	15	14	15	15	15	15	15	15	15	15	15	15	15	9	15
8:71636187:A:G	7.563	7	15	15	15	15	9	15	15	15	15	15	15	15	15	9	15	15	15	15	15	15	15	9	15	15	15	15	9	15	9	15	15	15	15	14	15	15	15	15	15	15	15	15	15	15	15	9	15
8:71637148:G:T	2.673	6	15	15	15	15	9	15	15	15	15	15	15	15	15	9	15	15	15	15	9	9	15	15	15	15	15	15	9	15	9	15	15	15	15	14	15	15	15	15	15	15	15	15	15	15	15	9	15
8:71637212:A:G	0.021	7	15	15	15	15	15	15	15	15	15	15	15	15	15	9	15	15	15	15	9	9	15	15	15	15	15	15	9	15	9	15	15	15	15	14	15	15	15	15	15	15	15	15	15	15	15	9	15
8:71637559:A:G	5.503	6	15	15	15	15	15	15	15	15	15	15	15	15	15	9	15	15	15	15	15	9	15	15	15	15	15	15	9	15	9	15	15	15	15	15	15	15	15	15	15	15	15	15	15	15	15	9	15
8:71637722:G:GA	2.235	NA	15	15	15	15	15	15	15	15	15	15	15	15	15	9	15	15	15	15	15	9	15	15	15	15	15	15	9	15	9	15	15	15	15	15	15	15	15	15	15	15	15	15	15	15	15	9	15
8:71638008:G:T	1.336	7	15	15	15	15	15	15	15	15	15	15	15	15	15	15	15	15	15	15	15	9	15	15	15	15	15	15	9	15	9	15	15	15	15	15	15	15	15	15	15	15	15	15	15	15	15	9	15
8:71639562:G:GT	5.605	NA	15	15	15	15	15	15	15	15	15	15	15	15	15	15	15	15	15	15	15	15	15	15	15	15	15	15	9	15	9	15	15	15	15	15	15	15	15	15	15	15	15	15	15	15	15	15	15
8:71639807:A:T	0.527	6	15	15	15	15	15	15	15	15	15	15	15	15	15	15	15	15	15	15	15	15	15	15	15	15	15	15	9	15	9	15	15	15	15	15	15	15	15	15	15	15	15	15	15	15	15	15	15
8:71640269:C:T	0.492	7	15	15	15	15	15	15	15	15	15	15	15	15	15	15	15	15	15	15	15	15	15	15	15	15	15	15	9	15	9	15	15	15	15	15	15	15	15	15	15	15	15	15	15	15	15	15	15
8:71640302:A:G	11.13	6	15	15	15	15	15	15	15	15	15	15	15	15	15	15	15	15	15	15	15	15	15	15	15	15	15	15	9	15	9	15	15	15	15	15	15	15	15	15	15	15	15	15	15	15	15	15	15
8:71640899:A:T	0.424	7	15	15	15	15	15	15	15	15	15	15	15	15	15	15	15	15	15	15	15	15	15	15	15	15	15	15	9	15	9	15	15	15	15	15	15	15	15	15	15	15	15	15	15	15	15	15	15
8:71641196:A:G	0.856	7	15	15	15	15	15	15	15	15	15	15	15	15	15	15	15	15	15	15	15	15	15	15	15	15	15	15	9	15	15	15	15	15	15	15	15	15	15	15	15	15	15	15	15	15	15	15	15
8:71641472:A:G	3.656	6	15	15	15	15	15	15	15	15	15	15	15	15	15	15	15	15	15	15	15	15	15	15	15	15	15	15	9	15	15	15	15	15	15	15	15	15	15	15	15	15	15	15	15	15	15	15	15
8:71641643:C:T	3.116	7	15	15	15	15	15	15	15	15	15	7	15	15	15	15	15	15	15	15	15	15	15	15	15	15	15	15	9	15	15	15	15	15	15	15	15	15	15	15	15	15	15	15	15	15	15	15	15
8:71641648:A:G	2.015	7	15	15	15	15	15	15	15	15	15	7	15	15	15	15	15	15	15	15	15	15	15	15	15	15	15	15	9	15	15	15	15	15	15	15	15	15	15	15	15	15	15	15	15	15	15	15	15
8:71642061:C:G	1.697	7	15	15	15	15	15	15	15	15	15	5	15	15	15	15	15	15	15	15	15	15	15	15	15	15	15	15	9	15	15	15	15	15	15	15	15	15	15	15	15	15	15	15	15	15	15	15	15
8:71642573:A:G	4.177	7	15	15	9	15	15	15	15	15	15	5	15	15	15	15	15	15	15	15	15	15	15	15	15	15	15	15	9	15	15	15	15	15	15	15	15	15	15	15	15	15	15	15	15	15	15	15	15
8:71642822:T:TA	1.097	NA	15	15	9	9	15	15	15	15	15	7	15	15	15	15	15	9	15	15	15	15	15	15	15	15	15	15	9	15	15	15	15	15	15	15	15	15	15	15	9	15	15	15	15	15	15	15	15
8:71643009:C:T	0.46	7	9	15	9	9	15	15	15	15	15	7	15	15	15	9	15	9	15	15	15	15	15	15	15	15	15	15	9	15	15	15	15	15	15	15	15	15	15	15	9	15	15	15	15	15	15	15	15
8:71643051:C:G	1.326	6	9	15	9	9	15	15	15	15	15	7	15	15	15	9	15	9	15	15	15	15	15	15	15	15	15	15	9	15	15	15	15	15	15	15	15	15	15	15	9	15	15	15	15	15	15	15	15
8:71643559:C:CT	13.67	NA	9	15	9	9	15	15	15	15	15	7	15	15	15	9	15	9	15	15	15	15	9	15	15	15	15	15	9	15	15	9	9	9	15	15	15	9	15	9	9	15	15	15	9	15	15	15	9
8:71644474:C:T	0.057	7	9	15	9	9	9	9	15	9	15	15	8	9	9	9	9	9	15	15	15	9	9	9	9	9	15	15	9	15	9	9	9	9	9	15	9	9	9	9	9	15	9	9	9	9	9	9	9
8:71644728:C:T	4.593	7	9	15	9	9	9	9	15	9	15	15	8	9	9	9	9	9	15	15	15	9	9	9	15	9	9	9	9	15	9	9	9	9	9	9	9	9	9	9	9	15	9	9	9	9	9	9	9
8:71644807:C:T	0.274	5	9	15	9	9	9	9	15	9	15	15	8	9	15	9	9	9	15	15	15	9	9	9	15	9	9	9	9	15	9	9	9	9	9	9	9	9	9	9	9	15	9	9	9	9	9	9	9
8:71645156:C:G	1.519	6	9	15	9	15	9	15	15	9	15	15	8	9	15	9	9	9	15	15	15	9	15	9	15	9	9	9	9	15	9	9	9	9	9	9	9	9	15	9	9	15	9	9	9	9	9	9	9
8:71645268:C:G	1.508	6	9	15	9	15	9	15	15	9	15	15	8	9	15	9	9	9	15	15	15	9	15	9	15	9	9	9	9	15	9	9	9	9	9	9	9	9	15	15	9	9	9	15	9	9	9	9	9
8:71645860:C:T	5.075	7	15	15	9	15	15	15	15	15	15	15	15	15	15	9	15	9	15	15	15	9	15	15	15	15	9	15	9	15	15	9	15	9	15	15	15	15	15	15	15	15	9	15	9	9	9	15	9
8:71645871:C:T	5.401	6	15	15	9	15	15	15	15	15	15	15	15	15	15	9	15	9	15	15	15	9	15	15	15	15	9	15	9	15	15	9	15	9	15	15	15	15	15	15	15	15	9	15	9	9	9	15	9
8:71645926:C:T	0.046	7	15	15	9	15	15	15	15	15	15	15	15	15	15	9	15	9	15	15	15	9	15	15	15	15	9	15	9	15	15	9	15	9	15	15	15	15	15	15	15	15	9	15	9	9	9	15	9
8:71646980:C:T	4.927	NA	15	15	9	15	15	15	15	15	15	15	15	15	15	9	15	9	15	15	15	15	15	15	15	15	15	15	9	15	15	9	15	15	15	15	15	15	15	15	15	15	9	15	15	9	9	15	9
8:71648576:A:G	0.482	7	15	15	15	15	15	15	15	15	15	15	15	15	15	15	15	15	15	15	15	15	15	15	15	15	15	15	15	15	15	15	15	15	15	15	15	15	15	15	15	15	15	15	15	15	15	15	15
8:71650448:A:G	0.778	7	15	15	15	15	15	15	15	15	15	15	15	15	15	15	15	15	15	15	15	15	15	15	15	15	15	15	15	15	15	15	15	15	15	15	15	15	15	15	15	15	15	15	15	15	15	15	15
8:71650746:C:G	0.313	7	15	15	15	15	15	15	15	15	15	15	15	15	15	15	15	15	15	15	15	15	15	15	15	15	15	15	15	15	15	15	15	15	15	15	15	15	15	15	15	15	15	15	15	15	15	15	15
8:71651134:A:C	0.345	6	15	15	15	15	15	15	15	15	15	15	15	15	15	15	15	15	15	15	15	15	15	15	15	15	15	15	15	15	15	15	15	15	15	15	15	15	15	15	15	15	15	15	15	15	15	15	15
8:71651308:T:TAA	0.393	NA	15	15	15	15	15	15	15	15	15	15	15	15	15	15	15	15	15	15	15	15	15	15	15	15	15	15	15	15	15	15	15	15	15	15	15	15	15	15	15	15	15	15	15	15	15	15	15
8:71651368:C:T	1.044	7	15	15	15	15	15	15	15	15	15	15	15	15	15	15	15	15	15	15	15	15	15	15	15	15	15	15	15	15	15	15	15	15	15	15	15	15	15	15	15	15	15	15	15	15	15	15	15
8:71651399:C:T	0.805	6	15	15	15	15	15	15	15	15	15	15	15	15	15	15	15	15	15	15	15	15	15	15	15	15	15	15	15	15	15	15	15	15	15	15	15	15	15	15	15	15	15	15	15	15	15	15	15
8:71651799:A:G	0.409	7	15	15	15	15	15	15	15	15	15	15	15	15	15	15	15	15	15	15	15	15	15	15	15	15	15	15	15	15	15	15	15	15	15	15	15	15	15	15	15	15	15	15	15	15	15	15	15
8:71651841:C:T	0.525	6	15	15	15	15	15	15	15	15	15	15	15	15	15	15	15	15	15	15	15	15	15	15	15	15	15	15	15	15	15	15	15	15	15	15	15	15	15	15	15	15	15	15	15	15	15	15	15
8:71652541:C:T	0.989	7	15	15	15	15	15	15	15	15	15	15	15	15	15	15	15	15	15	15	15	15	15	15	15	15	15	15	15	15	15	15	15	15	15	15	15	15	15	15	15	15	15	15	15	15	15	15	15
8:71652665:A:G	0.568	7	15	15	15	15	15	15	15	15	15	15	15	15	15	15	15	15	15	15	15	15	15	15	15	15	15	15	15	15	15	15	15	15	15	15	15	15	15	15	15	15	15	15	15	15	15	15	15
8:71652678:C:T	0.597	7	15	15	15	15	15	15	15	15	15	15	15	15	15	15	15	15	15	15	15	15	15	15	15	15	15	15	15	15	15	15	15	15	15	15	15	15	15	15	15	15	15	15	15	15	15	15	15
8:71653111:A:C	0.255	7	15	15	15	15	9	15	15	15	15	15	15	15	15	15	15	15	15	15	15	15	15	15	15	15	15	15	9	15	15	15	15	15	15	15	15	15	15	15	15	15	15	15	15	15	15	15	15
8:71653371:C:T	1.438	7	15	15	15	15	15	15	15	15	15	15	15	15	15	15	15	15	15	15	15	15	15	15	15	15	15	15	9	15	15	15	15	15	15	15	15	15	15	15	15	15	15	15	15	15	15	9	15
8:71653464:A:G	4.548	6	15	15	15	15	15	15	15	15	15	15	15	15	15	15	15	15	15	15	15	15	15	15	15	15	15	15	9	15	15	15	15	15	15	15	15	15	15	15	15	15	15	15	15	15	15	9	15
8:71653601:C:T	2.868	6	15	15	15	15	15	15	15	15	15	15	15	15	15	15	15	15	15	15	15	15	15	15	15	15	15	15	9	15	15	15	15	15	15	15	15	15	15	15	15	15	15	15	15	15	15	9	15
8:71654087:A:G	2.774	1f	15	15	15	15	15	15	15	15	15	15	15	9	15	15	15	15	15	15	15	15	15	15	9	9	9	15	9	15	15	15	15	15	15	15	15	15	15	15	15	15	15	15	9	15	15	15	15
8:71654200:G:GTT	1.349	NA	15	15	15	15	15	15	15	15	15	15	15	9	15	15	15	15	15	15	15	15	15	15	9	9	9	15	9	15	15	15	15	15	15	15	15	15	15	15	15	15	15	15	9	15	15	15	15
8:71654200:GT:GTT	NA	NA	15	15	15	15	15	15	15	15	15	15	15	9	15	15	15	15	15	15	15	15	15	15	9	9	9	15	9	15	15	15	15	15	15	15	15	15	15	15	15	15	15	15	9	15	15	15	15
8:71654406:C:T	2.515	6	15	15	15	15	15	15	15	15	15	15	15	9	15	15	15	15	15	15	15	15	15	15	9	15	9	15	9	14	15	15	15	15	9	15	15	15	15	15	15	15	15	15	9	15	15	15	15
8:71654608:A:T	1.883	6	15	15	15	15	15	15	15	15	15	15	15	9	15	15	15	15	15	15	15	15	15	15	9	15	15	15	9	14	15	15	15	15	9	15	15	15	15	15	15	15	15	15	9	15	15	15	15
8:71656084:C:T	0.905	7	15	15	15	15	15	15	15	15	15	15	15	15	15	15	15	15	15	15	15	15	15	15	15	15	15	15	15	14	15	15	15	15	14	15	15	14	15	15	15	15	15	15	15	15	15	15	15
8:71656167:C:T	1.916	NA	15	15	15	15	15	15	15	15	15	15	15	15	15	15	15	15	15	15	15	15	15	15	15	15	15	15	15	14	15	15	15	15	14	15	15	14	15	15	15	15	15	15	15	15	15	15	15
8:71656886:C:G	5.162	6	15	15	15	15	15	15	15	15	15	15	15	15	15	15	15	15	15	15	15	15	15	15	15	15	15	15	15	14	15	15	15	15	14	15	15	14	15	15	15	15	15	15	15	15	15	15	15
8:71657159:C:T	0.454	7	15	15	15	15	15	15	15	15	15	15	15	15	15	15	15	15	15	15	15	15	15	15	15	15	15	15	15	14	15	15	15	15	14	15	15	14	15	15	15	15	15	15	15	15	15	15	15
8:71659450:A:G	6.355	6	15	15	15	15	15	15	15	15	15	15	15	15	15	15	15	15	15	15	15	15	15	15	15	15	15	15	15	14	15	15	15	15	14	15	15	14	15	15	15	15	15	15	15	15	15	15	15
8:71659887:C:G	1.269	7	15	15	15	15	15	15	15	15	15	15	15	15	15	15	15	15	15	15	15	15	15	15	15	15	15	15	15	14	15	15	15	15	15	15	15	14	15	15	15	15	15	15	15	15	15	15	15
8:71660840:C:T	1.284	6	15	15	15	15	9	15	15	15	15	15	15	15	15	15	15	15	15	15	15	15	15	9	15	15	15	15	9	14	9	15	15	9	15	15	15	15	15	15	15	15	15	15	15	15	15	15	15
8:71660946:A:G	5.146	7	15	15	15	15	9	15	15	15	15	15	15	15	15	15	15	15	15	15	15	15	15	9	15	15	15	15	9	14	9	15	15	9	15	15	15	15	15	15	15	15	15	15	15	15	15	15	15
8:71661108:T:TCACA	0.732	NA	15	15	15	15	9	15	15	15	15	15	15	15	15	15	15	9	15	15	15	15	15	9	15	9	15	15	8	14	9	15	15	9	15	15	15	9	15	15	15	15	15	15	15	9	15	15	15
8:71661310:A:G	0.269	5	15	15	15	15	9	15	15	15	15	15	15	15	15	15	15	9	15	15	15	15	15	9	15	9	15	15	8	14	9	15	15	9	15	15	15	9	15	15	15	15	15	15	15	9	15	15	15
8:71661960:C:G	2.101	5	15	15	15	15	9	1	15	15	15	15	15	15	15	15	15	15	15	15	15	15	15	9	15	9	15	15	8	14	9	15	15	15	15	15	15	15	15	15	15	15	15	15	15	15	15	15	15
8:71662116:A:G	0.179	6	15	15	15	15	9	15	15	15	15	15	15	15	15	15	15	15	15	15	15	15	15	9	15	9	15	15	9	14	9	15	15	15	15	15	15	15	15	15	15	15	15	15	15	15	15	15	15
8:71662498:A:G	5.267	7	15	15	15	15	15	15	15	15	15	15	15	15	15	15	15	15	15	15	15	15	15	15	15	15	15	15	9	14	9	15	15	15	15	15	15	15	15	15	15	15	15	15	15	15	15	15	15
8:71662505:G:T	1.82	6	15	15	15	15	15	15	15	15	15	15	15	15	15	15	15	15	15	15	15	15	15	15	15	15	15	15	9	14	9	15	15	15	15	15	15	15	15	15	15	15	15	15	15	15	15	15	15
8:71662741:G:T	4.319	6	15	15	15	15	15	15	15	15	15	15	15	15	15	15	15	15	15	15	15	15	15	15	15	15	15	15	9	14	9	15	15	15	15	15	15	15	15	15	15	15	15	15	15	15	15	15	15
8:71663187:C:T	2.13	7	15	15	15	15	15	15	15	15	15	15	15	15	15	15	15	15	15	15	15	15	15	15	15	15	15	15	9	14	9	15	15	15	15	15	15	15	15	15	9	15	15	15	15	15	15	15	15
8:71663405:A:C	2.116	5	15	15	15	15	15	15	15	15	15	15	15	15	15	15	15	15	15	15	15	15	15	15	15	15	15	15	9	14	9	15	15	15	15	15	15	15	15	9	9	15	15	15	15	15	15	15	15
8:71663805:C:T	2.048	6	15	15	15	15	15	15	15	15	15	15	15	15	15	15	15	15	15	15	15	15	15	15	15	15	15	15	9	14	14	15	15	15	15	15	15	15	15	9	9	15	9	15	15	15	15	15	15
8:71664174:A:G	1.831	1f	15	15	15	15	15	15	15	15	15	15	15	15	15	15	15	15	15	15	15	15	15	15	15	15	15	15	9	14	14	15	15	15	15	15	15	15	15	9	9	15	9	15	9	15	15	9	15
8:71664408:A:G	2.477	6	15	15	15	15	15	15	15	15	15	15	15	9	15	15	15	15	15	15	15	15	15	15	15	15	15	15	9	14	14	15	15	9	15	15	15	15	15	15	9	15	9	15	9	15	15	9	15
8:71666046:A:G	0.862	7	15	15	15	15	15	15	15	15	15	15	15	15	15	15	15	15	15	15	15	15	15	15	15	15	15	15	9	15	14	15	15	15	15	15	15	15	15	15	15	15	15	15	15	15	15	15	15
8:71666294:C:T	0.831	7	15	15	15	15	15	15	15	15	15	15	15	15	15	15	15	15	15	15	15	15	15	15	15	15	15	15	9	15	14	15	15	15	15	15	15	15	15	15	15	15	15	15	15	15	15	15	15
8:71666446:C:T	1.012	7	15	15	15	15	15	15	15	15	15	15	15	15	15	15	15	15	15	15	15	15	15	15	15	15	15	15	9	15	14	15	15	15	15	15	15	15	15	15	15	15	15	15	15	15	15	15	15
8:71666489:C:G	0.52	7	15	15	15	15	15	15	15	15	15	15	15	15	15	15	15	15	15	15	15	15	15	15	15	15	15	15	9	15	14	15	15	15	15	15	15	15	15	15	15	15	15	15	15	15	15	15	15
8:71666532:C:T	1.456	7	15	15	15	15	15	15	15	15	15	15	15	15	15	15	15	15	15	15	15	15	15	15	15	15	15	15	9	15	14	15	15	15	15	15	15	15	15	15	15	15	15	15	15	15	15	15	15
8:71667707:C:T	0.998	6	15	15	15	15	15	15	15	15	15	15	15	15	15	15	15	15	15	15	15	15	15	15	15	15	15	15	15	15	14	15	15	15	15	15	15	15	15	15	15	15	15	15	15	15	15	15	15
8:71667853:A:G	0.913	7	15	15	15	15	15	15	15	15	15	15	15	15	15	15	15	15	15	15	15	15	15	15	15	15	15	15	15	15	14	15	15	15	15	15	15	15	15	15	15	15	15	15	15	15	15	15	15
8:71667876:C:G	0.31	7	15	15	15	15	15	15	15	15	15	15	15	15	15	15	15	15	15	15	15	15	15	15	15	15	15	15	15	15	14	15	15	15	15	15	15	15	15	15	15	15	15	15	15	15	15	15	15
8:71667983:G:T	0.363	6	15	15	15	15	15	15	15	15	15	15	15	15	15	15	15	15	15	15	15	15	15	15	15	15	15	15	15	15	14	15	15	15	15	15	15	15	15	15	15	15	15	15	15	15	15	15	15
8:71668265:C:G	2.137	6	15	15	15	15	15	15	15	15	15	15	15	15	15	15	15	15	15	15	15	15	15	15	15	15	15	15	15	15	14	15	15	15	15	15	15	15	15	15	15	15	15	15	15	15	15	15	15
8:71668528:A:G	4.153	6	15	15	15	15	15	15	15	15	15	15	15	15	15	15	15	15	15	15	15	15	15	15	15	15	15	15	15	15	14	15	15	15	15	15	15	15	15	15	15	15	15	15	15	15	15	15	15
8:71668698:C:T	2.21	6	15	15	15	15	15	15	15	15	15	15	15	15	15	15	15	15	15	15	15	15	15	15	15	15	15	15	15	15	14	15	15	15	15	15	15	15	15	15	15	15	15	15	15	15	15	15	15
8:71669720:C:T	0.157	6	15	15	15	15	15	15	15	15	15	15	15	15	15	15	15	15	15	15	15	15	15	15	15	15	15	15	15	15	14	15	15	15	15	15	15	15	15	15	15	15	15	15	15	15	15	15	15
8:71669783:C:CATGTATGTATGT	0.443	NA	15	15	15	15	15	15	15	15	15	15	15	15	15	15	15	15	15	15	15	15	15	15	15	15	15	15	15	15	14	15	15	15	15	15	15	15	15	15	15	15	15	15	15	15	15	15	15
8:71670013:G:T	1.698	7	15	15	15	15	15	15	15	15	15	15	15	15	15	15	15	15	15	15	15	15	15	15	15	15	15	15	15	15	14	15	15	15	15	15	15	15	15	15	15	15	15	15	15	15	15	15	15
8:71670018:C:T	1.609	7	15	15	15	15	15	15	15	15	15	15	15	15	15	15	15	15	15	15	15	15	15	15	15	15	15	15	15	15	14	15	15	15	15	15	15	15	15	15	15	15	15	15	15	15	15	15	15
8:71670042:A:G	0.151	7	15	15	15	15	15	15	15	15	15	15	15	15	15	15	15	15	15	15	15	15	15	15	15	15	15	15	15	15	14	15	15	15	15	15	15	15	15	15	15	15	15	15	15	15	15	15	15
8:71670117:C:T	2.298	7	15	15	15	15	15	15	15	15	15	15	15	15	15	15	15	15	15	15	15	15	15	15	15	15	15	15	15	15	14	15	15	15	15	15	15	15	15	15	15	15	15	15	15	15	15	15	15
8:71670420:C:CCTACGTTGTTAAGCCT	2.911	NA	15	15	15	15	15	15	15	15	15	15	15	15	15	15	15	15	15	15	15	15	15	15	15	15	15	15	15	15	14	15	15	15	15	15	15	15	15	15	15	15	15	15	15	15	15	15	15
8:71671189:A:G	9.807	1b	15	15	15	15	15	15	15	15	15	15	15	15	15	15	15	15	15	15	15	15	15	15	15	15	15	15	15	15	14	15	15	15	15	15	15	15	15	15	15	15	15	15	15	15	15	15	15
8:71671579:A:G	2.699	6	15	15	15	15	15	15	15	15	15	15	15	15	15	15	15	15	15	15	15	15	15	15	15	15	15	15	15	15	14	15	15	15	15	15	15	15	15	15	15	15	15	15	15	15	15	15	15
8:71672323:A:C	0.553	6	15	15	15	15	15	15	15	15	15	15	15	15	15	15	15	15	15	15	15	15	15	15	15	15	15	15	15	15	14	15	15	15	15	15	15	15	15	15	15	15	15	15	15	15	15	15	15
8:71672366:A:G	4.735	7	15	15	15	15	15	15	15	15	15	15	15	15	15	15	15	15	15	15	15	15	15	15	15	15	15	15	15	15	14	15	15	15	15	15	15	15	15	15	15	15	15	15	15	15	15	15	15
8:71672743:G:T	5.184	6	15	15	15	15	15	15	15	15	15	15	15	15	15	15	15	15	15	15	15	15	15	15	15	15	15	15	15	15	14	15	15	15	15	15	15	15	15	15	15	15	15	15	15	15	15	15	15
8:71672984:A:G	1.566	7	15	15	15	15	15	15	15	15	15	15	15	15	15	15	15	15	15	15	15	15	15	15	15	15	15	15	15	15	14	15	15	15	15	15	15	15	15	15	15	15	15	15	15	15	15	15	15
8:71674027:C:T	3.631	7	15	15	15	15	15	15	15	15	15	15	15	15	15	15	15	15	15	15	15	15	15	15	15	15	15	15	15	15	14	15	15	15	15	15	15	15	15	15	15	15	15	15	15	15	15	15	15
8:71674135:A:AT	6.845	NA	15	15	15	15	15	15	15	15	15	15	15	15	15	15	15	15	15	15	15	15	15	15	15	15	15	15	15	15	14	15	15	15	15	15	15	15	15	15	15	15	15	15	15	15	15	15	15
8:71674355:G:T	8.448	7	15	15	15	15	15	15	15	15	15	15	15	15	15	15	15	15	15	15	15	15	15	15	15	15	15	15	15	15	14	15	15	15	15	15	15	15	15	15	15	15	15	15	15	15	15	15	15
8:71674761:A:C	1.715	7	15	15	15	15	15	15	15	15	15	15	15	15	15	15	15	15	15	15	15	15	15	15	15	15	15	15	15	15	14	15	15	15	15	15	15	15	15	15	15	15	15	15	15	15	15	15	15
8:71675409:C:CTT	0.366	NA	15	15	15	15	15	15	15	15	15	15	15	15	15	15	15	15	15	15	15	15	15	15	15	15	15	15	15	15	14	15	15	15	15	15	15	15	15	15	15	15	15	15	15	15	15	15	15
8:71675547:C:T	2.145	NA	15	15	15	15	15	15	15	15	15	15	15	15	15	15	15	15	15	15	15	15	15	15	15	15	15	15	15	15	14	15	15	15	15	15	15	15	15	15	15	15	15	15	15	15	15	15	15
8:71676193:G:T	2.435	6	15	15	15	15	15	15	15	15	15	15	15	15	15	15	15	15	15	15	15	15	15	15	15	15	15	15	15	15	14	15	15	15	15	15	15	15	15	15	15	15	15	15	15	15	15	15	15
8:71676770:C:T	2.144	6	15	15	15	15	15	15	15	15	15	15	15	15	15	15	15	15	15	15	15	15	15	15	15	15	15	15	15	15	14	15	15	15	15	15	15	15	15	15	15	15	15	15	15	15	15	15	15
8:71677839:C:G	0.221	6	15	15	15	15	15	15	15	15	15	15	15	15	15	15	15	15	15	15	15	15	15	15	15	15	15	15	15	15	15	15	15	15	15	15	15	15	15	15	15	15	15	15	15	15	15	15	15
8:71678484:C:T	6.502	6	15	15	15	15	15	15	15	15	15	15	15	15	15	15	15	15	15	15	15	15	15	15	15	15	15	15	15	15	15	15	15	15	15	15	15	15	15	15	15	15	15	15	15	15	15	15	15
8:71678638:C:G	1.127	6	15	15	15	15	15	15	15	15	15	15	15	15	15	15	15	15	15	15	15	15	15	15	15	15	15	15	15	15	15	15	15	15	15	15	15	15	15	15	15	15	15	15	15	15	15	15	15
8:71680355:G:T	1.51	6	15	15	15	15	15	15	15	15	15	15	15	15	15	15	15	15	15	15	15	15	15	15	15	15	15	15	15	15	15	15	15	15	15	15	15	15	15	15	15	15	15	15	15	15	15	15	15
8:71680508:A:G	12.04	7	15	15	15	15	15	15	15	15	15	15	15	15	15	15	15	15	15	15	15	15	15	15	15	15	15	15	15	15	15	15	15	15	15	15	15	15	15	15	15	15	15	15	15	15	15	15	15
8:71680987:C:CTT	2.953	NA	15	15	15	15	15	15	15	15	15	15	15	15	15	15	15	15	15	15	15	15	15	15	15	15	15	15	15	15	15	15	15	15	15	15	15	15	15	15	15	15	15	15	15	15	15	15	15
8:71680987:CT:CTT	NA	NA	15	15	15	15	15	15	15	15	15	15	15	15	15	15	15	15	15	15	15	15	15	15	15	15	15	15	15	15	15	15	15	15	15	15	15	15	15	15	15	15	15	15	15	15	15	15	15
8:71681506:A:G	0.148	7	15	15	15	15	15	15	15	15	15	15	15	15	15	15	15	15	15	15	15	15	15	15	15	15	15	15	15	15	15	15	15	15	15	15	15	15	15	15	15	15	15	15	15	15	15	15	15
8:71681766:C:T	6.133	7	15	15	15	15	15	15	15	15	15	15	15	15	15	15	15	15	15	15	15	15	15	15	15	15	15	15	15	15	15	15	15	15	15	15	15	15	15	15	15	15	15	15	15	15	15	15	15
8:71681983:A:G	1.072	6	15	15	15	15	15	15	15	15	15	15	15	15	15	15	15	15	15	15	15	15	15	15	15	15	15	15	15	15	15	15	15	15	15	15	15	15	15	15	15	15	15	15	15	15	15	15	15
8:71682082:C:T	6.469	6	15	15	15	15	15	15	15	15	15	15	15	15	15	15	15	15	15	15	15	15	15	15	15	15	15	15	15	15	15	15	15	15	15	15	15	15	15	15	15	15	15	15	15	15	15	15	15
8:71682583:G:T	2.263	6	15	15	15	15	15	15	15	15	15	15	15	15	15	15	15	15	15	15	15	15	15	15	15	15	15	15	15	15	15	15	15	15	15	15	15	15	15	15	15	15	15	15	15	15	15	15	15
8:71683864:C:T	4.153	6	15	15	15	15	15	15	15	15	15	15	15	15	15	15	15	15	15	15	15	15	15	15	15	15	15	15	15	15	15	15	15	15	15	15	15	15	15	15	15	15	15	15	15	15	15	9	15
8:71684410:C:T	14.59	1b	15	15	15	15	15	15	15	15	15	15	15	15	15	15	15	15	15	15	15	15	15	15	15	15	15	15	15	15	15	15	15	15	15	15	15	15	15	15	15	15	15	15	15	15	15	15	15
8:71685822:A:G	15.81	1f	15	15	15	15	15	15	15	15	15	15	15	15	15	15	15	15	15	15	15	15	15	15	15	15	15	15	15	15	7	15	15	15	14	15	15	15	15	15	15	15	15	15	15	15	15	15	15
8:71686230:A:AT	1.017	NA	15	15	15	15	15	15	15	15	15	15	15	15	15	15	15	15	15	15	15	15	15	15	15	15	15	15	15	15	7	15	15	15	14	15	15	15	15	15	15	15	15	15	15	15	15	15	15
8:71686967:C:T	6.891	NA	15	15	15	15	15	15	15	15	15	15	15	15	15	15	15	15	15	15	15	15	15	15	15	15	15	15	15	15	5	15	15	15	14	15	15	15	15	15	15	15	15	15	15	15	15	15	15
8:71688165:A:G	1.686	4	15	15	15	15	15	15	15	15	15	15	15	15	15	15	15	15	15	15	15	15	15	15	15	15	15	15	15	15	7	7	15	15	14	15	15	15	15	15	15	15	15	15	15	15	15	15	15
8:71688408:A:C	2.132	1f	15	15	15	15	15	15	15	15	15	15	15	15	15	15	15	15	15	15	15	15	15	15	15	15	15	15	15	15	7	7	15	15	14	15	15	15	15	15	15	15	15	15	15	15	15	15	15
8:71688870:A:T	13.43	6	15	15	15	15	15	15	15	15	15	15	15	15	15	15	15	15	15	15	15	15	15	15	15	15	15	15	15	15	7	7	15	15	14	15	15	15	15	15	15	15	15	15	15	15	15	15	15
8:71688984:A:T	4.718	6	15	15	15	15	15	15	15	15	15	15	15	15	15	15	15	15	15	15	15	15	15	15	15	15	15	15	15	15	7	7	15	15	14	15	15	15	15	15	15	15	15	15	15	15	15	15	15
8:71689031:A:G	4.424	6	15	15	15	15	15	15	15	15	15	15	15	15	15	15	15	15	15	15	15	15	15	15	15	15	15	15	15	15	7	15	15	15	15	15	15	15	15	15	15	15	15	15	15	15	15	15	15
8:71689034:C:T	4.213	6	15	15	15	15	15	15	15	15	15	15	15	15	15	15	15	15	15	15	15	15	15	15	15	15	15	15	15	15	7	15	15	15	15	15	15	15	15	15	15	15	15	15	15	15	15	15	15
8:71689436:A:G	5.607	6	15	15	15	15	15	15	15	15	15	15	15	15	15	15	15	15	15	15	15	15	15	15	15	15	15	15	15	15	5	15	15	15	15	15	15	15	15	15	15	15	15	15	15	15	15	15	15
8:71690022:C:T	9.412	6	15	15	15	15	15	15	15	15	15	15	15	15	15	15	15	15	15	15	15	15	15	15	15	15	15	15	15	15	5	15	14	15	15	15	15	15	15	15	15	15	15	15	15	15	15	15	15
8:71690534:A:G	1.598	6	15	15	15	15	15	15	15	15	15	15	15	15	15	15	15	15	15	15	15	15	15	15	15	15	15	15	15	15	5	15	14	15	15	15	15	15	15	15	15	15	15	15	15	15	15	15	15
8:71690622:C:T	4.798	7	15	15	15	15	15	15	15	15	15	15	15	15	15	15	15	15	15	15	15	15	15	15	15	15	15	15	15	15	5	15	14	15	15	15	15	15	15	15	15	15	15	15	15	15	15	15	15
8:71690727:C:G	0.082	7	15	15	15	15	15	15	15	15	15	15	15	15	15	15	15	15	15	15	15	15	15	15	15	15	15	15	15	15	5	15	14	15	15	15	15	15	15	15	15	15	15	15	15	15	15	15	15
8:71691055:A:G	3.813	6	15	15	15	15	15	15	15	15	15	15	15	15	15	15	15	15	15	15	15	15	15	15	15	15	15	15	15	15	5	15	14	15	15	15	15	15	15	15	15	15	15	15	15	15	15	15	15
8:71691179:C:T	0.901	6	15	15	15	15	15	15	15	15	15	15	15	15	15	15	15	15	15	15	15	15	15	15	15	15	15	15	15	15	5	15	14	15	15	15	15	15	15	15	15	15	15	15	15	15	15	15	15
8:71691181:C:T	1.559	6	15	15	15	15	15	15	15	15	15	15	15	15	15	15	15	15	15	15	15	15	15	15	15	15	15	15	15	15	5	15	14	15	15	15	15	15	15	15	15	15	15	15	15	15	15	15	15
8:71691610:C:G	0.107	6	15	15	15	15	15	15	15	15	15	15	15	15	15	15	15	15	15	15	15	15	15	15	15	15	15	15	15	15	5	15	14	15	15	15	15	15	15	15	15	15	15	15	15	15	15	15	15
8:71692504:C:T	0.099	6	15	15	15	15	15	15	15	15	15	15	15	15	15	15	15	15	15	15	15	15	15	15	15	15	15	15	15	15	5	15	14	15	15	15	15	15	15	15	15	15	15	15	15	15	15	15	15
8:71692688:C:T	4.625	7	15	15	15	15	15	15	15	15	15	15	15	15	15	15	15	15	15	15	15	15	15	15	15	15	15	15	15	15	5	15	14	15	15	15	15	15	15	15	15	15	15	15	15	15	15	15	15
8:71693139:C:CT	3.615	NA	15	15	15	15	15	15	15	15	15	15	15	15	15	15	15	15	15	15	15	15	15	15	15	15	15	15	15	15	7	15	14	15	15	15	15	15	15	15	15	15	15	15	15	15	15	15	15
8:71693517:C:T	0.185	6	15	15	15	15	15	15	15	15	15	15	15	15	15	15	15	15	15	15	15	15	15	15	15	15	15	15	15	15	14	15	14	15	15	15	15	15	15	15	15	15	15	15	15	15	15	15	15
8:71693519:A:T	2.071	6	15	15	15	15	15	15	15	15	15	15	15	15	15	15	15	15	15	15	15	15	15	15	15	15	15	15	15	15	14	15	14	15	15	15	15	15	15	15	15	15	15	15	15	15	15	15	15
8:71693737:A:C	4.171	7	15	15	15	15	15	15	15	15	15	15	15	15	15	15	15	15	15	15	15	15	15	15	15	15	15	15	15	15	14	15	14	15	15	15	15	15	15	15	15	15	15	15	15	15	15	15	15
8:71694377:A:AG	2.525	NA	15	15	15	15	15	15	15	15	15	15	15	15	15	15	15	15	15	15	15	15	15	15	15	15	15	15	15	15	14	15	14	15	15	15	15	15	15	15	15	15	15	15	15	15	15	15	15
8:71694531:A:G	0.034	6	15	15	15	15	15	15	15	15	15	15	15	15	15	15	15	15	15	15	15	15	15	15	15	15	15	15	15	15	14	15	14	15	15	15	15	15	15	15	15	15	15	15	15	15	15	15	15
8:71694630:A:G	8.693	6	15	15	15	15	15	15	15	15	15	15	15	15	15	15	15	15	15	15	15	15	15	15	15	15	15	15	15	15	14	15	14	15	15	15	15	15	15	15	15	15	15	15	15	15	15	15	15
8:71694682:A:T	0.542	6	15	15	15	15	15	15	15	15	15	15	15	15	15	15	15	15	15	15	15	15	15	15	15	15	15	15	15	15	14	15	14	15	15	15	15	15	15	15	15	15	15	15	15	15	15	15	15
8:71695004:A:G	4.231	7	15	15	15	15	15	15	15	15	15	15	15	15	15	15	15	15	15	15	15	15	15	15	15	15	15	15	15	15	14	15	14	15	15	15	15	15	15	15	15	15	15	15	15	15	15	15	15
8:71695696:C:T	0.827	6	15	15	15	15	15	15	15	15	15	15	15	15	15	15	15	15	15	15	15	15	15	15	15	15	15	15	15	15	14	15	14	15	15	15	15	15	15	15	15	15	15	15	15	15	15	15	15
8:71695890:G:T	7.334	6	15	15	15	15	15	15	15	15	15	15	15	15	15	15	15	15	15	15	15	15	15	15	15	15	15	15	15	15	14	15	14	15	15	15	15	15	15	15	15	15	15	15	15	15	15	15	15
8:71696645:A:AT	4.245	NA	15	15	15	15	15	15	15	15	15	15	15	15	15	15	15	15	15	15	15	15	15	15	15	15	15	15	15	15	14	15	14	15	15	15	15	15	15	15	15	15	15	15	15	15	15	15	15
8:71697558:C:G	5.435	6	15	15	15	15	15	15	15	15	15	15	15	15	15	15	15	15	15	15	15	15	15	15	15	15	15	15	15	15	14	15	14	15	15	15	15	15	15	15	15	15	15	15	15	15	15	15	15
8:71697801:C:CT	6.651	NA	15	15	15	15	15	15	15	15	15	15	15	15	15	15	15	15	15	15	15	15	15	15	15	15	15	15	15	15	14	15	14	15	15	15	15	15	15	15	15	15	15	15	15	15	15	15	15
8:71698012:A:G	2.172	6	15	15	15	15	15	15	15	15	15	15	15	15	15	15	15	15	15	15	15	15	15	15	15	15	15	15	15	15	14	15	14	15	15	15	15	15	15	15	15	15	15	15	15	15	15	15	15
8:71698576:A:C	3.173	NA	15	15	15	15	15	15	15	15	15	15	15	15	15	15	15	15	15	15	15	15	15	15	15	15	15	15	15	15	14	15	15	15	15	15	15	15	15	15	15	15	15	15	15	15	15	15	15
8:71698832:C:T	2.785	NA	15	15	15	15	15	15	15	15	15	15	15	15	15	15	15	15	15	15	15	15	15	15	15	15	15	15	15	15	14	15	15	15	15	15	15	15	15	15	15	15	15	15	15	15	15	15	15
8:71699183:C:G	1.817	6	15	15	15	15	15	15	15	15	15	15	15	15	15	15	15	15	15	15	15	15	15	15	15	15	15	15	15	15	14	15	15	15	15	15	15	15	15	15	15	15	15	15	15	15	15	15	15
8:71699283:A:T	4.017	6	15	15	15	15	15	15	15	15	15	15	15	15	15	15	15	15	15	15	15	15	15	15	15	15	15	15	15	15	14	15	15	15	15	15	15	15	15	15	15	15	15	15	15	15	15	15	15
8:71699517:G:T	11.53	6	15	15	15	15	15	15	15	15	15	15	15	15	15	15	15	15	15	15	15	15	15	15	15	15	15	15	15	15	14	15	15	15	15	15	15	15	15	15	15	15	15	15	15	15	15	15	15
8:71700642:A:G	5.143	NA	15	15	15	15	15	15	15	15	15	15	15	15	15	15	15	15	15	15	15	15	15	15	15	15	15	15	15	15	14	15	15	15	15	15	15	15	15	15	15	15	15	15	15	15	15	15	15
8:71700765:T:TG	2.977	NA	15	15	15	15	15	15	15	15	15	15	15	15	15	15	15	15	15	15	15	15	15	15	15	15	15	15	15	15	14	15	15	15	15	15	15	15	15	15	15	15	15	15	15	15	15	15	15
8:71701391:C:G	0.198	7	15	15	15	15	15	15	15	15	15	15	15	15	15	15	15	15	15	15	15	15	15	15	15	15	15	15	15	15	14	15	15	15	15	15	15	15	15	15	15	15	15	15	15	15	15	15	15
8:71701964:A:ATAAATTC	2.031	NA	15	15	15	15	15	15	15	15	15	15	15	15	15	15	15	15	15	15	15	15	15	15	15	15	15	15	15	15	14	15	15	15	15	15	15	15	15	15	15	15	15	15	15	15	15	15	15
8:71702591:A:G	5.737	NA	15	15	15	15	15	15	15	15	15	15	15	15	15	15	15	15	15	15	15	15	15	15	15	15	15	15	15	15	14	15	15	15	15	15	15	15	15	15	15	15	15	15	15	15	15	15	15
8:71702877:A:G	1.943	6	15	15	15	15	15	15	15	15	15	15	15	15	15	15	15	15	15	15	15	15	15	15	15	15	15	15	15	15	14	15	15	15	15	15	15	15	15	15	15	15	15	15	15	15	15	15	15
8:71702893:G:T	2.267	6	15	15	15	15	15	15	15	15	15	15	15	15	15	15	15	15	15	15	15	15	15	15	15	15	15	15	15	15	14	15	15	15	15	15	15	15	15	15	15	15	15	15	15	15	15	15	15
8:71704586:C:T	1.55	7	15	15	15	15	15	15	15	15	15	15	15	15	15	15	15	15	15	15	15	15	15	15	9	15	15	15	9	15	14	15	15	15	15	15	15	15	15	15	15	15	15	15	15	15	15	15	15
8:71705733:C:T	1.612	1f	9	15	15	15	9	15	15	15	15	15	15	15	15	15	15	15	15	15	15	15	15	15	9	15	9	15	9	15	15	15	15	15	15	15	15	15	15	15	15	15	15	15	15	15	15	15	15
8:71707058:T:TTGTGTGTG	0.907	NA	15	15	15	15	15	15	15	15	15	15	15	15	15	15	15	15	15	15	15	15	15	15	9	15	15	15	9	15	15	15	15	15	15	15	15	15	15	15	15	15	15	15	15	15	15	15	15
8:71708971:A:G	14.32	7	15	15	15	15	15	15	15	15	15	15	15	15	15	15	15	15	15	15	15	15	15	15	15	15	15	15	9	15	15	15	15	15	15	15	15	15	15	15	15	15	15	15	15	15	15	15	15
8:71710166:C:T	4.494	6	15	15	15	15	15	15	15	15	15	15	15	15	15	15	15	15	15	15	15	15	15	15	15	15	15	15	9	15	15	15	15	15	15	15	15	15	15	15	15	15	15	15	15	15	15	15	15
8:71710223:A:G	11.54	6	15	15	15	15	15	15	15	15	15	15	15	15	15	15	15	15	15	15	15	15	15	15	15	15	15	15	9	15	15	15	15	15	15	15	15	15	15	15	15	15	15	15	15	15	15	15	15
8:71710652:G:GTTAAT	1.839	NA	15	15	15	15	15	15	15	15	15	15	15	15	15	15	15	15	15	15	15	15	15	15	15	15	15	15	9	15	15	15	15	9	15	15	15	15	15	15	15	15	15	15	15	15	15	15	15
8:71711942:A:G	12.99	6	15	15	15	15	15	15	15	15	15	15	15	15	15	15	15	15	15	15	15	15	15	15	15	15	15	15	9	15	9	15	15	9	15	15	15	15	15	15	15	15	15	15	15	15	15	15	15
8:71714133:C:T	1.627	6	15	15	15	15	15	15	15	15	15	15	15	15	15	15	9	9	15	15	15	9	15	15	15	15	9	15	9	15	9	15	15	15	15	9	15	15	15	15	9	15	15	15	9	9	15	15	15
8:71714467:A:G	0.066	7	15	15	9	15	15	15	15	15	15	15	9	15	15	15	9	9	15	15	15	15	15	15	15	15	9	15	9	15	9	15	15	15	15	9	15	15	15	15	15	15	15	15	9	9	15	15	15
8:71718106:C:T	0.421	6	7	15	7	7	7	7	7	7	7	15	2	7	15	2	2	7	9	2	2	2	7	7	15	7	15	15	9	15	9	15	15	15	15	13	15	15	15	15	15	15	14	15	15	15	15	9	15
8:71718497:A:G	0.311	5	5	15	5	7	5	15	15	7	15	15	15	7	15	7	15	7	9	7	15	9	5	5	15	7	15	15	9	15	9	15	15	15	15	14	15	15	15	15	9	15	15	15	15	15	15	9	15
8:71721619:A:G	1.4	7	15	15	15	15	15	15	15	15	15	15	15	15	15	9	15	9	15	15	15	9	15	15	15	15	15	15	15	15	9	15	15	15	15	9	15	15	15	15	15	15	15	15	15	15	15	15	15
8:71722834:A:G	1.234	6	15	15	15	15	15	15	15	15	15	15	15	15	15	15	15	15	15	15	15	15	15	15	15	15	15	15	15	15	15	15	15	15	15	15	15	15	15	15	15	15	15	15	15	15	15	15	15
8:71722996:A:C	0.816	6	15	15	15	15	15	15	15	15	15	15	15	15	15	15	15	15	15	15	15	15	15	15	15	15	15	15	15	15	15	15	15	15	15	15	15	15	15	15	15	15	15	15	15	15	15	15	15
8:71723997:A:C	0.983	7	15	15	15	15	15	15	15	15	15	15	15	15	15	15	15	15	15	15	15	15	15	15	15	15	15	15	15	15	15	15	15	15	15	15	15	15	15	15	15	15	15	15	15	15	15	15	15
8:71724654:A:G	5.441	7	15	15	15	15	15	15	15	15	15	15	15	15	15	15	15	15	15	15	15	15	15	15	15	15	15	15	15	15	15	15	15	15	15	15	15	15	15	15	15	15	15	15	15	15	15	15	15
8:71725070:A:G	0.701	7	15	15	15	15	15	15	15	15	15	15	15	15	15	15	15	15	15	15	15	15	15	15	15	15	15	15	15	15	15	15	15	15	15	15	15	15	15	15	15	15	15	15	15	15	15	15	15
8:71726071:A:C	0.58	7	15	15	15	15	15	15	15	15	15	15	15	15	15	15	15	15	15	15	15	15	15	15	15	15	15	15	15	15	15	15	15	15	15	15	15	15	15	15	15	15	15	15	15	15	15	15	15
8:71726919:A:G	2.595	6	15	15	15	15	15	15	15	15	15	15	15	15	15	15	15	15	15	15	15	15	15	15	15	15	15	15	15	15	15	15	15	15	15	15	15	15	15	15	15	15	15	15	15	15	15	15	15
8:71727296:A:G	1.099	7	15	15	15	15	15	15	15	15	15	15	15	15	15	15	15	15	15	15	15	15	15	15	15	15	15	15	15	15	15	15	15	15	15	15	15	15	15	15	15	15	15	15	15	15	15	15	15
8:71727398:A:AT	0.727	NA	15	15	15	15	15	15	15	15	15	15	15	15	15	15	15	15	15	15	15	15	15	15	15	15	15	15	15	15	15	15	15	15	15	15	15	15	15	15	15	15	15	15	15	15	15	15	15
8:71727954:A:G	1.526	7	15	15	15	15	15	15	15	15	15	15	15	15	15	15	15	15	15	15	15	15	15	15	15	15	15	15	15	15	15	15	15	15	15	15	15	15	15	15	15	15	15	15	15	15	15	15	15
8:71728055:C:T	0.127	6	15	15	15	15	15	15	15	15	15	15	15	15	15	15	15	15	15	15	15	15	15	15	15	15	15	15	15	15	15	15	15	15	15	15	15	15	15	15	15	15	15	15	15	9	9	15	15
8:71728209:A:G	7.316	6	15	15	15	15	15	15	15	15	15	15	15	15	15	15	15	15	15	15	15	15	15	15	15	15	15	15	15	15	15	15	15	15	15	15	15	15	15	15	15	15	15	15	15	9	9	15	15
8:71728754:A:G	4.55	7	15	15	15	15	15	15	15	15	15	15	15	15	15	15	15	15	15	15	15	15	15	15	15	15	15	15	15	15	15	15	15	15	15	15	15	15	15	15	15	15	15	15	15	9	15	15	15
8:71730431:A:AT	0.208	NA	15	15	15	15	15	15	15	15	15	15	15	15	15	15	9	15	15	15	15	15	15	15	15	15	15	15	9	15	15	15	15	15	15	15	15	15	15	15	15	15	15	15	15	9	15	15	9
8:71730474:A:G	0.184	5	15	15	15	15	15	15	15	15	15	15	15	15	15	15	9	15	15	15	15	15	15	15	15	15	15	15	9	15	15	15	15	15	15	15	15	15	15	15	15	15	15	15	15	9	15	15	9
8:71730961:A:G	8.308	7	15	15	15	15	15	15	9	15	15	15	15	15	15	15	9	15	15	15	15	15	15	15	15	15	15	15	9	7	15	15	15	15	15	15	15	15	15	15	15	15	15	15	15	9	15	15	9
8:71732264:C:T	4.379	6	9	15	9	15	15	15	9	15	15	15	9	15	15	9	9	9	9	9	15	9	15	15	15	15	15	15	9	15	15	15	15	9	15	15	9	15	15	15	9	15	15	15	15	9	9	15	9
8:71732622:A:G	1.039	7	9	15	9	15	9	15	9	15	15	15	9	15	15	9	9	9	9	9	9	9	9	15	15	15	15	15	9	15	9	15	15	9	15	9	9	15	15	15	9	15	15	15	9	9	9	15	9
8:71733416:C:T	0.601	6	9	15	9	9	8	9	9	9	15	15	9	9	9	9	9	9	9	9	9	9	8	9	9	9	15	15	9	15	9	9	15	9	15	9	9	9	15	15	9	15	9	15	9	9	9	15	15
8:71734442:C:T	4.399	5	15	15	9	15	15	15	15	15	15	15	9	15	15	9	9	9	15	9	9	9	15	15	9	15	15	15	15	15	15	15	9	9	15	15	15	15	15	15	15	15	9	15	15	9	15	15	15
8:71734569:A:G	0.489	1f	15	15	9	15	15	15	15	15	15	15	9	15	15	9	9	9	15	9	9	9	15	15	9	15	15	15	15	15	15	15	9	9	15	15	15	15	15	15	15	15	9	15	15	9	15	15	15
8:71736661:A:G	1.202	NA	15	15	15	15	15	15	15	15	15	15	15	15	15	15	15	9	15	15	15	15	15	15	15	15	15	15	15	15	15	15	15	15	15	15	15	15	15	15	15	15	15	15	15	15	15	15	15
8:71737087:C:G	0.682	6	15	15	15	15	15	15	15	15	15	15	15	15	15	15	15	15	15	15	15	15	15	15	15	15	15	15	15	15	15	15	15	15	15	15	15	15	15	15	15	15	15	15	15	15	15	15	15
8:71737322:A:G	14.25	4	15	15	15	15	15	15	15	15	15	15	15	15	15	15	15	15	15	15	15	15	15	15	15	15	15	15	15	15	15	15	15	15	15	15	15	15	15	15	15	15	15	15	15	15	15	15	15
8:71738697:T:TTAATC	6.071	NA	15	15	15	15	15	15	15	15	15	15	15	15	15	15	15	15	15	15	15	15	15	15	15	15	15	15	15	15	15	15	15	15	15	15	15	15	15	15	15	15	15	15	15	15	15	15	15
8:71740934:C:T	0.369	7	15	15	15	15	15	15	15	15	15	14	15	15	15	15	15	15	15	15	15	15	15	15	15	15	15	15	15	15	15	15	15	15	15	15	15	15	15	15	15	15	15	15	15	15	15	15	15
8:71741541:A:AACTGGC	3.756	NA	15	15	15	15	15	15	15	15	15	14	15	15	15	15	15	15	15	15	15	15	15	15	15	15	15	15	15	15	15	15	15	15	15	15	15	15	15	15	15	15	15	15	15	15	15	15	15
8:71741723:G:T	0.462	7	15	15	15	15	15	15	15	15	15	14	15	15	15	15	15	15	15	15	15	15	15	15	15	15	15	15	15	15	15	15	15	15	15	15	15	15	15	15	15	15	15	15	15	15	15	15	15
8:71742739:C:T	3.714	6	15	15	15	15	9	15	15	15	15	14	15	15	15	15	15	15	15	15	15	15	15	15	15	15	15	15	15	15	15	15	15	15	15	15	15	15	15	15	15	15	15	15	15	15	15	15	15
8:71744539:A:G	8.675	7	15	15	15	15	15	15	15	15	15	14	15	15	15	15	15	15	15	15	15	15	15	15	15	15	15	15	15	15	15	15	14	15	15	15	15	15	15	15	15	15	15	15	15	15	15	15	15
8:71746480:C:G	1.968	6	15	15	15	15	15	15	15	15	15	14	15	15	15	15	15	15	15	15	15	15	15	15	15	15	15	15	15	15	15	15	14	15	15	15	15	15	15	15	15	15	15	15	15	15	15	15	15
8:71747169:G:T	9.157	1f	15	15	15	15	15	15	15	15	15	14	15	15	15	15	15	15	15	15	15	15	15	15	15	15	15	15	15	15	15	15	14	15	15	15	15	15	15	15	15	15	15	15	15	15	15	15	15
8:71748808:T:TA	0.02	NA	15	15	15	15	15	15	15	15	15	14	15	15	15	15	15	15	15	15	15	15	15	15	15	15	15	15	15	15	15	15	14	15	15	15	15	15	15	15	15	15	15	15	15	15	15	15	15
8:71748854:G:T	3.731	6	15	15	15	15	15	15	15	15	15	14	15	15	15	15	15	15	15	15	15	15	15	15	15	15	15	15	15	15	15	15	14	15	15	15	15	15	15	15	15	15	15	15	15	15	15	15	15
8:71748924:A:G	2.76	7	15	15	15	15	15	15	15	15	15	14	15	15	15	15	15	15	15	15	15	15	15	15	15	15	15	15	15	15	15	15	14	15	15	15	15	15	15	15	15	15	15	15	15	15	15	15	15
8:71752753:A:G	1.361	6	15	15	15	15	15	15	15	15	15	15	15	15	15	15	15	15	15	15	15	15	15	15	15	15	15	15	15	15	14	15	15	15	15	15	15	15	15	15	15	15	15	15	15	15	15	15	15
8:71754299:A:G	1.19	6	15	15	15	15	15	15	15	15	15	15	15	15	15	15	15	15	15	15	15	15	15	15	15	15	15	15	15	15	14	15	15	15	15	15	15	15	15	15	15	15	15	15	15	15	15	15	15
8:71754959:A:G	0.178	6	15	15	15	15	15	15	15	15	15	15	15	15	15	15	15	15	15	15	15	15	15	15	15	15	15	15	15	15	14	15	15	15	15	15	15	15	15	15	15	15	15	15	15	15	15	15	15
8:71755038:C:T	1.007	6	15	15	15	15	15	15	15	15	15	15	15	15	15	15	15	15	15	15	15	15	15	15	15	15	15	15	15	15	15	15	15	15	15	15	15	15	15	15	15	15	15	15	15	15	15	15	15
8:71757667:G:T	0.043	5	15	15	15	15	15	15	15	15	15	15	15	15	15	15	15	15	15	15	15	15	15	15	15	15	15	15	9	15	15	15	15	9	15	9	15	15	9	15	9	9	9	15	9	9	9	15	15
8:71758010:A:T	2.89	5	15	15	15	15	15	15	15	15	15	15	15	15	15	15	15	15	15	15	15	15	15	15	15	15	9	15	9	15	15	15	15	9	15	9	15	15	9	15	9	15	9	15	9	9	9	15	15
8:71760999:C:CAAA	9.203	NA	15	15	15	15	15	15	15	15	15	15	15	15	15	15	15	15	15	15	15	15	15	15	15	15	9	15	9	15	15	15	15	15	15	15	15	15	15	15	15	15	9	15	9	15	15	15	15
8:71761054:A:G	10.6	7	15	15	15	15	15	15	15	15	15	15	15	15	15	15	15	15	15	15	15	15	15	15	15	15	9	15	15	15	15	15	15	15	15	15	15	15	15	15	15	15	9	15	9	9	15	15	15
8:71761978:A:G	6.866	6	15	15	15	15	15	15	15	15	15	15	15	15	15	15	15	15	15	15	15	15	15	15	15	15	15	15	15	15	15	15	15	15	15	15	15	15	15	15	15	15	9	15	15	9	15	15	15
8:71762218:A:G	1.048	6	15	15	15	15	15	15	15	15	15	15	15	15	15	15	15	15	15	15	15	15	15	15	15	15	15	15	9	15	15	15	15	15	15	9	15	15	15	15	15	15	15	15	15	9	15	9	15
8:71762693:C:G	4.919	6	15	15	15	15	15	15	15	15	15	15	15	15	15	15	15	15	15	15	15	15	15	15	15	15	15	15	9	15	15	15	15	15	15	9	15	15	15	15	15	15	15	15	15	15	15	9	15
8:71762712:A:AG	0.903	NA	15	15	15	15	15	15	15	15	15	15	15	15	15	15	15	15	15	15	15	15	15	15	15	15	15	15	9	15	15	15	15	15	15	9	15	15	15	15	15	15	15	15	15	15	15	9	15
8:71762718:A:G	1.312	6	15	15	15	15	15	15	15	15	15	15	15	15	15	15	15	15	15	15	15	15	15	15	15	15	15	15	9	15	15	15	15	15	15	9	15	15	15	15	15	15	15	15	15	15	15	9	15
8:71762720:A:G	0.772	6	15	15	15	15	15	15	15	15	15	15	15	15	15	15	15	15	15	15	15	15	15	15	15	15	15	15	9	15	15	15	15	15	15	9	15	15	15	15	15	15	15	15	15	15	15	9	15
8:71763195:A:G	0.115	6	15	15	15	15	15	15	15	15	15	15	15	15	15	15	15	15	15	15	15	15	15	15	15	15	15	15	9	15	15	15	15	15	15	9	15	15	15	15	15	15	15	15	15	15	15	9	15
8:71763857:A:G	3.268	6	15	15	15	15	15	15	15	15	15	15	15	15	15	15	15	15	15	15	15	15	15	15	9	15	15	15	9	15	15	15	15	15	9	9	15	15	15	15	15	15	15	15	15	15	15	15	15
8:71764358:A:G	3.311	6	15	15	15	15	15	15	15	15	15	15	15	9	15	15	9	15	15	15	15	15	15	15	9	15	15	15	9	15	15	15	15	15	9	9	15	15	15	15	15	15	9	15	15	15	15	15	15
8:71765094:A:G	3.134	6	15	15	9	15	15	15	15	15	15	15	15	9	15	9	9	9	15	15	15	15	15	15	15	9	15	15	9	15	15	15	15	9	15	9	15	15	15	15	9	15	9	15	15	15	15	9	15
8:71765280:A:G	4.438	6	15	15	9	15	15	15	15	15	15	15	15	15	15	15	9	9	15	15	15	15	15	15	15	9	15	15	9	15	15	15	15	9	15	9	15	15	15	15	9	15	9	15	15	15	15	9	15
8:71765855:A:T	9.629	7	15	15	15	15	15	15	15	15	15	15	15	15	15	15	15	9	15	15	15	9	15	15	15	15	15	15	9	15	15	15	15	15	15	9	15	15	15	15	9	15	15	15	15	15	15	15	15
8:71767871:A:G	1.231	6	15	15	15	15	15	15	15	15	15	15	15	15	15	15	15	15	15	15	15	15	15	15	15	15	15	15	15	15	15	15	15	15	15	15	15	15	15	15	15	15	15	15	15	15	15	15	15
8:71767937:A:T	0.031	6	15	15	15	15	15	15	15	15	15	15	15	15	15	15	15	15	15	15	15	15	15	15	15	15	15	15	15	15	15	15	15	15	15	15	15	15	15	15	15	15	15	15	15	15	15	15	15
8:71768465:A:C	1.309	7	15	15	15	15	15	15	15	15	15	15	15	15	15	15	15	15	15	15	15	15	15	15	15	15	15	15	15	15	15	15	15	15	15	15	15	15	15	15	15	15	15	15	15	15	15	15	15
8:71768772:C:G	0.637	7	15	15	15	15	15	15	15	15	15	15	15	15	15	15	15	15	15	15	15	15	15	15	15	15	15	15	15	15	15	15	15	15	15	15	15	15	15	15	9	15	15	15	15	15	15	15	15
8:71771121:C:T	4.143	7	15	15	15	15	15	15	15	15	15	15	15	15	15	15	15	15	15	15	15	15	15	15	15	15	15	15	15	15	15	15	15	15	15	9	15	15	15	15	15	15	15	15	15	15	15	15	15
8:71771347:A:G	1.41	6	15	15	15	15	15	15	15	15	15	15	15	15	15	15	15	15	15	15	15	15	15	15	15	15	15	15	15	15	15	15	15	15	15	9	15	15	15	15	15	15	15	15	15	15	15	15	15
8:71771352:A:G	0.945	6	15	15	15	15	15	15	15	15	15	15	15	15	15	15	15	15	15	15	15	15	15	15	15	15	15	15	15	15	15	15	15	15	15	9	15	15	15	15	15	15	15	15	15	15	15	15	15
8:71773723:C:CA	0.504	NA	15	15	15	15	15	15	15	15	15	15	15	15	15	15	15	15	15	15	15	15	15	15	15	15	15	15	15	15	15	15	15	15	15	15	14	15	15	15	15	15	15	15	9	15	9	15	15
8:71773882:A:C	1.69	7	15	15	15	15	15	15	15	15	15	15	15	15	15	15	15	15	15	15	15	15	15	15	15	15	15	15	15	15	15	15	15	15	15	15	15	15	15	15	15	15	15	15	9	15	9	15	15
8:71774407:C:G	1.018	1f	15	15	15	15	15	15	15	15	15	15	15	15	15	15	15	15	15	15	15	15	15	15	15	15	15	15	15	15	15	15	15	15	15	15	15	15	15	15	15	15	15	15	15	15	15	15	15
8:71775396:A:G	6.371	6	15	15	15	15	15	15	15	15	15	15	15	15	15	15	15	15	15	15	15	15	15	15	15	15	15	15	15	15	15	15	15	15	15	15	15	15	15	15	15	15	15	15	15	15	15	15	15
8:71776990:A:G	8.833	5	15	15	15	15	15	15	15	15	15	15	7	15	15	15	15	15	15	15	15	15	15	15	15	15	15	15	15	15	15	15	15	15	15	15	15	15	15	15	15	15	15	15	15	15	15	15	15
8:71777395:A:G	6.047	7	15	15	15	15	15	15	15	15	15	15	7	15	15	15	15	15	15	15	15	15	15	15	15	15	15	15	15	15	15	15	15	15	15	15	15	15	15	15	15	15	15	15	15	15	15	15	15
8:71777589:A:G	0.086	6	15	15	15	15	15	15	15	15	15	15	15	15	15	15	15	15	15	15	15	15	15	15	15	15	15	15	15	15	15	15	15	15	15	15	15	15	15	15	15	15	15	15	15	15	15	15	15
8:71777702:C:CA	5.983	NA	15	15	15	15	15	15	15	15	15	15	15	15	15	15	15	15	15	15	15	15	15	15	15	15	15	15	15	15	15	15	15	15	15	15	15	15	15	15	15	15	15	15	15	15	15	15	15
8:71778673:C:T	1.144	6	15	15	15	15	15	15	15	15	15	15	15	15	15	15	9	15	15	15	15	15	15	15	15	15	15	15	15	15	15	15	15	15	15	15	15	15	15	15	15	15	15	15	15	15	15	15	15
8:71779247:C:T	2.189	6	15	15	15	9	9	15	15	15	15	15	15	15	15	15	9	9	15	15	15	9	15	15	15	15	15	15	15	15	9	15	15	15	15	15	15	15	15	15	15	15	15	15	15	15	15	15	15
8:71779881:A:T	2.202	7	15	15	15	15	9	15	15	15	15	15	15	15	15	15	9	9	15	15	15	15	15	15	15	15	15	15	15	15	9	15	15	15	15	15	15	15	15	15	15	15	15	15	15	15	15	15	15
8:71780647:C:T	0.907	7	15	15	15	15	9	15	15	15	15	15	15	15	15	9	15	15	9	15	15	15	15	15	15	9	15	15	15	15	9	15	15	15	15	15	15	15	15	15	15	15	15	15	15	15	15	15	15
8:71781242:C:T	4.006	7	15	15	15	15	15	15	15	15	14	15	15	15	15	15	15	15	15	15	15	15	15	15	15	15	15	15	15	15	15	15	15	15	15	15	15	15	15	15	15	15	15	15	15	15	15	15	15
8:71781849:A:G	0.57	6	15	15	15	15	15	15	15	15	14	15	15	15	15	15	15	15	15	15	15	15	15	15	15	15	15	15	15	15	15	15	15	15	15	15	15	15	15	15	15	15	15	15	9	15	15	15	15
8:71782940:A:G	0.431	6	15	15	15	15	15	15	15	15	14	7	15	15	15	15	15	15	15	15	15	15	15	15	15	15	15	15	15	15	15	15	15	15	15	15	15	15	15	15	15	15	15	15	15	15	15	15	15
8:71785052:C:T	0.133	6	15	15	15	15	15	15	15	15	14	15	15	15	15	15	15	15	15	15	15	15	15	15	15	15	15	15	15	15	15	15	15	15	15	15	15	15	15	15	15	15	15	15	15	15	15	15	15
8:71785177:A:G	2.922	7	15	15	15	15	15	15	15	15	14	15	15	15	15	15	15	15	15	15	15	15	15	15	15	15	15	15	15	15	15	15	15	15	15	15	15	15	15	15	15	15	15	15	15	15	15	15	15
8:71786169:A:T	0.574	1f	15	15	15	15	15	15	15	15	14	15	15	15	15	15	15	15	15	15	15	15	15	15	15	15	15	15	15	15	15	15	15	15	15	15	15	15	15	15	15	15	15	15	15	15	15	15	15
8:71787692:C:T	16.14	6	15	15	15	15	15	15	15	15	14	15	15	15	15	15	15	15	15	15	15	15	15	15	15	15	15	15	15	15	15	15	15	15	15	15	15	15	15	15	15	15	15	15	15	15	15	15	15
8:71788453:C:CT	3.635	NA	15	15	15	15	15	15	15	15	14	15	15	15	15	15	15	15	15	15	15	15	15	15	15	15	15	15	15	15	9	15	15	15	15	15	15	15	15	15	15	15	15	15	15	15	9	15	15
8:71788638:A:G	0.236	7	15	15	15	15	15	15	15	15	14	15	15	15	15	15	15	15	15	15	15	15	15	15	15	15	15	15	15	15	9	15	15	15	15	15	15	15	15	15	15	15	15	15	15	15	9	15	15
8:71788970:A:G	1.041	6	15	15	15	15	15	15	15	15	14	15	15	15	15	15	15	15	15	15	15	15	15	15	15	15	15	15	15	15	9	15	15	15	15	15	15	15	15	15	15	15	15	15	15	15	9	15	15
8:71789124:C:T	2.084	6	15	15	15	15	15	15	15	15	14	15	15	15	15	15	15	15	15	15	15	15	15	15	15	15	15	15	15	15	9	15	15	15	15	15	15	15	15	15	15	15	15	15	15	15	9	15	15
8:71789146:A:C	0.367	6	15	15	15	15	15	15	15	15	14	15	15	15	15	15	15	15	15	15	15	15	15	15	15	15	15	15	15	15	9	15	15	15	15	15	15	15	15	15	15	15	15	15	15	15	9	15	15
8:71789553:C:T	2.017	7	15	15	15	15	15	15	15	15	15	15	15	15	15	15	15	15	15	15	15	15	15	15	9	15	15	15	15	15	15	15	15	15	15	15	15	15	15	15	15	15	9	15	15	15	9	9	15
8:71791891:G:T	1.694	6	15	15	15	15	15	15	15	15	15	15	15	15	15	15	15	15	15	15	15	15	15	15	15	15	15	15	9	15	9	15	15	15	15	15	15	15	15	15	15	15	9	15	15	15	15	15	15
8:71794507:A:C	1.836	6	15	15	15	15	15	15	15	15	15	15	9	15	15	15	15	9	15	15	15	15	15	15	15	15	15	15	15	15	15	15	15	15	15	9	15	15	15	15	15	15	9	15	15	15	15	15	15
8:71795569:G:T	4.497	7	15	15	9	15	15	15	15	15	15	15	9	15	15	9	9	9	15	15	9	9	15	15	9	15	9	15	9	15	15	15	15	9	9	9	15	15	15	15	15	15	15	15	9	15	9	15	15
8:71797013:C:G	1.229	7	15	15	15	15	15	15	15	15	15	15	15	15	15	15	15	9	15	15	9	9	15	15	15	15	15	15	9	15	15	15	15	15	15	15	15	15	15	15	15	15	15	15	15	15	15	15	15
8:71797203:A:C	4.868	7	15	15	15	15	15	15	15	15	15	15	15	15	15	15	15	9	15	15	9	9	15	15	15	15	15	15	9	15	15	15	15	15	15	15	15	15	15	15	15	15	15	15	15	15	15	15	15
8:71797269:A:T	5.461	7	15	15	15	15	15	15	15	15	15	15	15	15	15	15	15	9	15	15	9	9	15	15	15	15	15	15	9	15	15	15	15	15	15	15	15	15	15	15	15	15	15	15	15	15	15	15	15
8:71797291:A:G	5.452	7	15	15	15	15	15	15	15	15	15	15	15	15	15	15	15	9	15	15	9	9	15	15	15	15	15	15	9	15	15	15	15	15	15	15	15	15	15	15	15	15	15	15	15	15	15	15	15
8:71797772:A:G	0.885	6	15	15	15	15	15	15	15	15	15	15	15	15	15	15	15	9	15	15	9	15	15	15	15	9	15	15	15	15	15	15	15	15	15	15	15	15	15	15	15	15	15	15	15	15	15	15	15
8:71798238:C:T	0.761	7	15	15	15	15	15	15	15	15	15	15	15	15	15	15	15	15	15	15	15	15	15	15	15	9	15	15	15	15	15	9	15	15	15	15	15	15	15	15	15	15	15	15	15	15	15	15	15
8:71798316:C:T	0.892	6	15	15	15	15	15	15	15	15	15	15	15	15	15	15	15	15	15	15	15	15	15	15	15	9	15	15	15	15	15	9	15	15	15	15	15	15	15	15	15	15	15	15	15	15	15	15	15
8:71798570:A:G	1.295	6	15	15	15	15	15	15	15	15	15	15	15	15	15	15	15	15	15	15	15	15	15	15	15	9	15	15	15	15	15	9	15	15	15	15	15	15	15	15	15	15	15	15	15	15	15	15	15
8:71799091:A:T	1.168	7	15	15	15	15	15	15	15	15	15	15	15	15	15	15	15	15	15	15	15	15	15	15	15	15	15	15	15	15	15	15	15	15	15	15	15	15	15	15	15	15	15	15	15	15	15	15	15
8:71800006:A:T	1.229	6	15	15	15	15	15	15	15	15	15	15	15	15	15	15	15	15	15	15	15	15	15	15	15	15	15	15	15	15	15	15	15	15	15	15	15	15	15	15	15	15	15	15	15	9	15	15	15
8:71801640:A:G	0.765	6	15	15	15	15	15	15	15	15	15	15	15	15	15	15	15	15	15	15	15	15	15	15	15	15	15	15	15	15	15	15	15	15	15	15	15	15	9	15	15	15	15	15	15	9	15	15	15
8:71801821:G:T	0.644	7	15	15	15	15	15	15	15	15	15	15	15	15	15	15	15	15	15	15	15	15	15	15	15	15	15	15	9	15	15	15	15	15	15	15	15	15	9	15	15	15	15	15	15	9	15	15	15
8:71803143:A:G	1.085	6	15	15	15	15	15	15	15	15	15	15	15	15	15	15	15	15	15	15	15	15	15	15	15	15	15	15	9	15	15	15	15	15	15	15	15	15	9	15	15	15	15	15	15	9	15	15	15
8:71805132:A:G	0.883	1f	15	15	9	15	15	9	15	15	15	15	15	9	9	9	9	9	15	15	9	9	15	15	9	9	15	15	9	15	15	15	15	9	15	15	9	15	15	15	9	15	9	15	9	9	15	15	15
8:71806599:C:T	1.156	7	15	15	15	15	9	9	15	15	15	15	15	15	15	15	15	15	9	15	15	15	15	15	15	9	15	15	9	15	9	9	15	15	15	9	9	15	15	15	9	15	15	15	15	15	15	9	15
8:71810578:G:T	5.804	6	15	15	15	15	15	15	15	15	15	15	15	15	15	15	15	15	15	15	15	15	15	15	15	15	15	15	9	15	15	15	15	15	15	15	15	15	15	15	15	15	15	15	15	15	15	15	15
8:71811292:G:T	2.578	7	15	15	15	15	15	15	15	15	15	15	15	15	15	15	15	15	15	15	15	15	15	15	15	15	15	15	15	15	15	15	15	15	15	15	15	15	15	15	15	15	15	15	15	15	15	15	15
8:71811886:A:C	3.69	5	15	15	15	15	15	15	15	15	15	15	15	15	15	15	15	15	15	15	15	15	15	15	15	15	15	15	15	15	15	15	15	15	15	15	15	15	15	15	15	15	15	15	15	15	15	15	15
8:71814640:C:G	8.669	7	15	15	15	15	15	15	15	15	15	15	15	15	15	15	15	15	15	15	15	15	15	15	15	15	15	15	15	15	15	15	15	15	15	15	15	15	15	15	15	15	15	15	15	15	15	15	15
8:71816193:G:T	6.815	7	15	15	15	15	15	15	15	15	15	15	15	15	15	15	15	15	15	15	15	15	15	15	15	15	15	15	9	15	15	15	15	15	15	15	15	15	15	15	15	15	15	15	15	15	15	15	15
8:71816818:A:G	1.36	7	15	15	15	15	15	15	15	15	15	15	15	15	15	15	15	15	15	15	15	15	15	15	15	15	15	15	15	15	15	15	15	15	15	15	9	15	15	15	15	15	15	15	15	15	15	15	15
8:71818749:C:G	5.056	1f	15	15	15	15	15	15	15	15	15	15	15	15	15	15	15	15	15	15	15	15	15	15	15	15	15	15	15	15	9	15	15	15	15	15	15	15	15	15	15	15	15	15	15	15	15	15	15
8:71818801:C:T	5.498	5	15	15	15	15	15	15	15	15	15	15	15	15	15	15	15	15	15	15	15	15	15	15	15	15	15	15	15	15	9	15	15	15	15	15	15	15	15	15	15	15	15	15	15	15	15	15	15
8:71820445:A:AC	0.513	NA	15	15	15	15	15	15	15	15	15	15	15	15	15	15	15	15	15	15	15	15	15	15	15	15	15	15	15	15	15	15	15	15	15	15	15	15	15	15	15	15	15	15	15	15	15	15	15
8:71823871:C:T	2.027	6	15	15	15	15	15	15	15	15	14	15	15	15	15	15	15	15	15	15	15	15	15	15	15	15	15	15	15	15	15	15	15	15	15	15	15	15	15	15	15	15	15	15	15	15	15	15	15
8:71825107:A:G	14.5	6	15	15	15	15	15	15	15	15	14	15	15	15	15	15	15	15	15	15	15	15	15	15	15	15	15	15	15	15	15	15	15	15	15	15	15	15	15	15	15	15	15	15	15	15	15	15	15
8:71826925:C:T	1.026	6	15	15	15	9	15	15	15	15	14	15	15	15	15	15	15	15	15	15	15	15	15	15	9	15	15	9	15	15	15	15	15	15	15	15	15	15	15	15	15	15	15	15	15	15	15	15	15
8:71827665:A:G	0.428	6	15	15	15	15	15	15	15	15	14	15	15	15	15	15	15	15	15	15	15	15	15	15	15	15	15	14	15	15	15	15	15	15	15	15	15	15	15	15	15	15	15	15	15	15	15	15	15
8:71834107:A:G	0.382	NA	15	15	15	15	15	15	15	15	14	14	15	15	15	15	15	15	15	15	15	15	15	15	14	15	15	15	15	15	15	15	15	15	15	15	15	15	15	15	15	15	15	15	15	15	15	15	15
8:71837754:A:G	3.598	6	15	15	15	15	15	15	15	15	15	15	15	15	15	15	15	15	15	15	15	15	15	15	14	15	15	15	15	15	15	15	15	15	15	15	15	15	15	15	15	15	15	15	15	15	15	15	15
8:71839164:G:T	0.8	6	15	15	15	15	15	15	15	15	14	15	15	15	15	15	15	15	15	15	15	15	15	15	14	15	15	15	15	15	15	15	15	15	15	15	15	15	15	15	15	15	15	15	15	15	15	15	15
8:71840560:A:G	2.974	6	15	15	15	15	15	15	15	15	14	15	15	15	15	15	15	15	9	15	15	15	15	15	14	15	15	15	15	15	9	15	15	15	15	15	15	15	15	15	15	15	15	9	15	15	15	15	15
8:71841806:C:G	1.233	1f	15	15	15	15	15	15	15	15	14	15	15	15	15	15	15	15	15	15	15	15	15	15	14	15	15	15	15	15	15	15	15	15	15	15	15	15	15	15	15	15	15	9	15	15	15	15	15
8:71843599:A:G	3.983	6	15	15	15	15	15	15	15	15	14	15	15	15	15	15	15	15	9	15	15	15	15	15	15	15	15	5	15	15	15	15	15	15	15	15	15	15	15	15	15	15	15	15	15	15	15	15	15
8:71844649:A:G	2.597	7	15	15	15	15	15	15	15	15	14	15	15	15	15	15	15	15	15	15	15	15	15	15	15	15	15	5	15	15	15	15	15	15	15	15	14	15	15	15	15	15	15	15	15	15	15	15	15
8:71844893:C:T	0.025	7	15	15	15	15	15	15	15	15	14	15	15	15	15	15	15	15	15	15	15	15	15	15	15	15	15	5	15	15	15	15	15	15	15	15	14	15	15	15	15	15	15	15	15	15	15	15	15
8:71845302:G:T	1.162	7	15	15	15	15	15	15	15	15	14	15	15	15	15	15	15	15	15	15	15	15	15	15	15	15	15	5	15	15	15	15	15	15	15	15	14	15	15	15	15	15	15	15	15	15	15	15	15
8:71846504:A:C	16.46	NA	15	15	15	15	15	15	15	15	14	15	15	15	15	15	15	15	15	15	15	15	15	15	15	15	15	7	15	15	14	15	15	15	15	15	14	15	15	15	15	15	15	15	15	15	15	15	15
8:71847116:C:T	0.838	6	15	15	15	15	15	15	15	15	14	15	15	15	15	15	15	15	15	15	15	15	15	15	15	15	15	15	15	15	14	15	15	15	15	15	14	15	15	15	15	15	15	15	15	15	15	15	15
8:71847336:G:GTA	1.4	NA	15	15	15	15	15	15	15	15	14	15	15	15	15	15	15	15	15	15	15	15	15	15	15	15	15	15	15	15	14	15	15	15	15	15	14	15	15	15	15	15	15	15	15	15	15	15	15
8:71847502:A:G	5.073	6	15	15	15	15	15	15	15	15	14	15	15	15	15	15	15	15	15	15	15	15	15	15	15	15	15	15	15	15	14	15	15	15	15	15	14	15	15	15	15	15	15	15	15	15	15	15	15
8:71848380:C:T	18.21	4	15	15	15	15	15	15	15	15	14	15	7	15	15	15	15	15	15	15	15	15	15	15	15	15	15	15	15	15	14	15	15	15	15	15	14	15	15	15	15	15	15	15	15	15	15	15	15
8:71848864:C:G	9.799	5	7	15	15	7	15	15	15	15	14	15	7	15	15	15	15	15	15	15	15	15	15	15	15	15	15	15	15	15	14	15	14	15	14	15	14	15	15	15	15	15	15	15	15	15	15	15	15
8:71849004:C:T	4.237	7	15	15	15	7	15	15	15	15	14	15	7	15	15	15	15	15	15	15	15	15	15	15	15	15	15	15	15	15	14	15	14	15	14	15	14	15	15	15	15	15	15	15	15	15	15	15	15
8:71849484:A:G	0.444	6	15	15	15	15	15	15	15	15	14	15	15	15	15	15	15	15	15	15	15	15	15	15	15	15	15	15	15	15	14	15	14	15	14	15	14	15	15	15	15	15	15	15	15	15	15	15	15
8:71851877:C:T	3.032	7	15	15	15	15	15	15	15	15	15	15	15	15	15	15	15	15	15	15	15	15	15	15	15	15	15	15	15	15	14	15	15	15	14	15	14	15	15	15	15	15	15	15	15	15	15	15	15
8:71851957:A:G	3.993	NA	15	15	15	15	15	15	15	15	15	15	15	15	15	15	15	15	15	15	15	15	15	15	15	15	15	15	15	15	14	15	15	15	14	15	14	15	15	15	15	15	15	15	15	15	15	15	15
8:71852285:C:T	0.846	NA	15	15	15	15	15	15	15	15	15	15	15	15	15	15	15	15	15	15	15	15	15	15	15	15	15	15	15	15	14	15	15	15	15	15	14	15	15	15	15	15	15	15	15	15	15	15	15
8:71854466:G:T	2.141	6	15	15	15	15	15	15	15	15	15	15	15	15	15	15	15	15	15	15	15	15	15	15	15	15	15	15	15	15	7	15	15	15	15	15	14	15	15	15	15	15	15	15	15	15	15	15	15
8:71855219:A:G	9.078	6	15	15	15	15	15	15	15	15	15	15	15	15	15	15	15	15	15	15	15	15	15	15	15	15	15	15	15	15	7	15	15	15	15	15	14	15	15	15	15	15	15	15	15	15	15	15	15
8:71855299:G:GC	0.958	NA	15	15	15	15	15	15	15	15	15	15	15	15	15	15	15	15	15	15	15	15	15	15	15	15	15	15	15	15	7	15	15	15	15	15	14	15	15	15	15	15	15	15	15	15	15	15	15
8:71856377:C:CA	0.087	NA	15	15	15	15	15	15	15	15	15	15	15	15	15	15	15	15	15	15	15	15	15	15	15	15	15	15	15	15	7	15	15	15	15	15	14	15	15	15	15	15	15	15	15	15	15	15	15
8:71856520:A:G	2.588	NA	15	15	15	15	15	15	15	15	15	15	15	15	15	15	15	15	15	15	15	15	15	15	15	15	15	15	15	15	7	15	15	15	15	15	14	15	15	15	15	15	15	15	15	15	15	15	15
8:71857816:A:AT	17.33	NA	15	15	15	15	15	15	15	15	15	15	15	15	15	15	15	15	15	15	15	15	15	15	15	15	15	15	15	15	5	15	15	15	15	15	14	15	15	15	15	15	15	15	15	15	15	15	15
8:71858207:C:T	2.283	7	15	15	15	15	15	15	15	15	15	15	15	15	15	15	15	15	15	15	15	15	15	15	15	15	15	15	15	15	5	15	15	15	15	15	14	15	15	15	15	15	15	15	15	15	15	15	15
8:71858521:A:G	5.235	7	15	15	15	15	15	15	15	15	15	15	15	15	15	15	15	15	15	15	15	15	15	15	15	15	15	15	15	15	5	15	15	15	15	15	14	15	15	15	15	15	15	15	15	15	15	15	15
8:71859619:A:G	3.353	6	15	15	15	15	15	15	15	15	7	7	5	15	15	5	15	15	15	7	15	15	15	15	14	15	15	15	15	15	5	15	15	15	15	15	14	15	15	15	15	15	15	15	15	15	15	15	15
8:71859739:C:T	1.615	5	15	15	15	15	15	15	15	15	7	7	5	15	15	5	15	15	15	7	15	15	15	15	14	15	15	15	15	15	5	15	15	15	15	15	14	15	15	15	15	15	15	15	15	15	15	15	15
8:71860439:A:G	0.815	NA	15	15	15	15	5	15	15	15	7	7	5	15	15	7	15	15	15	7	15	5	15	15	14	7	15	15	7	15	5	15	15	15	15	15	15	15	15	15	15	15	15	15	15	15	15	15	15
8:71860712:A:G	16.09	NA	15	15	15	15	5	15	15	15	7	7	7	15	15	7	15	7	15	7	15	5	15	15	14	5	15	15	7	15	5	15	15	15	15	15	15	15	15	15	15	15	15	15	15	15	15	15	15
8:71861884:C:G	0.884	7	7	7	7	15	7	15	15	7	7	7	15	15	15	7	7	7	15	7	7	7	15	15	14	5	15	15	5	15	5	15	15	15	15	15	15	15	15	15	15	15	15	15	15	15	15	15	15
8:71863273:G:T	2.367	6	7	5	7	15	5	15	15	15	5	5	15	15	15	5	7	7	15	7	5	7	15	15	14	15	15	15	5	15	7	15	15	15	15	15	15	15	15	15	15	15	15	15	15	15	15	15	15
8:71864341:G:GA	4.143	NA	15	15	15	15	5	15	15	15	5	5	15	15	15	15	15	5	15	15	15	15	15	15	14	15	15	15	15	15	15	15	15	15	15	15	15	15	15	15	15	15	15	15	15	15	15	15	15
8:71865032:A:G	4.033	6	15	15	15	15	5	15	15	15	5	5	15	15	15	15	15	15	15	15	15	15	15	15	14	15	15	15	15	15	15	15	15	15	15	15	15	15	15	15	15	15	15	15	15	15	15	15	15
8:71866168:A:G	0.034	NA	15	15	15	15	7	14	15	15	5	7	15	15	15	15	15	15	9	15	15	15	15	15	14	15	15	15	15	15	15	15	15	15	15	15	15	15	15	15	15	15	15	15	15	15	15	15	15
8:71866280:A:T	0.77	6	15	15	15	15	7	14	15	15	5	7	15	15	15	15	15	15	9	15	15	15	15	15	14	15	15	15	15	15	15	15	15	15	15	15	15	15	15	15	15	15	15	15	15	15	15	15	15
8:71866619:A:G	0.102	NA	15	15	15	15	5	14	15	15	7	7	15	15	15	15	15	15	9	15	15	15	15	15	14	15	15	15	15	15	15	15	15	15	15	15	15	15	15	15	15	15	15	15	15	15	15	15	15
8:71867016:C:T	3.611	6	15	15	15	15	5	14	15	15	7	7	15	15	15	15	15	15	9	15	15	15	15	15	7	15	15	15	15	15	15	15	15	15	15	15	15	15	15	15	15	15	15	15	15	15	15	15	15
8:71867058:G:T	4.259	6	15	15	15	15	5	14	15	15	7	7	15	15	15	15	15	15	9	15	15	15	15	15	7	15	15	15	15	15	15	15	15	15	15	15	15	15	15	15	15	15	15	15	15	15	15	15	15
8:71867242:A:G	17.54	6	15	15	15	15	5	14	15	15	7	7	15	15	15	15	15	15	9	15	15	15	15	15	15	15	15	15	15	15	15	15	15	9	15	15	15	15	15	15	15	15	15	15	15	15	15	15	15
8:71870601:G:T	3.45	6	15	15	15	15	5	15	15	15	15	15	15	15	15	15	15	15	15	15	15	15	15	15	15	15	15	15	15	15	9	15	15	15	15	15	15	15	15	15	15	15	15	15	15	15	15	9	15
8:71872484:C:CA	1.007	NA	15	15	15	15	5	15	15	15	15	15	15	15	15	15	15	15	15	15	15	15	15	15	15	15	15	15	15	15	15	15	15	15	15	15	15	15	15	15	15	15	15	15	15	15	15	9	15
8:71873109:G:GA	1.13	NA	15	15	15	15	7	15	15	15	15	15	15	15	15	15	15	15	15	15	15	15	15	15	15	15	15	15	15	15	15	15	15	15	15	15	15	15	15	15	15	15	15	15	15	15	15	9	15
8:71874834:A:G	0.997	NA	15	15	15	15	15	15	15	15	15	15	15	15	15	15	15	15	15	15	15	15	15	15	15	15	15	15	15	15	15	15	15	15	15	15	15	15	15	15	15	15	9	15	15	15	15	15	15
8:71875128:A:G	2.356	NA	15	15	15	15	15	15	15	15	15	15	15	15	15	15	15	15	15	15	15	15	15	15	15	15	15	15	15	15	15	15	15	15	15	15	15	15	15	15	15	15	9	15	15	15	15	15	15
8:71875242:A:G	2.083	NA	15	15	15	15	15	15	15	15	15	15	15	15	15	15	15	15	15	15	15	15	15	15	15	15	15	15	15	15	15	15	15	15	15	15	15	15	15	15	15	15	9	15	15	15	15	15	15
8:71875269:A:G	3.512	NA	15	15	15	15	15	15	15	15	15	15	15	15	15	15	15	15	15	15	15	15	15	15	15	15	15	15	15	15	15	15	15	15	15	15	15	15	15	15	15	15	9	15	15	15	15	15	15
8:71876891:A:G	10.67	NA	15	15	15	15	15	15	15	15	15	15	15	15	15	15	15	15	15	15	15	15	15	15	15	15	15	15	15	15	15	15	15	15	15	15	15	15	15	15	15	15	15	15	15	15	15	15	15
8:71877393:C:G	1.028	7	15	15	15	15	15	15	15	15	15	15	15	15	15	15	15	15	15	15	15	15	15	15	15	15	15	15	15	15	15	15	15	15	15	15	15	15	15	15	15	15	15	15	15	15	15	15	15
8:71877941:A:T	7.695	7	15	15	15	15	15	15	15	15	15	15	15	15	15	15	15	15	15	15	15	15	15	15	15	15	15	15	15	15	15	15	15	15	15	15	15	15	15	15	15	15	15	15	15	15	15	15	15
8:71878166:A:T	10.03	7	15	15	15	15	15	15	15	15	15	15	15	15	15	15	15	15	15	15	15	15	15	15	15	15	15	15	15	15	15	15	15	15	15	15	15	15	15	15	15	15	15	15	15	15	15	15	15
8:71879034:C:G	4.531	7	15	15	15	15	15	15	15	15	15	15	15	15	15	15	15	15	15	15	15	15	15	15	15	15	15	15	15	15	15	15	15	15	15	15	15	15	15	15	15	15	15	15	15	15	15	15	15
8:71879653:C:T	1.632	NA	15	15	15	15	15	15	15	15	15	15	15	15	15	15	15	15	15	15	15	15	15	15	15	15	15	15	15	15	15	15	15	15	15	15	15	15	15	15	15	15	15	15	15	15	15	15	15
8:71880037:C:T	0.068	7	15	15	15	15	15	15	15	15	15	15	15	15	15	15	15	15	15	15	15	15	15	15	15	15	15	15	15	15	15	15	15	15	15	15	15	15	15	15	15	15	15	15	15	15	15	15	15
8:71880164:C:T	0.859	7	15	15	15	15	15	15	15	15	15	15	15	15	15	15	15	15	15	15	15	15	15	15	15	15	15	15	15	15	15	15	15	15	15	15	15	15	15	15	15	15	15	15	15	15	15	15	15
8:71880807:C:CT	8.611	NA	15	15	15	15	15	15	15	15	15	15	15	15	15	15	15	15	15	15	15	15	15	15	15	15	15	15	9	15	15	15	15	15	15	15	15	15	15	15	15	15	15	15	9	15	15	9	15
8:71883607:A:G	2.406	NA	15	15	15	15	15	9	15	15	15	15	15	15	15	15	15	15	15	15	15	15	15	15	15	15	15	15	15	15	15	15	15	15	15	15	15	15	15	15	15	15	15	15	15	9	15	15	15
8:71883649:G:T	0.108	7	15	15	15	15	15	9	15	15	15	15	15	15	15	15	15	15	15	15	15	15	15	15	15	15	15	15	15	15	15	15	15	15	15	15	15	15	15	15	15	15	15	15	15	9	15	15	15
8:71884648:A:G	1.649	6	15	9	15	15	15	15	15	15	15	15	15	15	15	15	15	15	15	15	15	15	15	15	15	15	15	15	15	15	15	15	15	9	15	15	15	15	15	15	15	15	15	15	15	15	15	15	15
8:71885181:C:T	0.179	7	15	9	15	15	15	15	15	15	15	15	15	15	15	15	15	15	15	15	15	15	15	15	15	15	15	15	15	15	15	15	15	9	15	15	15	15	15	15	15	15	15	15	15	15	15	15	15
8:71885522:T:TTC	6.994	NA	15	15	15	15	15	15	15	15	15	15	15	15	15	15	15	15	15	15	15	15	15	15	15	15	15	15	15	15	15	15	15	9	15	15	15	15	15	15	15	15	15	15	15	15	15	15	15
8:71886437:A:G	4.718	7	15	15	15	15	15	15	15	15	15	15	15	15	15	15	15	15	15	15	15	15	15	15	15	15	15	15	15	15	15	15	15	9	15	9	15	15	15	15	15	15	15	15	15	15	15	15	15
8:71886451:A:T	4.391	7	15	15	15	15	15	15	15	15	15	15	15	15	15	15	15	15	15	15	15	15	15	15	15	15	15	15	15	15	15	15	15	9	15	9	15	15	15	15	15	15	15	15	15	15	15	15	15
8:71886754:C:T	1.806	6	15	15	15	15	15	15	15	15	15	15	15	15	15	15	15	15	15	15	15	15	15	15	15	15	15	15	15	15	15	15	15	9	15	9	15	15	15	15	15	15	15	15	15	15	15	15	15
8:71886779:C:T	0.066	7	15	15	15	15	15	15	15	15	15	15	15	15	15	15	15	15	15	15	15	15	15	15	15	15	15	15	15	15	15	15	15	9	15	9	15	15	15	15	15	15	15	15	15	15	15	15	15
8:71886883:A:C	3.766	6	15	15	15	15	15	15	15	15	15	15	15	15	15	15	15	15	15	15	15	15	15	15	15	15	15	15	15	15	15	15	15	9	15	9	15	15	15	15	15	15	15	15	15	15	15	15	15
8:71886926:A:T	2.024	6	15	15	15	15	15	15	15	15	15	15	15	15	15	15	15	15	15	15	15	15	15	15	15	15	15	15	15	15	15	15	15	9	15	9	15	15	15	15	15	15	15	15	15	15	15	15	15
8:71887638:A:T	2.446	7	15	15	15	15	15	15	15	15	15	15	15	15	15	15	15	15	15	15	15	15	15	15	15	15	15	15	15	15	15	15	15	9	15	9	15	15	15	15	15	15	15	15	15	15	15	15	15
8:71887706:C:T	1.871	6	15	15	15	15	15	15	15	15	15	15	15	15	15	15	15	15	15	15	15	15	15	15	15	15	15	15	15	15	15	15	15	9	15	9	15	15	15	15	15	15	15	15	15	15	15	15	15
8:71888495:A:AT	5.993	NA	15	15	15	15	15	15	15	15	15	15	15	15	15	15	15	15	15	15	15	15	15	15	15	15	15	15	15	15	15	15	15	15	15	9	15	15	15	15	15	15	15	15	15	15	15	15	15
8:71888789:C:G	1.132	7	15	15	15	15	15	15	15	15	15	15	15	15	15	15	15	15	15	15	15	15	15	15	15	15	15	15	15	15	15	15	15	15	15	9	15	15	15	15	15	15	15	15	15	15	15	15	15
8:71889399:C:T	1.713	6	15	15	15	15	15	15	15	15	15	15	15	15	15	9	15	15	15	15	15	15	15	15	15	15	15	15	15	15	15	15	15	15	15	15	15	15	15	15	15	15	15	15	15	15	15	15	15
8:71889670:A:G	0.046	7	15	15	15	15	15	15	15	15	15	15	15	15	15	15	15	15	15	15	15	15	15	15	15	15	15	15	15	15	15	15	15	15	15	15	15	15	15	15	15	15	15	15	15	15	15	15	15
8:71890393:A:G	1.114	7	15	15	15	15	15	15	15	15	15	15	15	15	15	9	15	15	15	15	15	15	15	15	15	15	15	15	15	15	15	15	15	15	15	15	15	15	15	15	15	15	15	15	15	15	15	15	15
8:71890976:G:T	0.574	NA	15	15	15	15	15	15	15	15	15	15	15	15	15	9	9	15	15	15	15	9	15	15	15	15	9	15	9	15	15	15	15	15	15	15	15	15	15	15	15	15	15	15	15	15	15	15	15
8:71891689:A:G	1.201	7	15	15	15	15	9	15	15	15	15	15	15	15	15	9	9	15	15	15	15	9	15	9	9	15	15	15	9	15	9	15	15	15	15	15	15	15	15	15	15	15	15	15	9	15	15	15	15
8:71893473:C:T	5.198	NA	15	15	15	15	9	15	15	15	15	15	15	15	15	15	15	15	15	15	15	15	15	15	9	15	15	15	9	15	9	15	15	15	15	15	15	15	15	15	15	15	15	15	15	15	15	15	15
8:71894969:A:C	0.139	NA	15	15	15	15	9	15	15	15	15	15	15	15	15	15	15	15	9	9	15	15	15	15	15	15	15	15	15	15	9	15	15	15	15	15	15	15	15	15	15	15	15	15	15	15	15	9	15
8:71895369:A:C	1.184	7	15	15	15	15	15	15	15	15	15	15	15	15	15	15	15	15	9	15	15	15	15	15	15	15	15	15	15	15	9	15	15	15	15	15	15	15	15	15	15	15	15	15	15	15	15	9	15
8:71896819:A:G	1.287	NA	15	15	15	15	15	15	15	15	15	15	15	15	15	15	15	15	15	15	15	15	15	15	15	15	15	15	15	15	15	15	15	15	15	15	15	15	15	15	15	15	15	15	15	15	15	15	15
8:71897251:A:T	12.43	6	15	15	15	15	15	15	15	15	15	15	15	15	15	15	15	15	15	15	15	15	15	15	15	15	15	15	15	15	15	15	15	15	15	15	15	15	15	15	15	15	15	15	15	15	15	15	15
8:71897868:C:T	2.122	NA	15	15	15	15	15	15	15	15	15	15	15	15	15	15	15	15	15	15	15	15	15	15	15	15	15	15	15	15	15	15	15	15	15	15	15	15	15	15	15	15	15	15	15	15	15	15	15
8:71898492:C:T	2.177	NA	15	15	15	15	15	15	15	15	15	15	15	15	15	15	15	15	15	15	15	15	15	15	15	15	15	15	15	15	15	15	15	15	15	15	15	15	15	15	15	15	15	15	15	15	15	15	15
8:71898501:A:G	7.094	NA	15	15	15	15	15	15	15	15	15	15	15	15	15	15	15	15	15	15	15	15	15	15	15	15	15	15	15	15	15	15	15	15	15	15	15	15	15	15	15	15	15	15	15	15	15	15	15
8:71898682:C:T	1.268	NA	15	15	15	15	15	15	15	15	15	15	15	15	15	15	15	15	15	15	15	15	15	15	15	15	15	15	15	15	15	15	15	15	15	15	15	15	15	15	15	15	15	15	15	15	15	15	15
8:71899936:G:T	8.252	NA	9	15	15	15	9	9	15	15	15	14	15	15	15	15	9	15	15	15	15	9	15	15	15	15	15	15	15	15	9	15	15	15	15	15	15	15	15	15	15	15	15	15	15	15	15	15	15
8:71900591:A:G	0.496	6	15	15	9	15	9	15	15	15	15	14	15	15	15	15	9	9	15	15	15	9	15	15	15	15	15	15	15	15	15	15	15	15	15	15	15	15	15	15	15	15	15	15	15	15	15	15	15
8:71900774:G:T	3.05	6	15	15	15	15	15	15	15	15	15	14	15	15	15	15	9	9	15	15	15	9	15	15	15	15	15	15	15	15	15	15	15	15	15	15	15	15	15	15	15	15	15	15	15	15	15	15	15
8:71901143:A:G	1.369	NA	15	15	9	15	15	15	15	15	15	14	9	15	15	15	15	9	15	15	15	9	15	15	15	15	15	15	15	15	15	15	15	15	15	15	15	15	15	15	15	15	15	15	15	15	15	15	15
8:71901211:C:T	0.554	NA	15	15	9	15	15	15	15	15	15	14	9	15	15	15	15	15	15	15	15	9	15	15	15	15	15	14	15	15	15	15	15	15	15	15	15	15	15	15	15	15	15	15	15	15	15	15	15
8:71904172:C:T	2.183	NA	15	15	15	15	15	15	15	15	15	14	15	15	15	15	15	15	15	15	15	15	15	15	15	15	15	14	15	15	15	15	15	15	15	15	15	15	15	15	15	15	15	15	15	15	15	15	15
8:71904993:C:T	0.562	NA	15	15	15	15	7	15	15	15	15	15	15	15	15	15	15	15	15	15	15	15	15	15	15	15	15	14	15	15	15	15	15	15	15	15	15	15	15	15	15	15	15	15	15	15	15	15	15
8:71905541:A:G	1.264	NA	15	15	15	15	5	15	15	15	15	15	15	15	15	15	15	15	15	15	15	15	15	15	15	15	15	14	15	15	15	15	15	15	15	15	15	15	15	15	15	15	15	15	15	15	15	15	15
8:71905833:A:ACAT	1.179	NA	15	15	15	15	5	15	15	15	15	15	15	15	15	15	15	15	15	15	15	15	15	15	15	15	15	14	15	15	15	15	15	15	15	9	15	15	15	15	15	15	15	15	15	15	15	15	15
8:71905835:A:T	2.207	NA	15	15	15	15	5	15	15	15	15	15	15	15	15	15	15	15	15	15	15	15	15	15	15	15	15	14	15	15	15	15	15	15	15	9	15	15	15	15	15	15	15	15	15	15	15	15	15
8:71906129:A:G	3.527	NA	15	15	15	15	5	15	15	15	15	15	15	15	15	15	15	15	15	15	15	15	15	15	15	15	15	14	15	15	15	15	15	15	15	9	15	15	15	15	15	15	15	15	15	15	15	15	15
8:71906344:A:T	2.919	6	15	15	15	15	5	15	15	15	15	15	15	15	15	15	15	15	15	15	15	15	15	15	15	15	15	14	15	15	15	15	15	15	15	9	15	15	15	15	15	15	15	15	15	15	15	15	15
8:71906982:G:GTT	0.733	NA	15	15	15	15	5	15	15	15	15	15	15	15	15	15	15	15	15	15	15	15	15	15	15	15	15	14	15	15	15	15	15	15	15	15	15	15	15	15	15	15	15	15	15	15	15	15	15
8:71908240:A:AT	1.125	NA	15	15	15	15	5	15	15	15	15	15	15	15	15	15	15	15	15	15	15	15	15	15	15	15	15	14	15	15	15	15	15	15	15	15	15	15	15	15	15	15	15	15	15	15	15	15	15
8:71908377:C:T	1.412	NA	15	15	15	15	5	15	15	15	15	15	15	15	15	15	15	15	15	15	15	15	15	15	15	15	15	14	15	15	15	15	15	15	15	15	15	15	15	15	15	15	15	15	15	15	15	15	15
8:71908486:C:T	3.826	NA	15	15	15	15	5	15	15	15	15	15	15	15	15	15	15	15	15	15	15	15	15	15	15	15	15	14	15	15	15	15	15	15	15	15	15	15	15	15	15	15	15	15	15	15	15	15	15
8:71908665:C:T	4.612	NA	15	15	15	15	5	15	15	15	15	15	15	15	15	15	15	15	15	15	15	15	15	15	15	15	15	14	15	15	15	15	15	15	15	15	15	15	15	15	15	15	15	15	15	15	15	15	15
8:71909078:C:T	1.551	NA	15	15	15	15	5	15	15	15	15	15	15	15	15	15	15	15	15	15	15	15	15	15	15	15	15	14	15	15	15	15	15	15	15	15	15	15	15	15	15	15	15	15	15	15	15	15	15
8:71909222:C:T	1.685	NA	15	15	15	15	5	15	15	15	15	15	15	15	15	15	15	15	15	15	15	15	15	15	15	15	15	14	15	15	15	15	15	15	15	15	15	15	15	15	15	15	15	15	15	15	15	15	15
8:71910726:C:T	1.912	6	15	15	15	15	5	15	15	15	9	15	15	15	15	15	15	15	15	15	15	15	15	15	15	15	15	14	15	15	15	15	15	15	15	15	15	15	15	15	15	15	15	15	15	15	15	15	15
8:71910907:C:T	5.822	6	15	15	15	15	5	15	15	15	9	7	15	15	15	15	15	15	15	15	15	15	15	15	15	15	15	14	15	15	15	15	15	15	15	15	15	15	15	15	15	15	15	15	15	15	15	15	15
8:71911437:A:G	0.189	NA	15	15	15	15	5	15	15	15	7	7	15	15	15	15	15	15	15	15	15	15	15	15	15	15	15	14	15	15	15	15	15	15	15	15	15	15	15	15	15	15	15	15	15	15	15	15	15
8:71912069:A:C	2.481	6	15	15	15	15	5	15	15	15	7	7	15	15	15	15	15	15	15	15	15	15	15	15	15	15	15	14	15	15	15	15	15	15	15	15	15	15	15	15	15	15	15	15	15	15	15	15	15
8:71912118:A:G	3.665	6	15	15	15	15	5	15	15	15	7	7	15	15	15	15	15	15	15	15	15	15	15	15	15	15	15	14	15	15	15	15	15	15	15	15	15	15	15	15	15	15	15	15	15	15	15	15	15
8:71912414:C:T	2.527	6	15	15	15	15	5	15	15	15	14	7	15	15	15	15	15	15	15	15	15	15	15	15	15	15	15	15	15	15	15	15	15	15	15	15	15	15	15	15	15	15	15	15	15	15	15	15	15
8:71912500:A:G	3.042	NA	15	15	15	15	5	15	15	15	14	7	15	15	15	15	15	15	15	15	15	15	15	15	15	15	15	15	15	15	15	15	15	15	15	15	15	15	15	15	15	15	15	15	15	15	15	15	15
8:71912502:C:T	10.54	7	15	15	15	15	5	15	15	15	14	7	15	15	15	15	15	15	15	15	15	15	15	15	15	15	15	15	15	15	15	15	15	15	15	15	15	15	15	15	15	15	15	15	15	15	15	15	15
8:71912539:G:T	3.284	NA	15	15	15	15	5	15	15	15	14	7	15	15	15	15	15	15	15	15	15	15	15	15	15	15	15	15	15	15	15	15	15	15	15	15	15	15	15	15	15	15	15	15	15	15	15	15	15
8:71912747:A:G	9.093	NA	15	15	15	15	5	15	15	15	14	7	15	15	15	15	15	15	15	15	15	15	15	15	15	15	15	15	15	15	15	15	15	15	15	15	15	15	15	15	15	15	15	15	15	15	15	15	15
8:71912777:C:T	1.029	6	15	15	15	15	5	15	15	15	14	7	15	15	15	15	15	15	15	15	15	15	15	15	15	15	15	15	15	15	15	15	15	15	15	15	15	15	15	15	15	15	15	15	15	15	15	15	15
8:71913140:C:T	7.451	NA	15	15	15	15	5	15	15	15	14	7	15	15	15	15	15	15	15	15	15	15	15	15	15	15	15	15	15	15	15	15	15	15	15	15	15	15	15	15	15	15	15	15	15	15	15	15	15
8:71913174:A:G	3.675	NA	15	15	15	15	5	15	15	15	14	7	15	15	15	15	15	15	15	15	15	15	15	15	15	15	15	15	15	15	15	15	15	15	15	15	15	15	15	15	15	15	15	15	15	15	15	15	15
8:71913372:A:G	9.293	NA	15	15	15	15	5	15	15	15	14	5	15	15	15	15	15	15	15	15	15	15	15	15	15	15	15	15	15	15	15	15	15	15	15	15	15	15	15	15	15	15	15	15	15	15	15	15	15
8:71913555:A:G	1.267	NA	15	15	15	15	5	15	15	15	14	5	15	15	15	15	15	15	15	15	15	15	15	15	15	15	15	15	15	15	15	15	15	15	15	15	15	15	15	15	15	15	15	15	15	15	15	15	15
8:71913560:C:G	1.991	6	15	15	15	15	5	15	15	15	14	5	15	15	15	15	15	15	15	15	15	15	15	15	15	15	15	15	15	15	15	15	15	15	15	15	15	15	15	15	15	15	15	15	15	15	15	15	15
8:71913574:A:C	1.922	NA	15	15	15	15	5	15	15	15	14	5	15	15	15	15	15	15	15	15	15	15	15	15	15	15	15	15	15	15	15	15	15	15	15	15	15	15	15	15	15	15	15	15	15	15	15	15	15
8:71913905:A:G	1.659	NA	15	15	15	15	5	15	15	15	14	5	15	15	15	15	15	15	15	15	15	15	15	15	15	15	15	15	15	15	15	15	15	15	15	15	15	15	15	15	15	15	15	15	15	15	15	15	15
8:71913921:A:G	4.256	NA	15	15	15	15	5	15	15	15	14	5	15	15	15	15	15	15	15	15	15	15	15	15	15	15	15	15	15	15	15	15	15	15	15	15	15	15	15	15	15	15	15	15	15	15	15	15	15
8:71913923:A:T	3.219	6	15	15	15	15	5	15	15	15	14	5	15	15	15	15	15	15	15	15	15	15	15	15	15	15	15	15	15	15	15	15	15	15	15	15	15	15	15	15	15	15	15	15	15	15	15	15	15
8:71914216:A:T	3.791	6	15	15	15	15	5	15	15	15	14	5	15	15	15	15	15	15	15	15	15	15	15	15	15	15	15	15	15	15	15	15	15	15	15	15	15	15	15	15	15	15	15	15	15	15	15	15	15
8:71914352:A:G	4.399	NA	15	15	15	15	5	15	15	15	14	5	15	15	15	15	15	15	15	15	15	15	15	15	15	15	15	15	15	15	15	15	15	15	15	15	15	15	15	15	15	15	15	15	15	15	15	15	15
8:71914356:C:G	1.279	6	15	15	15	15	5	15	15	15	14	5	15	15	15	15	15	15	15	15	15	15	15	15	15	15	15	15	15	15	15	15	15	15	15	15	15	15	15	15	15	15	15	15	15	15	15	15	15
8:71914453:C:T	3.712	NA	15	15	15	15	5	15	15	15	14	5	15	15	15	15	15	15	15	15	15	15	15	15	15	15	15	15	15	15	15	15	15	15	15	15	15	15	15	15	15	15	15	15	15	15	15	15	15
8:71914706:C:T	9.018	6	15	15	15	15	5	15	15	15	14	5	15	15	15	15	15	15	15	15	15	15	15	15	15	15	15	15	15	15	15	15	15	15	15	15	15	15	15	15	15	15	15	15	15	15	15	15	15
8:71914735:C:T	11.42	NA	15	15	15	15	5	15	15	15	14	5	15	15	15	15	15	15	15	15	15	15	15	15	15	15	15	15	15	15	15	15	15	15	15	15	15	15	15	15	15	15	15	15	15	15	15	15	15
8:71915164:C:T	0.566	1f	15	15	15	15	5	15	15	15	14	7	15	15	15	15	7	15	15	15	15	15	15	15	15	15	15	15	15	15	15	15	15	15	15	15	15	15	15	15	15	15	15	15	15	15	15	15	15
8:71915534:A:AGT	NA	NA	15	15	15	15	5	15	15	15	14	15	15	15	15	15	15	15	15	15	15	15	15	15	15	15	15	15	15	15	15	15	15	15	15	15	15	15	15	15	15	15	15	15	15	15	15	15	15
8:71915984:G:T	1.502	6	15	15	15	15	5	15	15	15	14	15	15	15	15	15	15	15	15	15	15	15	15	15	15	15	15	15	15	15	15	15	15	15	15	15	15	15	15	15	15	15	15	15	15	15	15	15	15
8:71916574:A:T	0.251	6	15	15	15	15	5	15	15	15	14	15	15	15	15	15	15	15	15	15	15	15	15	15	15	15	15	15	15	15	15	15	15	15	15	15	15	15	15	15	15	15	15	15	15	15	15	15	15
8:71916745:A:G	0.973	6	15	15	15	15	5	15	15	15	14	15	15	15	15	15	15	15	15	15	15	15	15	15	15	15	15	15	15	15	15	15	15	15	15	15	15	15	15	15	15	15	15	15	15	15	15	15	15
8:71916871:C:T	5.032	6	15	15	15	15	5	15	15	15	14	15	15	15	15	15	15	15	15	15	15	15	15	15	15	15	15	15	15	15	15	15	15	15	15	15	15	15	15	15	15	15	15	15	15	15	15	15	15
8:71917130:C:T	1.18	NA	15	15	15	15	5	15	15	15	14	15	15	15	15	15	15	15	15	15	15	15	15	15	15	15	15	15	15	15	15	15	15	15	15	15	15	15	15	15	15	15	15	15	15	15	15	15	15
8:71917302:A:ACTC	7.807	NA	15	15	15	15	5	15	15	15	14	15	15	15	15	15	15	15	15	15	15	15	15	15	15	15	15	15	15	15	15	15	15	15	15	15	15	15	15	15	15	15	15	15	15	15	15	15	15
8:71917444:C:T	3.107	NA	15	15	15	15	5	15	15	15	14	15	15	15	15	15	15	15	15	15	15	15	15	15	15	15	15	15	15	15	15	15	15	15	15	15	15	15	15	15	15	15	15	15	15	15	15	15	15
8:71917527:A:G	2.2	NA	15	15	15	15	5	15	15	15	14	15	15	15	15	15	15	15	15	15	15	15	15	15	15	15	15	15	15	15	15	15	15	15	15	15	15	15	15	15	15	15	15	15	15	15	15	15	15
8:71917751:A:G	3.552	NA	15	15	15	15	5	15	15	15	14	15	15	15	15	15	15	15	15	15	15	15	15	15	15	15	15	15	15	15	15	15	15	15	15	15	15	15	15	15	15	15	15	15	15	15	15	15	15
8:71918257:A:G	12.8	6	15	15	15	15	5	15	15	15	14	15	15	15	15	15	15	15	15	15	15	15	15	15	15	15	15	15	15	15	15	15	15	15	15	15	15	15	15	15	15	15	15	15	15	15	15	15	15
8:71918423:A:G	2.479	6	15	15	15	15	5	15	15	15	14	15	15	15	15	15	15	15	15	15	15	15	15	15	15	15	15	15	15	15	15	15	15	15	15	15	15	15	15	15	15	15	15	15	15	15	15	15	15
8:71918567:A:AG	0.559	NA	15	15	15	15	5	15	15	15	14	15	15	15	15	15	15	15	15	15	15	15	15	15	15	15	15	15	15	15	15	15	15	15	15	15	15	15	15	15	15	15	15	15	15	15	15	15	15
8:71918568:A:G	1.035	NA	15	15	15	15	5	15	15	15	14	15	15	15	15	15	15	15	15	15	15	15	15	15	15	15	15	15	15	15	15	15	15	15	15	15	15	15	15	15	15	15	15	15	15	15	15	15	15
8:71918570:A:T	0.116	6	15	15	15	15	5	15	15	15	14	15	15	15	15	15	15	15	15	15	15	15	15	15	15	15	15	15	15	15	15	15	15	15	15	15	15	15	15	15	15	15	15	15	15	15	15	15	15
8:71918599:A:G	0.931	5	15	15	15	15	5	15	15	15	14	15	15	15	15	15	15	15	15	15	15	15	15	15	15	15	15	15	15	15	15	15	15	15	15	15	15	15	15	15	15	15	15	15	15	15	15	15	15
8:71919079:A:G	3.338	1f	15	15	15	15	5	15	15	15	14	15	15	15	15	15	15	15	15	15	15	15	15	15	15	15	15	15	15	15	15	15	15	15	15	15	15	15	15	15	15	15	15	15	15	15	15	15	15
8:71919462:C:T	2.214	NA	15	15	15	15	5	15	15	15	14	15	15	15	15	15	15	15	15	15	15	15	15	15	15	15	15	15	15	15	15	15	15	15	15	15	15	15	15	15	15	15	15	15	15	15	15	15	15
8:71919918:A:G	3.407	6	15	15	15	15	5	15	15	15	14	15	15	15	15	15	15	15	15	15	15	15	15	15	14	15	15	15	15	15	15	15	15	15	15	15	15	15	15	15	15	15	15	15	15	15	15	15	15
8:71919946:A:G	3.166	6	15	15	15	15	5	15	15	15	14	15	15	15	15	15	15	15	15	15	15	15	15	15	14	15	15	15	15	15	15	15	15	15	15	15	15	15	15	15	15	15	15	15	15	15	15	15	15
8:71919980:A:G	0.965	6	15	15	15	15	5	15	15	15	14	15	15	15	15	15	15	15	15	15	15	15	15	15	14	15	15	15	15	15	15	15	15	15	15	15	15	15	15	15	15	15	15	15	15	15	15	15	15
8:71920013:A:G	0.137	7	15	15	15	15	5	15	15	15	14	15	15	15	15	15	15	15	15	15	15	15	15	15	14	15	15	15	15	15	15	15	15	15	15	15	15	15	15	15	15	15	15	15	15	15	15	15	15
8:71920310:A:G	0.437	NA	15	15	15	15	5	15	15	15	14	15	15	15	15	15	15	15	15	15	15	15	15	15	14	15	15	15	15	15	15	15	15	15	15	15	15	15	15	15	15	15	15	15	15	15	15	15	15
8:71920676:C:T	0.113	NA	15	15	15	15	5	15	15	15	14	15	15	15	15	15	15	15	9	15	15	15	15	15	14	15	15	15	15	15	15	15	15	15	15	15	15	15	15	15	15	15	15	15	15	15	15	15	15
8:71920783:C:T	3.731	NA	15	15	15	15	5	15	15	15	14	15	15	15	15	15	15	15	9	15	15	15	15	15	14	15	15	15	15	15	15	15	15	15	15	15	15	15	15	15	15	15	15	15	15	15	15	15	15
8:71920997:C:G	1.003	6	15	15	15	15	5	15	15	15	14	15	15	15	15	15	15	15	9	15	15	15	15	15	14	15	15	15	15	15	15	15	15	15	15	15	15	15	15	15	15	15	15	15	15	15	15	15	15
8:71921050:A:G	3.188	7	15	15	15	15	5	15	15	15	14	15	15	15	15	15	15	15	9	15	15	15	15	15	14	15	15	15	15	15	15	15	15	15	15	15	15	15	15	15	15	15	15	15	15	15	15	15	15
8:71921633:A:ATTC	10.47	NA	15	15	15	15	5	15	15	15	14	15	15	15	15	15	15	15	15	15	15	15	15	15	14	15	15	15	15	15	15	15	15	15	15	15	15	15	15	15	15	15	15	15	15	15	15	15	15
8:71922018:A:G	0.478	NA	15	15	15	15	5	15	15	15	14	15	15	15	15	15	15	15	15	15	15	15	15	15	14	15	15	15	15	15	15	15	15	15	15	15	15	15	15	15	15	15	15	15	15	15	15	15	15
8:71922097:C:T	4.091	NA	15	15	15	15	5	15	15	15	14	15	15	15	15	15	15	15	15	15	15	15	15	15	14	15	15	15	15	15	15	15	15	15	15	15	15	15	15	15	15	15	15	15	15	15	15	15	15
8:71922139:A:T	3.605	6	15	15	15	15	5	15	15	15	14	15	15	15	15	15	15	15	15	15	15	15	15	15	14	15	15	15	15	15	15	15	15	15	15	15	15	15	15	15	15	15	15	15	15	15	15	15	15
8:71922150:C:T	5.113	NA	15	15	15	15	5	15	15	15	14	15	15	15	15	15	15	15	15	15	15	15	15	15	14	15	15	15	15	15	15	15	15	15	15	15	15	15	15	15	15	15	15	15	15	15	15	15	15
8:71922324:C:T	3.623	NA	15	15	15	15	5	15	15	15	14	7	15	15	15	15	15	15	15	15	15	15	15	15	14	15	15	15	15	15	15	15	15	15	15	15	15	15	15	15	15	15	15	15	15	15	15	15	15
8:71922408:C:T	0.449	NA	15	15	15	15	5	15	15	15	14	7	15	15	15	15	15	15	15	15	15	15	15	15	14	15	15	15	15	15	15	15	15	15	15	15	15	15	15	15	15	15	15	15	15	15	15	15	15
8:71922554:C:T	3.047	NA	15	15	15	15	5	15	15	15	14	7	15	15	15	15	15	15	15	15	15	15	15	15	14	15	15	15	15	15	15	15	15	15	15	15	15	15	15	15	15	15	15	15	15	15	15	15	15
8:71922799:A:C	1.546	NA	15	15	15	15	5	15	15	15	7	7	15	15	15	15	15	15	15	15	15	15	15	15	14	15	15	15	15	15	15	15	15	15	15	15	15	15	15	15	15	15	15	15	15	15	15	15	15
8:71922872:C:T	12.39	1f	15	15	15	15	5	15	15	15	7	7	15	15	15	15	15	15	15	15	15	15	15	15	14	15	15	15	15	15	15	15	15	15	15	15	15	15	15	15	15	15	15	15	15	15	15	15	15
8:71923202:A:G	18.5	NA	15	15	15	15	5	15	15	15	7	7	15	15	15	7	15	15	15	15	15	15	15	15	14	15	15	15	7	15	15	15	15	15	15	15	15	15	15	15	15	15	15	15	15	15	15	15	15
8:71923496:A:G	9.209	1f	15	15	15	15	5	15	15	15	7	7	15	15	15	7	15	15	15	15	15	15	15	15	14	15	15	15	7	15	15	15	15	15	15	15	15	15	15	15	15	15	15	15	15	15	15	15	15
8:71923519:C:T	4.972	1f	15	15	15	15	5	15	15	15	7	7	15	15	15	7	15	15	15	15	15	15	15	15	14	15	15	15	7	15	15	15	15	15	15	15	15	15	15	15	15	15	15	15	15	15	15	15	15
8:71923645:A:T	2.26	5	15	15	15	15	5	15	15	15	7	7	15	15	15	7	15	15	15	15	15	15	15	15	14	15	15	15	7	15	15	15	15	15	15	15	15	15	15	15	15	15	15	15	15	15	15	15	15
8:71923839:A:G	4.613	1f	15	15	15	15	5	15	15	15	7	7	15	15	15	7	15	15	15	15	7	15	15	15	14	15	15	15	7	15	15	15	15	15	15	15	15	15	15	15	15	15	15	15	15	15	15	15	15
8:71924091:C:T	5.696	NA	15	15	15	15	5	15	15	15	7	7	15	15	15	15	15	15	15	15	15	15	15	15	14	15	15	15	7	15	15	15	15	15	15	15	15	15	15	15	15	15	15	15	15	15	15	15	15
8:71924270:G:GA	0.025	NA	15	15	15	15	5	15	15	15	7	7	15	15	15	15	15	15	15	15	15	15	15	15	14	15	15	15	7	15	15	15	15	15	15	15	15	15	15	15	15	15	15	15	15	15	15	15	15
8:71924862:A:G	4.346	NA	15	15	15	15	5	15	15	15	15	15	15	15	15	15	15	15	15	15	15	15	15	15	14	15	15	15	15	15	15	15	15	15	15	15	15	15	15	15	15	15	15	15	15	15	15	15	15
8:71925308:A:T	4.08	6	15	15	15	15	5	15	15	15	15	15	15	15	15	15	15	15	15	15	15	15	15	15	14	15	15	15	15	15	15	15	15	15	15	15	15	15	15	15	15	15	15	15	15	15	15	15	15
8:71925342:A:G	5.798	NA	15	15	15	15	5	15	15	15	15	15	15	15	15	15	15	15	15	15	15	15	15	15	14	15	15	15	15	15	15	15	15	15	15	15	15	15	15	15	15	15	15	15	15	15	15	15	15
8:71925575:A:G	4.318	NA	15	15	15	15	5	15	15	15	15	15	15	15	15	15	15	15	15	15	15	15	15	15	14	15	15	15	15	15	15	15	15	15	15	15	15	15	15	15	15	15	15	15	15	15	15	15	15
8:71925660:A:G	6.818	NA	15	15	15	15	5	15	15	15	15	15	15	15	15	15	15	15	15	15	15	15	15	15	14	15	15	15	15	15	15	15	15	15	15	15	15	15	15	15	15	15	15	15	15	15	15	15	15
8:71925730:G:T	7.518	NA	15	15	15	15	5	15	15	15	15	15	15	15	15	15	15	15	15	15	15	15	15	15	14	15	15	15	15	15	15	15	15	15	15	15	15	15	15	15	15	15	15	15	15	15	15	15	15
8:71926099:C:T	2.729	6	15	15	15	15	5	15	15	15	15	15	15	15	15	15	15	15	15	15	15	15	15	15	14	15	15	15	15	15	15	15	15	15	15	15	15	15	15	15	15	15	15	15	15	15	15	15	15
8:71926223:C:T	1.117	6	15	15	15	15	5	15	15	15	15	15	15	15	15	15	15	15	15	15	15	15	15	15	14	15	15	15	15	15	15	15	15	15	15	15	15	15	15	15	15	15	15	15	15	15	15	15	15
8:71926507:C:T	0.139	NA	15	15	15	15	5	15	15	15	15	15	15	15	15	15	15	15	15	15	15	15	15	15	14	15	15	15	15	15	15	15	15	15	15	15	15	15	15	15	15	15	15	15	15	15	15	15	15
8:71926811:C:T	2.172	6	15	15	15	15	5	15	15	15	15	15	15	15	15	15	15	15	15	15	15	15	15	15	14	15	14	15	15	15	15	15	15	15	15	15	15	15	15	15	15	15	15	15	15	15	15	15	15
8:71927225:C:G	3.051	6	15	15	15	15	5	15	15	15	15	15	15	15	15	15	15	15	15	15	15	15	15	15	14	15	14	15	15	15	15	15	15	15	15	15	15	15	15	15	15	15	15	15	15	15	15	15	15
8:71927429:A:G	7.185	1f	15	15	15	15	5	15	15	15	15	15	15	15	15	15	15	15	15	15	15	15	15	15	14	15	14	15	15	15	15	15	15	15	15	15	15	15	15	15	15	15	15	15	15	15	15	15	15
8:71927841:A:T	13.51	1f	15	15	15	15	5	15	15	15	15	15	15	15	15	15	15	15	15	15	15	15	15	15	14	15	14	15	15	15	15	15	15	15	15	15	15	15	15	15	15	15	15	15	15	15	15	15	15
8:71928012:T:TA	10.47	NA	15	15	15	15	5	15	15	15	15	15	15	15	15	15	15	15	15	15	15	15	15	15	15	15	14	15	15	15	15	15	15	15	15	15	15	15	15	15	15	15	15	15	15	15	15	15	15
8:71928298:C:T	3.974	NA	15	15	15	15	5	15	15	15	15	15	15	15	15	15	15	15	15	15	15	15	15	15	15	15	14	15	15	15	15	15	15	15	15	15	15	15	15	15	15	15	15	15	15	15	15	15	15
8:71928331:A:AT	2.432	NA	15	15	15	15	5	15	15	15	15	15	15	15	15	15	15	15	15	15	15	15	15	15	15	15	14	15	15	15	15	15	15	15	15	15	15	15	15	15	15	15	15	15	15	15	15	15	15
8:71928549:C:G	2.078	6	15	15	15	15	5	15	15	15	15	15	15	15	15	15	15	15	15	15	15	15	15	15	15	15	14	15	15	15	15	15	15	15	15	15	15	15	15	15	15	15	15	15	15	15	15	15	15
8:71928712:C:T	15.71	6	15	15	15	15	5	15	15	15	15	15	15	15	15	15	15	15	15	15	15	15	15	15	15	15	14	15	15	15	15	15	15	15	15	15	15	15	15	15	15	15	15	15	15	15	15	15	15
8:71928854:C:T	17.75	1f	15	15	15	15	5	15	15	15	15	15	15	15	15	15	15	15	15	15	15	15	15	15	15	15	14	15	15	15	15	15	15	15	15	15	15	15	15	15	15	15	15	15	15	15	15	15	15
8:71929072:C:CTT	1.213	NA	15	15	15	15	5	15	15	15	15	15	15	15	15	15	15	15	15	15	15	15	15	15	15	15	14	15	15	15	15	15	15	15	15	15	15	15	15	15	15	15	15	15	15	15	15	15	15
8:71929072:CT:CTT	NA	NA	15	15	15	15	5	15	15	15	15	15	15	15	15	15	15	15	15	15	15	15	15	15	15	15	14	15	15	15	15	15	15	15	15	15	15	15	15	15	15	15	15	15	15	15	15	15	15
8:71929327:C:T	4.619	6	15	15	15	15	5	15	15	15	15	15	15	15	15	15	15	15	15	15	15	15	15	15	15	15	14	15	15	15	15	15	15	15	15	15	15	15	15	15	15	15	15	15	15	15	15	15	15
8:71929533:C:T	16.25	6	15	15	15	15	5	15	15	15	15	15	15	15	15	15	15	15	15	15	15	15	15	15	15	15	14	15	15	15	15	15	15	15	15	15	15	15	15	15	15	15	15	15	15	15	15	15	15
8:71929692:A:G	2.243	6	15	15	15	15	5	15	15	15	15	15	15	15	15	15	15	15	15	15	15	15	15	15	15	15	14	15	15	15	15	15	15	15	15	15	15	15	15	15	15	15	15	15	15	15	15	15	15
8:71929832:A:G	3.137	6	15	15	15	15	5	15	15	15	15	15	15	15	15	15	15	15	15	15	15	15	15	15	15	15	15	15	15	15	15	15	15	15	15	15	15	15	15	15	15	15	15	15	15	15	15	15	15
8:71929935:A:G	0.451	7	15	15	15	15	5	15	15	15	15	15	15	15	15	15	15	15	15	15	15	15	15	15	15	15	15	15	15	15	15	15	15	15	15	15	15	15	15	15	15	15	15	15	15	15	15	15	15
8:71930104:C:T	5.822	6	15	15	15	15	5	15	15	15	15	15	15	15	15	15	15	15	15	15	15	15	15	15	15	15	15	15	15	15	15	15	15	15	15	15	15	15	15	15	15	15	15	15	15	15	15	15	15
8:71930415:A:C	1.11	6	15	15	15	15	5	15	15	15	15	15	15	15	15	15	15	15	15	15	15	15	15	15	15	15	15	15	15	15	15	15	15	15	15	15	15	15	15	15	15	15	15	15	15	15	15	15	15
8:71932204:G:T	17.75	6	15	15	15	15	5	15	15	15	15	15	15	15	15	15	15	15	15	15	15	15	15	15	15	15	15	15	15	15	15	15	15	15	15	15	15	15	15	15	15	15	15	15	15	15	15	15	15
8:71932586:C:G	1.447	6	15	15	15	15	5	15	15	15	15	15	15	15	15	15	15	15	15	15	15	15	15	15	15	15	15	15	15	15	15	15	15	15	15	15	15	15	15	15	15	15	15	15	15	15	15	15	15
8:71932964:A:C	2.278	7	15	15	15	15	5	15	15	15	15	15	15	15	15	15	15	15	15	15	15	15	15	15	15	15	15	15	15	15	15	15	15	15	15	15	15	15	15	15	15	15	15	15	15	15	15	15	15
8:71932967:C:T	0.76	7	15	15	15	15	5	15	15	15	15	15	15	15	15	15	15	15	15	15	15	15	15	15	15	15	15	15	15	15	15	15	15	15	15	15	15	15	15	15	15	15	15	15	15	15	15	15	15
8:71933069:A:G	0.64	7	15	15	15	15	5	15	15	15	15	15	15	15	15	15	15	15	15	15	15	15	15	15	15	15	15	15	9	15	15	15	15	15	15	15	15	15	15	15	15	15	15	15	15	15	15	15	15
8:71933197:C:T	1.403	6	15	15	15	15	5	15	15	15	15	15	15	15	15	15	15	15	15	15	15	15	15	15	15	15	15	15	9	15	15	15	15	15	15	15	15	15	15	15	15	15	15	15	15	15	15	15	15
8:71933788:A:G	2.655	7	15	15	15	15	5	15	15	15	15	15	15	15	15	15	15	15	15	15	15	15	15	15	9	15	9	15	9	15	15	15	15	15	15	15	15	15	15	15	15	15	15	15	15	15	15	15	15
8:71934338:G:T	2.11	6	15	15	15	15	5	15	15	15	15	15	15	15	15	15	15	15	15	15	15	15	15	15	9	15	9	15	9	15	15	15	15	15	15	15	15	15	15	15	15	15	15	15	15	15	15	15	15
8:71934613:A:G	8.836	5	15	15	15	15	5	15	15	15	15	15	15	15	15	15	15	15	15	15	15	15	15	15	9	15	15	15	9	15	15	15	15	15	15	15	15	15	15	15	15	15	15	15	15	15	15	15	15
8:71934688:A:C	0.167	5	15	15	15	15	5	15	15	15	15	15	15	15	15	15	15	15	15	15	15	15	15	15	9	15	15	15	9	15	15	15	15	15	15	15	15	15	15	15	15	15	15	15	15	15	15	15	15
8:71934887:A:G	9.641	4	15	15	15	15	5	15	15	15	15	15	15	15	15	15	15	15	15	15	15	15	15	15	9	15	15	15	9	15	15	15	15	15	15	15	15	15	15	15	15	15	15	15	15	15	15	15	15
8:71934935:A:T	1.898	4	15	15	15	15	5	15	15	15	15	15	15	15	15	15	15	15	15	15	15	15	15	15	9	15	15	15	9	15	15	15	15	15	15	15	15	15	15	15	15	15	15	15	15	15	15	15	15
8:71935545:A:G	1.351	7	15	15	15	15	5	9	15	15	15	15	15	15	15	15	15	15	15	15	15	15	15	9	9	15	15	15	9	15	9	15	15	15	15	9	15	15	15	15	15	15	15	15	15	15	9	9	15
8:71936244:A:T	3.517	6	15	15	15	15	8	9	15	15	15	15	15	15	15	15	15	15	9	15	15	15	15	15	15	9	15	15	9	15	9	15	15	15	15	9	15	15	15	15	15	15	15	15	15	15	9	9	15
8:71936384:C:T	2.984	6	15	15	15	15	8	9	15	15	15	15	15	15	15	15	15	15	9	15	15	15	15	15	15	9	15	15	9	15	9	15	15	15	15	9	15	15	15	15	15	15	15	15	15	15	9	9	15
8:71936446:C:T	0.697	6	15	15	15	15	8	7	15	15	15	15	15	15	15	15	15	15	9	15	15	15	15	15	15	9	15	15	9	15	9	15	15	15	15	9	15	15	15	15	15	15	15	15	15	15	15	9	15
8:71936974:C:T	2.987	6	15	15	15	15	5	15	15	15	15	15	15	15	15	15	15	15	15	15	15	15	15	15	15	15	15	15	15	15	9	15	15	15	15	15	15	15	15	15	15	15	15	15	15	15	15	9	15
8:71937220:A:G	9.111	6	15	15	15	15	5	15	15	15	15	15	15	15	15	15	15	15	15	15	15	15	15	15	15	15	15	15	15	15	14	15	15	15	15	15	15	15	15	15	15	15	15	15	15	15	15	15	15
8:71937379:T:TAGCTAGTAAATGGCAG	2.851	NA	15	15	15	15	5	15	15	15	15	15	15	15	15	15	15	15	15	15	15	15	15	15	15	15	15	15	15	15	14	15	15	15	15	15	15	15	15	15	15	15	15	15	15	15	15	15	15
8:71937469:C:T	1.048	1f	15	15	15	15	5	15	15	15	15	15	15	15	15	15	15	15	15	15	15	15	15	15	15	15	15	7	15	15	14	15	15	15	15	15	15	15	15	15	15	15	15	15	15	15	15	15	15
8:71937553:A:G	2.01	1f	15	15	15	15	5	15	15	15	15	15	15	15	15	15	15	15	15	15	15	15	15	15	15	15	15	7	15	15	14	15	15	15	15	15	15	15	15	15	15	15	15	15	15	15	15	15	15
8:71937862:A:T	5.05	6	15	15	15	15	5	15	15	15	15	15	15	15	15	15	15	15	15	15	15	15	15	15	15	15	15	7	15	15	14	15	15	15	15	15	15	15	15	15	15	15	15	15	15	15	15	15	15
8:71938050:A:G	3.21	6	15	15	15	15	5	15	15	15	15	15	15	15	15	15	15	15	15	15	15	15	15	15	15	15	15	7	15	15	14	15	15	15	15	15	15	15	15	15	15	15	15	15	15	15	15	15	15
8:71938136:A:G	4.92	1f	15	15	15	15	5	15	15	15	15	15	15	15	15	15	15	15	15	15	15	15	15	15	15	15	15	7	15	15	14	15	15	15	15	15	15	15	15	15	15	15	15	15	15	15	15	15	15
8:71938151:A:G	0.002	5	15	15	15	15	5	15	15	15	15	15	15	15	15	15	15	15	15	15	15	15	15	15	15	15	15	7	15	15	14	15	15	15	15	15	15	15	15	15	15	15	15	15	15	15	15	15	15
8:71938460:C:T	2.491	6	15	15	15	15	5	15	15	15	15	15	15	15	15	15	15	15	15	15	15	15	15	15	15	15	15	15	15	15	14	15	15	15	15	15	15	15	15	15	15	15	15	15	15	15	15	15	15
8:71938532:A:T	9.826	6	15	15	15	15	5	15	15	15	15	15	15	15	15	15	15	15	15	15	15	15	15	15	15	15	15	15	15	15	14	15	15	15	15	15	15	15	15	15	15	15	15	15	15	15	15	15	15
8:71938921:C:T	6.064	6	15	15	15	15	5	15	15	15	15	15	15	15	15	15	15	15	15	15	15	15	15	15	15	15	15	15	15	15	14	15	15	15	15	15	15	15	15	15	15	15	15	15	15	15	15	15	15
8:71939690:C:T	7.002	6	15	15	15	15	5	15	15	15	15	15	15	15	15	15	15	15	15	15	15	15	15	15	15	15	15	15	15	15	14	15	15	15	15	15	15	15	15	15	15	15	15	15	15	15	15	15	15
8:71939723:A:ATATGTGTGTG	NA	NA	15	15	15	15	5	15	15	15	15	15	15	15	15	15	15	15	15	15	15	15	15	15	15	15	15	15	15	15	14	15	15	15	15	15	15	15	15	15	15	15	15	15	15	15	15	15	15
8:71940094:C:T	0.632	6	15	15	15	15	5	15	15	15	15	15	15	15	15	15	15	15	15	15	15	15	15	15	15	15	15	15	15	15	14	15	15	15	15	15	15	15	15	15	15	15	15	15	15	15	15	15	15
8:71940182:A:T	3.058	6	15	15	15	15	5	15	15	15	15	15	15	15	15	15	15	15	15	15	15	15	15	15	15	15	15	15	15	15	14	15	15	15	15	15	15	15	15	15	15	15	15	15	15	15	15	15	15
8:71940488:A:T	0.449	6	15	15	15	15	5	15	15	15	15	15	15	15	15	15	15	15	15	15	15	15	15	15	15	15	15	15	15	15	14	15	15	15	15	15	15	15	15	15	15	15	15	15	15	15	15	15	15
8:71941143:A:AAGAGAGAGAG	0.46	NA	15	15	15	15	5	15	15	15	15	15	15	15	15	15	15	15	15	15	15	15	15	15	15	15	15	15	15	15	14	15	15	15	15	15	15	15	15	15	15	15	15	15	15	15	15	15	15
8:71941451:A:G	8.344	6	15	15	15	15	5	15	15	15	15	15	15	15	15	15	15	15	15	15	15	15	15	15	15	15	15	15	15	15	14	15	15	15	15	15	15	15	15	15	15	15	15	15	15	15	15	15	15
8:71941630:A:G	0.043	6	15	15	15	15	5	15	15	15	15	15	15	15	15	15	15	15	15	15	15	15	15	15	15	15	15	15	15	15	14	15	15	15	15	15	15	15	15	15	15	15	15	15	15	15	15	15	15
8:71942692:A:G	2.083	6	15	15	15	15	5	15	15	15	15	15	15	15	15	15	15	15	15	15	15	15	15	15	15	15	15	15	15	15	15	15	15	15	15	15	15	15	15	15	15	15	15	15	15	15	15	15	15
8:71943567:C:T	1.45	6	15	15	15	15	5	15	15	15	15	15	15	15	15	15	15	15	15	15	15	15	15	15	15	15	15	15	15	15	15	15	15	15	15	15	15	15	15	15	15	15	15	15	15	15	15	15	15
8:71944280:A:G	2.029	5	15	15	15	15	5	15	15	15	15	15	15	15	15	15	15	15	15	15	15	15	15	15	15	15	15	15	15	15	15	15	15	15	15	15	15	15	15	15	15	15	15	15	15	15	15	15	15
8:71944895:C:T	2.251	1f	15	15	15	15	5	15	15	15	7	15	15	15	15	15	15	15	15	15	15	15	15	15	15	15	15	15	15	15	15	15	15	15	15	15	15	15	15	15	15	15	15	15	15	15	15	15	15
8:71946384:A:T	0.063	6	15	15	15	15	5	15	15	15	5	15	15	15	15	15	15	15	15	15	15	15	15	15	15	15	15	15	15	15	15	15	15	15	15	15	15	15	15	15	15	15	15	15	15	15	15	15	15
8:71947187:A:G	1.107	6	15	15	15	15	5	15	15	15	7	7	15	15	15	15	15	15	15	15	15	15	15	15	15	15	15	15	15	15	15	15	15	15	15	15	15	15	15	15	15	15	15	15	15	15	15	15	15
8:71950985:C:CA	0.615	NA	15	15	15	15	5	15	15	15	15	15	15	15	15	15	15	15	15	15	15	15	15	15	15	15	15	15	15	15	15	15	15	15	15	15	15	15	15	15	15	15	15	15	15	15	15	15	15
8:71951395:C:G	5.537	6	15	15	15	15	5	15	15	15	15	15	15	15	15	15	15	15	15	15	15	15	15	15	15	15	15	15	15	15	15	15	15	15	15	15	15	15	15	15	15	15	15	15	15	15	15	15	15
8:71953755:C:T	5.222	6	15	15	15	15	5	15	15	15	15	15	15	15	15	15	15	15	15	15	15	15	15	15	15	15	15	15	15	15	5	15	15	15	15	15	14	15	15	15	15	15	15	15	15	15	15	15	15
8:71954596:A:C	2.854	1f	15	15	15	15	7	15	15	15	15	15	15	15	15	15	15	15	15	15	15	15	15	15	15	15	15	15	15	15	5	15	15	9	15	15	14	15	15	15	15	15	15	15	15	15	15	15	15
8:71955183:A:T	4.795	1f	15	15	15	15	7	15	15	15	15	15	15	15	15	15	15	15	15	15	15	15	15	15	15	15	15	15	15	15	5	15	15	15	15	15	14	15	15	15	15	15	15	15	15	15	15	15	15
8:71955332:A:T	4.339	1f	15	15	15	15	7	15	15	15	15	15	15	15	15	15	15	15	15	15	15	15	15	15	15	15	15	15	15	15	5	15	15	15	15	15	14	15	15	15	15	15	15	15	15	15	15	15	15
8:71955827:A:G	1.199	6	15	15	15	15	5	15	15	15	15	15	15	15	15	15	15	15	15	15	15	15	15	15	15	15	15	15	15	15	5	15	15	15	15	15	14	15	15	15	15	15	15	15	15	15	15	15	15
8:71956471:C:T	8.986	NA	15	15	15	15	5	15	15	15	15	15	15	15	15	15	15	15	15	15	15	15	15	15	15	15	15	15	15	15	5	15	15	15	15	15	15	15	15	15	15	15	15	15	15	15	15	15	15
8:71956792:C:T	2.619	6	15	15	15	15	5	15	15	15	15	15	15	15	7	15	15	15	15	15	15	15	15	15	15	15	15	15	15	15	5	15	15	15	15	15	15	15	15	15	15	15	15	15	15	15	15	15	15
8:71957173:A:C	3.844	6	15	15	15	15	5	15	15	15	15	15	15	15	7	15	15	15	15	15	15	15	15	15	7	15	7	15	15	15	5	15	15	15	15	15	15	15	15	15	15	15	15	15	15	15	15	15	15
8:71958918:A:C	2.728	1f	15	15	15	15	5	15	15	15	15	15	15	15	5	15	15	15	15	15	15	15	15	15	7	15	2	7	7	15	7	15	15	15	15	15	15	15	15	15	15	15	15	15	15	15	15	15	15
8:71963411:A:G	13.05	1f	15	15	15	15	5	15	15	15	15	15	15	15	5	15	15	15	15	15	15	15	15	15	7	15	5	5	5	14	5	15	15	15	15	15	15	15	15	15	15	15	15	15	15	15	15	15	15
8:71964658:C:T	3.257	4	15	15	15	15	7	15	15	15	7	7	15	15	7	15	15	15	15	15	15	15	15	15	7	15	7	5	5	14	5	15	15	15	15	15	15	15	15	15	15	15	15	15	15	15	15	15	15
8:71965871:T:TA	2.237	NA	15	15	15	15	7	15	15	15	15	15	15	15	7	15	15	15	15	15	15	15	15	15	7	15	7	7	7	14	5	15	15	15	7	15	15	15	15	15	15	15	15	15	15	15	15	15	15
8:71969430:A:G	5.855	NA	15	15	15	15	5	15	15	15	15	15	15	15	15	15	15	15	15	15	15	15	15	15	7	15	5	5	7	14	7	7	15	15	15	15	15	15	15	15	15	15	15	15	15	15	15	15	15
8:71969534:A:C	4.603	5	15	15	15	15	5	15	15	15	15	15	15	15	15	15	15	15	15	15	15	15	15	15	7	15	5	5	7	14	7	7	15	15	15	15	15	15	15	15	15	15	15	15	15	15	15	15	15
8:71969878:A:C	2.91	1f	15	15	15	15	5	15	15	15	15	15	15	15	15	15	15	15	15	15	15	15	15	15	5	15	5	5	7	14	15	15	15	15	15	15	15	15	15	15	15	15	15	15	15	15	15	15	15
8:71969907:A:T	4.426	1f	15	15	15	15	5	15	15	15	15	15	15	15	15	15	15	15	15	15	15	15	15	15	5	15	5	5	7	14	15	15	15	15	15	15	15	15	15	15	15	15	15	15	15	15	15	15	15
8:71970022:A:ATATAATTT	2.294	NA	15	15	15	15	5	15	15	15	15	15	15	15	15	15	15	15	15	15	15	15	15	15	5	15	5	5	7	14	15	15	15	15	15	15	15	15	15	15	15	15	15	15	15	15	15	15	15
8:71970413:C:CAAA	4.661	NA	15	15	15	15	5	15	15	15	15	15	15	15	15	15	15	15	15	15	15	15	15	15	5	15	5	5	7	14	15	15	15	15	15	15	15	15	15	15	15	15	15	15	15	15	15	15	15
8:71970413:C:CA	4.786	NA	15	15	15	15	5	15	15	15	15	15	15	15	15	15	15	15	15	15	15	15	15	15	5	15	5	5	7	14	15	15	15	15	15	15	15	15	15	15	15	15	15	15	15	15	15	15	15
8:71970611:C:G	2.802	7	15	15	15	15	5	15	15	15	15	15	15	15	15	15	15	15	15	15	15	15	15	15	5	15	5	5	7	14	15	15	15	15	15	15	15	15	15	15	15	15	15	15	15	15	15	15	15
8:71970809:C:G	1.873	1f	15	15	15	15	5	15	15	15	15	15	15	15	15	15	15	15	15	15	15	15	15	15	5	15	5	5	7	14	15	15	15	15	15	15	15	15	15	15	15	15	15	15	15	15	15	15	15
8:71972373:C:T	13.81	7	15	15	15	15	7	15	15	15	15	15	15	15	15	15	15	15	15	15	15	15	15	15	7	15	15	15	7	14	15	15	15	15	15	15	15	15	15	15	15	15	15	15	15	15	15	15	15
8:71973552:C:T	0.199	7	15	15	15	15	5	15	15	15	15	15	15	15	15	15	15	15	15	15	15	15	15	15	15	15	15	15	15	15	15	15	15	15	15	15	15	15	15	15	15	15	15	15	15	15	15	15	15
8:71974499:C:T	0.171	7	15	15	15	15	5	15	15	15	15	15	15	15	15	15	15	15	15	15	15	15	15	15	15	15	15	15	15	15	15	15	15	15	15	15	15	15	15	15	15	15	15	15	15	15	15	15	15
8:71977773:A:G	0.715	6	15	15	15	15	5	15	15	15	15	15	15	15	15	15	15	15	15	15	15	15	15	15	15	15	15	15	15	15	15	15	15	15	15	15	15	15	15	15	15	15	15	15	15	15	15	15	15
8:71977959:C:T	0.429	1f	15	15	15	15	5	15	15	15	15	15	15	15	15	15	15	15	15	15	15	15	15	15	15	15	15	15	15	15	15	15	15	15	15	15	15	15	15	15	15	15	15	15	15	15	15	15	15
8:71978400:A:G	10.16	6	15	15	15	15	5	15	15	15	15	15	15	15	15	15	15	15	15	15	15	15	15	15	15	15	15	15	15	15	15	15	15	9	15	15	15	15	15	15	15	15	15	15	15	15	15	15	15
8:71978814:G:T	5.069	6	15	15	15	15	5	15	15	15	15	15	15	15	15	15	15	15	15	15	15	15	15	15	15	15	15	15	15	15	15	15	15	9	15	15	15	15	15	15	15	15	15	15	15	15	15	15	15
8:71978914:T:TCT	NA	NA	15	15	15	15	5	15	15	15	15	15	15	15	15	15	15	15	15	15	15	15	15	15	15	15	15	15	15	15	15	15	15	9	15	15	15	15	15	15	15	15	15	15	15	15	15	15	15
8:71979004:A:G	0.332	6	15	15	15	15	5	15	15	15	15	15	15	15	15	15	15	15	15	15	15	15	15	15	15	15	15	15	15	15	15	15	15	15	15	15	15	15	15	15	15	15	15	15	15	15	15	15	15
8:71979125:A:G	0.913	7	15	15	15	15	5	15	15	15	15	15	15	15	15	15	15	15	15	15	15	15	15	15	15	15	15	15	15	15	15	15	15	15	15	15	15	15	15	15	15	15	15	15	15	15	15	15	15
8:71979194:C:G	0.836	6	15	15	15	15	5	15	15	15	15	15	15	15	15	15	15	15	15	15	15	15	15	15	15	15	15	15	15	15	15	15	15	15	15	15	15	15	15	15	15	15	15	15	15	15	15	15	15
8:71980060:A:G	10.66	6	15	15	15	15	5	15	15	15	15	15	15	15	15	15	15	15	15	15	15	15	15	15	7	15	2	7	15	15	15	15	15	15	15	15	15	15	15	15	15	15	15	15	15	15	15	15	15
8:71980210:A:G	1.016	6	15	15	15	15	5	15	15	15	15	15	15	15	15	15	15	15	15	15	15	15	15	15	7	15	2	7	15	15	15	7	15	15	15	15	15	15	15	15	15	15	15	15	15	15	15	15	15
8:71984608:A:T	2.06	6	15	15	15	15	15	15	15	15	15	15	15	15	15	9	15	9	9	15	15	9	15	15	9	15	9	15	9	15	15	15	15	15	15	15	15	15	15	15	15	15	15	15	15	9	15	15	15
8:71986405:A:T	13.52	6	15	15	15	15	15	9	15	15	15	15	15	15	15	9	15	9	15	9	9	9	15	15	9	15	9	15	9	15	15	15	15	15	15	15	9	15	15	15	15	15	15	15	15	15	15	15	15
8:71987875:G:GT	0.053	NA	15	15	15	15	15	9	15	15	15	15	9	15	9	9	15	9	15	15	9	9	15	15	9	9	9	15	9	15	15	9	9	9	9	9	9	15	15	15	15	15	9	15	15	9	15	15	15
8:71988327:A:G	8.094	1f	15	15	9	15	15	9	15	15	9	15	9	15	9	9	9	9	15	15	9	9	15	15	8	9	9	15	9	15	15	9	9	9	9	9	9	9	9	15	15	15	9	15	9	9	15	15	15
8:71990280:A:G	5.186	6	15	15	15	9	15	15	15	15	15	9	15	15	15	9	9	9	15	15	15	15	15	15	15	15	9	9	9	15	15	15	15	9	15	15	15	15	9	15	15	15	15	15	15	15	15	15	15
8:71991336:C:T	6.774	5	15	15	15	15	7	15	15	15	15	15	15	15	15	15	15	15	15	15	15	15	15	15	15	15	15	15	15	15	15	15	15	15	15	15	15	15	15	15	15	15	15	15	15	15	15	15	15
8:71991518:A:G	1.035	6	15	15	15	15	5	15	15	15	15	15	15	15	15	15	15	15	15	15	15	15	15	15	15	15	15	15	15	15	15	15	15	15	15	15	15	15	15	15	15	15	15	15	15	15	15	15	15
8:71992706:C:T	9.583	6	15	15	15	15	5	15	15	15	15	15	15	15	15	15	15	15	15	15	15	15	15	15	15	15	15	15	15	15	15	15	15	15	15	15	15	15	15	15	15	15	15	15	15	15	15	15	15
8:71994793:A:T	7.457	7	15	15	15	15	5	15	15	15	15	15	15	15	15	15	15	15	15	15	15	15	15	15	15	15	15	15	15	15	15	15	15	15	15	15	15	14	15	15	15	15	15	15	15	15	15	15	15
8:71995330:A:AGAATAGG	2.881	NA	15	15	15	15	5	15	15	15	15	15	15	15	15	15	15	15	15	15	15	15	15	15	15	15	15	15	15	15	15	15	15	15	15	15	15	14	15	15	15	15	15	15	15	15	15	15	15
8:72000482:G:T	1.36	6	15	15	15	15	5	15	15	15	15	15	15	15	15	15	15	15	15	15	15	15	15	15	15	15	15	15	15	15	15	15	15	15	15	15	15	15	15	15	15	15	15	15	15	15	15	15	15
8:72000482:A:G	1.859	NA	15	15	15	15	5	15	15	15	15	15	15	15	15	15	15	15	15	15	15	15	15	15	15	15	15	15	15	15	15	15	15	15	15	15	15	15	15	15	15	15	15	15	15	15	15	15	15
8:72008887:A:G	4.616	1f	15	15	15	15	15	15	15	15	14	15	15	15	15	15	15	15	15	15	15	15	15	15	9	15	15	15	15	15	15	15	15	15	15	15	15	15	15	15	15	15	15	15	15	15	15	15	15
8:78097161:A:C	2.634	7	15	15	15	15	15	15	15	15	15	15	15	15	15	15	15	15	15	15	15	15	15	15	15	15	15	15	15	15	15	15	15	15	15	15	15	15	15	15	15	15	15	15	15	15	15	15	15
8:78097725:C:T	0.032	7	15	15	15	15	15	15	15	15	15	15	15	15	15	15	15	9	15	15	15	15	15	15	15	15	15	15	15	15	15	15	15	15	15	15	15	15	15	15	15	15	15	15	15	15	15	15	15
8:78099782:G:T	0.875	7	15	15	15	15	15	15	15	15	15	15	15	15	15	15	15	15	15	15	15	15	15	15	15	15	15	15	15	15	15	15	15	15	15	15	15	15	15	15	15	15	15	15	15	15	15	15	15
8:78099795:C:G	1.399	7	15	15	15	15	15	15	15	15	15	15	15	15	15	15	15	15	15	15	15	15	15	15	15	15	15	15	15	15	15	15	15	15	15	15	15	15	15	15	15	15	15	15	15	15	15	15	15
8:78103029:C:T	1.924	5	15	15	15	15	15	15	15	15	15	15	15	15	15	15	15	15	15	15	15	15	15	15	15	15	15	15	15	15	15	15	15	15	15	15	15	15	15	15	15	15	15	15	15	15	15	15	15
8:78104676:A:C	12.86	6	15	15	15	15	15	15	15	15	15	15	15	15	15	15	15	15	15	15	15	15	15	15	15	15	15	15	15	15	15	15	15	15	15	15	15	15	15	15	15	15	15	15	15	15	15	15	15
8:78104885:A:T	5.073	6	15	15	15	15	15	15	15	15	15	15	15	15	15	15	15	15	15	15	15	15	15	15	15	15	15	15	15	15	15	15	15	15	15	15	15	15	15	15	15	15	15	15	15	15	15	15	15
8:78105153:A:C	1.636	6	15	15	15	15	15	15	15	15	15	15	15	15	15	15	15	15	15	15	15	15	15	15	15	15	15	15	15	15	15	15	15	15	15	15	15	15	15	15	15	15	15	15	15	15	15	15	15
8:78106082:A:G	4.508	7	15	15	15	15	15	15	15	15	15	9	15	15	15	15	15	15	15	15	15	15	15	15	9	15	9	15	15	15	15	15	15	15	15	15	15	15	15	15	15	15	15	15	15	15	15	15	15
8:78106974:A:C	4.204	5	15	15	15	15	15	15	15	15	15	15	15	15	15	15	15	15	15	15	15	15	15	15	15	15	9	15	15	15	15	15	15	15	15	15	15	15	15	15	15	15	15	15	15	15	15	15	15
8:78107140:A:T	5.011	3a	15	15	15	15	15	15	15	15	15	15	15	15	15	15	15	15	15	15	15	15	15	15	15	15	15	15	15	15	15	15	15	15	15	15	15	15	15	15	15	15	15	15	15	15	15	15	15
8:78107150:A:G	4.96	3a	15	15	15	15	15	15	15	15	15	15	15	15	15	15	15	15	15	15	15	15	15	15	15	15	15	15	15	15	15	15	15	15	15	15	15	15	15	15	15	15	15	15	15	15	15	15	15
8:78108034:C:T	0.787	6	15	15	15	15	15	15	15	15	15	15	15	15	15	15	15	15	15	15	15	15	15	15	15	15	15	15	15	15	15	15	15	15	15	15	15	15	15	15	15	15	15	15	15	15	15	15	15
8:78109823:A:T	6.104	7	15	15	15	15	15	15	15	15	15	15	15	15	15	15	15	15	15	15	15	15	15	15	15	15	15	15	15	15	15	15	15	15	15	15	15	15	15	15	15	15	15	15	15	15	15	15	15
8:78110269:C:G	0.359	6	15	15	15	15	15	15	15	15	15	15	15	15	15	15	15	15	15	15	15	15	15	15	15	15	15	15	15	15	15	15	15	15	15	15	15	15	15	15	15	15	15	15	15	15	15	15	15
8:78110650:C:T	5.27	7	15	15	15	15	15	15	15	15	15	15	15	15	15	15	15	15	15	15	15	15	15	15	15	15	15	15	15	15	15	15	15	15	15	15	15	15	15	15	15	15	15	15	15	15	15	15	15
8:78110704:A:G	4.711	NA	15	15	15	15	15	15	15	15	15	15	15	15	15	15	15	15	15	15	15	15	15	15	15	15	15	15	15	15	15	15	15	15	15	15	15	15	15	15	15	15	15	15	15	15	15	15	15
8:78110734:A:G	2.749	NA	15	15	15	15	15	15	15	15	15	15	15	15	15	15	15	15	15	15	15	15	15	15	15	15	15	15	15	15	15	15	15	15	15	15	15	15	15	15	15	15	15	15	15	15	15	15	15
8:78110825:A:G	11.71	NA	15	15	15	15	15	15	15	15	15	15	15	15	15	15	15	15	15	15	15	15	15	15	15	15	15	15	15	15	15	15	15	15	15	15	15	15	15	15	15	15	15	15	15	15	15	15	15
8:78110854:C:CT	0.234	NA	15	15	15	15	15	15	15	15	15	15	15	15	15	15	15	15	15	15	15	15	15	15	15	15	15	15	15	15	15	15	15	15	15	15	15	15	15	15	15	15	15	15	15	15	15	15	15
8:78110854:CT:CTT	NA	NA	15	15	15	15	15	15	15	15	15	15	15	15	15	15	15	15	15	15	15	15	15	15	15	15	15	15	15	15	15	15	15	15	15	15	15	15	15	15	15	15	15	15	15	15	15	15	15
8:78111145:A:G	19.29	NA	15	15	15	15	15	15	15	15	15	15	15	15	15	15	15	15	15	15	15	15	15	15	15	15	15	15	15	15	15	15	15	15	15	15	15	15	15	15	15	15	15	15	15	15	15	15	15
8:78111261:G:T	5.533	6	15	15	15	15	15	15	15	15	15	15	15	15	15	15	15	15	15	15	15	15	15	15	15	15	15	15	15	15	15	15	15	15	15	15	15	15	15	15	15	15	15	15	15	15	15	15	15
8:78112184:C:G	0.925	7	15	15	15	15	15	15	15	15	15	15	15	15	15	15	15	15	15	15	15	15	15	15	15	15	15	15	15	15	15	15	15	15	15	15	15	15	15	15	15	15	15	15	15	15	15	15	15
8:78112513:C:T	5.298	7	15	15	15	15	15	15	15	15	15	15	15	15	15	15	15	15	15	15	15	15	15	15	15	15	15	15	15	15	15	15	15	15	15	15	15	15	15	15	15	15	15	15	15	15	15	15	15
8:78113532:C:T	1	7	15	15	15	15	15	15	15	15	15	15	15	15	15	15	15	15	15	15	15	15	15	15	15	15	15	15	15	15	15	15	15	15	15	15	15	15	15	15	15	15	15	15	15	15	15	15	15
8:78113908:C:CT	0.452	NA	15	15	15	15	15	15	15	15	15	15	15	15	15	15	15	15	15	15	15	15	15	15	15	15	15	15	15	15	15	15	15	15	15	15	15	15	15	15	15	15	15	15	15	15	15	15	15
8:78114305:A:G	0.469	7	15	15	15	15	15	15	15	15	15	15	15	15	15	15	15	15	15	15	15	15	15	15	15	15	15	15	15	15	15	15	15	15	15	15	15	15	15	15	15	15	15	15	15	15	15	15	15
8:78115461:A:T	0.489	6	15	15	15	15	15	15	15	15	15	15	15	15	15	15	15	15	15	15	15	15	15	15	15	15	15	15	15	15	15	15	15	15	15	15	15	15	15	15	15	15	15	15	15	15	15	15	15
8:78115715:A:T	0.797	6	15	15	15	15	15	15	15	15	15	15	15	15	15	15	15	15	15	15	15	15	15	15	15	15	15	15	15	15	15	15	15	15	15	15	15	15	15	15	15	15	15	15	15	15	15	15	15
8:78116067:A:G	0.051	6	15	15	15	15	15	15	15	15	15	15	15	15	15	15	15	15	15	15	15	15	15	15	15	15	15	15	15	15	15	15	15	15	15	15	15	15	15	15	15	15	15	15	15	15	15	15	15
8:78116203:C:T	1.176	6	15	15	15	15	15	15	15	15	15	15	15	15	15	15	15	15	15	15	15	15	15	15	15	15	15	15	15	15	15	15	15	15	15	15	15	15	15	15	15	15	15	15	15	15	15	15	15
8:78117990:C:T	3.607	7	15	15	15	15	15	15	15	15	15	15	15	15	15	15	15	15	15	15	15	15	15	15	15	15	15	15	15	15	15	15	15	15	15	15	15	15	15	15	15	15	15	15	15	15	15	15	15
8:78119533:A:G	8.928	7	15	15	15	15	15	15	15	15	15	15	15	15	15	15	15	15	15	15	15	15	15	15	15	15	15	15	15	15	15	15	15	15	15	15	15	15	15	15	15	15	15	15	15	15	15	15	15
8:78120273:C:T	3.316	7	15	15	15	15	15	15	15	15	15	15	15	15	15	15	15	15	15	15	15	15	15	15	15	15	15	15	15	15	15	15	15	15	15	15	15	15	15	15	15	15	15	15	15	15	15	15	15
8:78120371:A:G	1.366	6	15	15	15	15	15	15	15	15	15	15	15	15	15	15	15	15	15	15	15	15	15	15	15	15	15	15	15	15	15	15	15	15	15	15	15	15	15	15	15	15	15	15	15	15	15	15	15
8:78121878:G:T	2.454	5	15	15	15	15	15	15	15	15	15	15	15	15	15	15	15	15	15	15	15	15	15	15	15	15	15	15	15	15	15	15	15	15	15	15	15	15	15	15	15	15	15	15	15	15	15	15	15
8:78121914:C:G	1.164	5	15	15	15	15	15	15	15	15	15	15	15	15	15	15	15	15	15	15	15	15	15	15	15	15	15	15	15	15	15	15	15	15	15	15	15	15	15	15	15	15	15	15	15	15	15	15	15
8:78122913:C:T	0.538	7	15	15	15	15	15	15	15	15	15	15	15	15	15	15	15	15	15	15	15	15	15	15	15	15	15	15	15	15	15	15	15	15	15	15	15	15	15	15	15	15	15	15	15	15	15	15	15
8:78123233:C:T	3.162	NA	15	15	15	15	15	15	15	15	15	15	15	15	15	15	15	15	15	15	15	15	15	15	15	15	15	15	15	15	15	15	15	15	15	15	15	15	15	15	15	15	15	15	15	15	15	15	15
8:78123634:A:G	1.683	NA	15	15	15	15	15	15	15	15	15	15	15	15	15	15	15	15	15	15	15	15	15	15	15	15	15	15	15	15	15	15	15	15	15	15	15	15	15	15	15	15	15	15	15	15	15	15	15
8:78124967:C:T	1.424	5	15	15	15	15	15	15	15	15	15	15	15	15	15	15	15	15	15	15	15	15	15	15	15	15	15	15	15	15	15	15	15	15	15	15	15	15	15	15	15	15	15	15	15	15	15	15	15
8:78125457:C:T	0.528	6	15	15	15	15	15	15	15	15	15	15	15	15	15	15	15	15	15	15	15	15	15	15	15	15	15	15	15	15	15	15	15	15	15	15	15	15	15	15	15	15	15	15	15	15	15	15	15
8:78127221:A:AC	1.279	NA	15	15	15	15	15	15	15	15	15	15	15	15	15	15	15	15	15	15	15	15	15	15	15	15	15	15	15	15	15	15	15	15	15	15	15	15	15	15	15	15	15	15	15	15	15	15	15
8:78131147:A:G	0.159	6	15	15	15	15	15	15	15	15	15	15	15	15	15	15	15	15	15	15	15	15	15	15	15	15	15	15	15	15	15	15	15	15	15	15	15	15	15	15	15	15	15	15	15	15	15	15	15
8:78133906:A:G	1.173	7	15	15	15	15	15	15	15	15	15	15	15	15	15	15	15	15	15	15	15	15	15	15	15	15	15	15	15	14	15	15	15	15	15	15	15	15	15	15	15	15	15	15	15	15	15	15	15
8:78135681:A:G	3.466	7	15	15	15	15	15	15	15	15	15	15	15	15	15	15	15	15	15	15	15	15	15	15	15	15	15	15	14	14	15	15	15	15	15	15	15	15	15	15	15	15	15	15	15	15	15	15	15
8:78138146:A:G	12.36	5	15	15	15	15	15	15	15	15	15	15	15	15	15	15	15	15	15	15	15	15	15	15	15	15	15	15	14	14	15	15	15	15	15	15	15	15	15	15	15	15	15	15	15	15	15	15	15
8:78138334:A:T	4.792	6	15	15	15	15	15	15	15	15	15	15	15	15	15	15	15	15	15	15	15	15	15	15	15	15	15	15	14	14	15	15	15	15	15	15	15	15	15	15	15	15	15	15	15	15	15	15	15
8:78139368:C:T	5.999	6	15	15	15	15	15	15	15	15	15	15	15	15	15	15	15	15	15	15	15	15	15	15	15	15	15	15	14	14	15	15	15	15	15	15	15	15	15	15	15	15	15	15	15	15	15	15	15
8:78148191:A:T	4.549	7	15	15	15	15	15	15	15	15	15	15	15	15	15	15	15	15	15	15	15	15	15	15	15	15	15	15	14	15	15	15	15	15	15	15	15	15	15	15	15	15	15	15	15	15	15	15	15
8:78150418:C:T	4.731	6	15	15	15	15	15	15	15	15	15	15	15	15	15	15	15	15	15	15	15	15	15	15	15	15	15	15	14	15	15	15	15	15	15	15	15	15	15	14	15	15	15	15	15	15	15	15	15
8:78160179:C:T	1.504	5	15	15	15	15	15	15	15	7	15	15	15	15	15	15	15	15	15	15	15	7	15	15	15	15	15	15	15	15	15	15	15	15	15	15	15	15	15	15	15	15	15	15	15	15	15	15	15
8:78171281:G:GTGTA	4.249	NA	15	15	15	15	15	15	15	15	15	15	15	15	15	15	15	15	15	15	15	15	15	15	15	15	15	15	15	15	15	15	15	15	15	15	15	15	15	15	15	15	15	15	15	15	15	15	15
8:78178485:A:C	3.538	5	15	15	15	15	15	15	15	15	15	15	15	15	15	15	15	15	15	15	15	15	15	15	15	15	15	15	15	15	15	15	15	15	15	15	15	15	15	15	15	15	15	15	15	15	15	15	15
8:78185098:A:G	0.627	7	15	15	15	15	15	15	15	15	15	15	15	15	15	15	15	15	15	15	15	15	15	15	15	15	15	15	15	15	15	15	15	15	15	15	15	15	15	15	15	15	15	15	15	15	15	15	15
8:78186862:A:G	5.539	7	15	15	15	15	15	15	15	15	15	15	15	15	15	15	15	15	15	15	15	15	15	15	15	15	15	15	15	15	15	15	15	15	15	15	15	15	15	15	15	15	15	15	15	15	15	15	15
8:78187414:C:T	0.602	6	15	15	15	15	15	15	15	15	15	15	15	15	15	15	15	15	15	15	15	15	15	15	15	15	15	15	15	15	15	15	15	15	15	15	15	15	15	15	15	15	15	15	15	15	15	15	15
8:78189212:C:T	1.145	7	15	15	15	15	15	15	15	15	15	15	15	15	15	15	15	15	15	15	15	15	15	15	15	15	15	15	15	15	15	15	15	15	15	15	15	15	15	15	15	15	15	15	15	15	15	15	15
8:78189250:C:G	0.396	6	15	15	15	15	15	15	15	15	15	15	15	15	15	15	15	15	15	15	15	15	15	15	15	15	15	15	15	15	15	15	15	15	15	15	15	15	15	15	15	15	15	15	15	15	15	15	15
8:78190220:C:T	1.566	7	15	15	15	15	15	15	15	15	15	15	15	15	15	15	15	15	15	15	15	9	15	15	15	15	15	15	15	15	15	15	15	15	15	15	15	15	15	15	15	15	15	15	15	15	15	15	15
8:78194627:C:CAATGATAAAT	1.088	NA	15	15	15	15	15	15	15	15	15	15	15	15	15	15	15	15	15	15	15	15	15	15	15	15	15	15	15	15	15	15	15	15	15	15	15	15	15	15	15	15	15	15	15	15	15	15	15
8:78195702:A:G	3.732	6	15	15	15	15	15	15	15	15	15	15	15	15	15	15	15	15	15	15	15	15	15	15	15	15	15	15	15	15	15	15	15	15	9	15	15	15	15	15	15	15	15	15	15	15	15	15	15
8:78196383:G:T	1.064	6	15	15	15	15	15	15	15	15	15	15	15	15	15	15	15	15	15	15	15	15	15	15	15	15	15	15	15	15	15	15	15	15	15	15	15	15	15	15	15	15	15	15	15	15	15	15	15
8:78200458:G:T	1.936	7	15	15	9	9	9	15	9	15	15	15	15	15	15	15	9	9	9	9	15	15	15	15	15	9	15	15	13	15	9	9	15	9	15	15	15	15	15	15	15	15	15	15	15	15	15	9	15
8:78202838:A:G	1.026	7	15	15	15	15	15	15	15	15	15	15	15	15	15	15	15	15	15	15	15	15	15	15	15	15	15	15	15	15	15	15	15	15	15	15	15	15	15	15	15	15	15	15	15	15	15	15	15
8:78213678:T:TGTAGA	5.928	NA	15	15	15	15	15	15	15	15	15	15	15	15	15	15	15	15	15	15	15	15	15	15	15	15	15	15	15	15	15	15	15	15	15	15	15	15	15	15	15	15	15	15	15	15	15	15	15
8:78215352:A:G	3.635	7	15	15	15	15	15	15	15	15	15	15	15	15	15	15	15	15	15	15	15	15	15	15	15	15	15	15	15	15	15	15	15	15	15	15	15	15	15	15	15	15	15	15	15	15	15	15	15
8:78233600:G:T	1.75	7	15	15	15	15	15	15	15	15	15	15	15	15	15	15	15	15	15	15	15	15	15	15	15	15	15	15	15	15	15	15	15	15	15	15	15	15	15	15	15	15	15	15	15	15	15	15	15
8:78234143:A:T	0.883	7	15	15	15	15	15	15	15	15	15	15	15	15	15	15	15	15	15	15	15	15	15	15	15	15	15	15	15	15	15	15	15	15	15	15	15	15	15	15	15	15	15	15	15	15	15	15	15
8:78255388:C:T	0.478	6	15	15	15	15	15	15	15	15	15	15	15	15	15	15	15	15	15	15	15	15	15	15	15	15	15	15	15	15	15	15	15	15	15	15	15	15	15	15	15	15	15	15	15	15	15	15	15
8:78257162:A:T	1.595	5	15	15	15	15	15	15	15	15	15	15	15	15	15	15	15	15	15	15	15	15	15	15	15	15	15	15	15	15	15	15	15	15	15	15	15	15	15	15	15	15	15	15	15	15	15	15	15
8:78277263:C:T	1.941	6	15	15	15	15	15	15	15	15	15	15	15	15	15	15	15	15	15	15	15	15	15	15	15	15	15	15	15	15	15	15	15	15	15	15	15	15	15	15	15	15	15	15	15	15	15	15	15
9:16719445:C:T	7.538	7	5	15	7	15	15	5	5	5	14	14	15	5	15	7	7	7	5	7	7	7	5	15	7	7	2	7	15	15	14	14	15	15	15	15	14	14	15	15	15	15	15	15	15	15	15	15	15
9:16720329:C:G	4.389	7	5	15	7	15	15	5	5	5	14	13	15	5	15	7	7	7	5	7	7	7	5	15	2	7	2	7	15	15	14	14	15	15	14	15	14	14	15	15	15	15	15	15	15	15	15	15	15
9:16721920:G:GCTAAT	6.484	NA	5	15	5	15	5	5	5	5	14	14	15	5	15	5	5	7	6	5	7	5	5	15	2	5	2	2	15	14	14	14	14	15	14	15	14	13	15	15	14	15	15	15	15	15	15	15	15
9:16723742:C:T	9.974	7	5	15	5	15	5	5	5	5	14	14	15	5	15	5	5	5	5	5	5	5	5	15	7	5	7	5	15	14	14	14	14	15	14	15	14	14	15	15	14	15	15	15	14	15	15	14	15
9:16724055:A:T	17.1	4	5	15	5	15	5	5	5	5	14	14	15	5	15	5	5	5	5	5	5	5	5	15	7	5	7	5	15	14	13	14	14	15	14	15	14	14	15	15	14	15	15	15	14	15	15	14	15
9:16728532:A:C	1.89	NA	12	15	2	5	5	5	5	5	13	13	7	14	5	7	12	7	2	7	2	2	5	5	2	7	1	2	14	14	13	14	13	14	13	14	13	13	15	15	14	15	14	14	14	14	15	13	14
9:16728721:A:C	5.144	NA	7	15	7	5	5	5	5	5	13	13	7	14	5	7	12	7	7	7	7	1	5	5	2	5	1	2	14	14	13	14	13	14	13	14	14	13	15	15	14	15	14	14	14	14	15	14	14
9:16730258:C:T	19.89	5	2	15	2	7	15	5	15	7	13	13	2	12	7	2	2	2	5	2	2	2	15	5	7	7	7	5	13	14	13	14	14	15	13	14	13	14	15	15	15	15	14	14	15	15	15	14	14
9:16733659:C:T	3.261	NA	7	15	7	15	15	5	15	5	14	14	15	15	15	7	5	7	5	7	7	7	15	15	15	7	4	5	15	15	15	15	14	15	15	15	14	14	15	15	15	15	15	15	15	15	15	14	15
9:16733957:A:G	1.958	NA	7	15	5	15	15	5	15	5	14	14	15	15	15	7	5	7	5	7	7	7	15	15	15	7	4	5	15	15	15	15	14	15	15	15	14	14	15	15	15	15	15	15	15	15	15	14	15
9:16734191:A:G	2.286	5	7	15	5	15	15	5	15	5	14	14	15	15	15	7	5	7	5	7	7	7	15	15	15	7	4	5	15	15	15	15	14	15	15	15	14	14	15	15	15	15	15	15	15	15	15	14	15
9:16734456:A:T	4.339	7	7	15	5	15	15	5	15	5	14	14	15	15	15	7	7	7	5	7	7	7	15	15	15	7	4	5	15	15	15	15	14	15	15	15	14	14	15	15	15	15	15	15	15	15	15	14	15
9:16736077:C:T	0.158	6	5	15	5	15	15	5	15	15	14	14	15	15	15	5	15	5	4	5	5	5	15	15	15	5	5	5	15	15	15	15	14	15	15	15	14	14	15	15	15	15	15	15	15	15	15	14	15
9:16736498:C:G	1.523	6	5	15	5	15	15	5	15	15	15	14	15	15	15	5	15	5	5	5	5	5	15	15	15	5	5	5	15	15	15	15	14	15	15	15	14	14	15	15	15	15	15	15	15	15	15	14	15
9:16737024:A:G	3.077	7	5	15	5	15	15	5	15	15	15	14	15	15	15	5	15	5	5	5	5	5	15	15	15	5	5	5	15	15	15	15	14	15	15	9	14	14	15	15	15	15	15	15	15	15	15	14	15
9:16740855:A:G	2.303	5	5	15	5	15	15	5	15	15	15	14	15	15	15	5	15	5	5	5	15	5	15	15	15	5	5	5	15	15	15	15	14	15	15	15	15	14	15	15	15	15	15	15	15	15	15	14	15
9:16744269:A:G	2.071	7	5	15	5	15	15	5	15	15	15	15	15	15	15	5	15	5	5	5	15	5	15	15	15	5	7	7	15	15	15	15	15	15	15	15	15	14	15	15	15	15	15	15	15	15	15	15	15
9:16745514:C:T	2.116	5	5	15	5	15	15	5	15	15	15	15	15	15	15	7	7	7	7	7	7	5	15	15	5	5	7	7	15	15	15	15	15	15	15	15	15	14	15	15	15	15	15	15	15	15	15	15	15
9:16746982:G:T	0.532	5	5	15	5	15	15	5	15	15	15	15	15	15	15	5	5	5	5	5	5	5	15	15	5	5	5	15	15	15	15	15	15	15	15	15	15	14	15	15	15	15	15	15	15	15	15	15	15
9:16749265:A:G	2.706	7	7	15	7	15	15	15	15	15	15	15	15	15	15	7	5	7	5	7	7	7	15	15	5	7	5	15	15	15	15	15	15	15	15	15	15	14	15	15	15	15	15	15	15	15	15	15	15
9:97443341:A:C	4.305	6	15	15	15	15	15	5	15	15	14	14	7	15	7	15	15	15	14	15	15	15	15	15	14	15	14	5	15	15	14	14	14	14	14	14	15	14	15	15	15	15	14	15	15	14	15	15	15
9:97457554:C:G	0.786	7	5	15	5	15	15	5	5	5	5	5	5	5	15	15	15	15	14	15	15	15	15	15	14	15	14	15	15	15	14	14	14	15	14	14	15	14	15	15	15	15	14	15	14	14	15	15	14
9:97475396:A:T	7.629	5	15	15	15	14	15	14	15	15	14	14	15	15	15	15	15	15	14	15	15	15	15	15	15	15	7	14	15	15	14	14	15	14	14	14	14	14	15	15	15	14	14	14	14	14	15	14	14
9:97476484:A:G	0.919	NA	15	15	15	14	15	14	15	15	14	14	15	15	15	15	15	15	14	15	15	15	15	15	7	15	7	14	15	15	14	14	15	15	14	14	14	14	15	15	15	14	14	14	14	14	15	14	14
9:97477793:C:T	1.372	5	15	15	15	15	15	15	15	15	14	14	15	15	15	15	15	15	14	15	15	15	15	15	15	15	14	15	15	15	14	14	15	15	14	14	14	14	15	15	15	14	14	14	14	14	15	15	14
9:97482891:G:T	0.887	6	15	15	15	15	15	15	15	15	15	15	15	15	15	15	15	15	15	15	15	15	15	15	15	15	15	15	15	7	15	14	15	15	15	15	15	15	15	15	15	14	15	15	14	14	15	15	15
9:97486236:C:T	0.534	7	15	15	15	15	15	15	15	15	15	15	15	15	15	15	15	15	15	15	15	15	15	15	15	15	15	15	15	5	15	14	15	15	15	15	15	15	15	15	15	14	15	15	14	14	15	15	15
9:97487022:A:G	1.025	NA	15	15	15	15	15	15	15	15	15	15	15	15	15	15	15	15	15	15	15	15	15	15	15	15	15	15	15	5	15	14	15	15	15	15	15	15	15	15	15	14	15	15	14	14	15	15	15
9:97492520:C:T	2.034	6	15	15	15	15	15	15	15	15	5	5	5	5	5	5	15	5	5	15	15	15	15	15	5	5	5	5	5	5	15	15	5	5	5	15	15	5	15	15	5	15	15	5	5	15	15	5	15
9:97499392:G:GA	0.773	NA	15	15	15	15	15	15	15	15	5	5	5	5	4	5	15	5	5	15	15	15	15	15	15	5	15	5	5	5	15	15	5	5	5	15	5	5	15	15	5	15	15	5	5	15	15	5	15
9:97499426:C:T	0.062	NA	15	15	15	15	15	15	15	15	5	5	5	5	4	5	15	5	5	15	15	15	15	15	15	5	15	5	5	5	15	15	5	5	5	15	5	5	15	15	5	15	15	5	5	15	15	5	15
9:97503985:C:T	2.452	6	15	15	15	5	15	15	15	15	5	5	5	5	5	5	15	5	5	15	15	15	15	15	15	5	15	5	5	5	15	15	15	5	5	15	5	5	15	15	5	15	15	5	5	15	15	5	15
9:97505608:A:G	0.793	4	15	15	15	5	15	5	15	15	5	4	6	5	5	4	5	5	5	15	15	15	15	15	7	5	15	5	7	7	7	5	15	5	5	15	5	5	15	15	5	15	15	5	5	15	15	5	15
9:97509199:A:G	18.88	2b	15	15	15	7	15	15	15	15	5	5	1	5	7	5	5	5	5	15	15	15	15	15	5	5	15	5	15	5	15	5	15	15	5	15	5	5	15	15	5	15	15	5	5	15	15	5	15
9:97509323:G:GT	2.208	NA	15	15	15	15	15	15	15	15	5	5	1	5	7	5	5	5	5	15	15	15	15	15	5	5	15	5	15	5	15	5	15	15	5	15	5	5	15	15	5	15	15	5	5	15	15	5	15
9:97509324:G:T	1.398	3a	15	15	15	15	15	15	15	15	5	5	1	5	7	5	5	5	5	15	15	15	15	15	5	5	15	5	15	5	15	5	15	15	5	15	5	5	15	15	5	15	15	5	5	15	15	5	15
9:97517432:C:T	1.335	NA	15	15	15	15	15	5	15	15	5	5	5	5	5	15	5	5	5	15	15	5	15	15	5	5	15	5	5	5	15	15	5	5	5	15	15	5	15	15	5	15	5	15	5	15	15	5	15
9:97523583:A:G	2.844	6	5	15	5	5	5	5	7	5	4	4	6	7	4	5	5	7	5	15	4	4	15	5	5	5	4	4	4	5	5	15	5	4	5	5	4	5	15	15	5	15	5	5	6	5	5	4	5
9:97527520:C:T	2.644	6	5	15	15	5	5	5	15	5	5	5	5	15	5	5	5	15	5	15	5	5	15	5	5	5	5	5	5	5	5	15	5	5	5	5	5	5	15	15	5	15	5	5	5	15	15	5	15
9:97529278:A:C	0.327	NA	5	15	15	5	15	5	15	5	5	5	5	15	5	5	5	15	5	15	5	5	15	5	5	5	5	5	5	5	5	15	5	5	5	5	5	5	15	5	5	15	5	5	5	15	15	5	15
9:97537982:C:G	0.018	7	15	15	15	15	15	5	15	15	5	15	5	15	5	5	15	5	5	15	15	15	15	15	5	5	15	5	5	5	15	15	5	5	5	5	5	5	15	15	5	15	15	15	5	15	15	5	15
9:97539488:A:G	5.275	7	15	15	15	15	15	5	15	15	5	15	5	15	5	5	15	5	5	15	15	15	15	15	5	5	15	5	5	5	15	15	5	5	5	5	5	5	15	15	5	15	15	15	5	15	15	5	15
9:97547297:A:C	1.922	7	15	15	15	15	5	5	15	15	5	15	5	15	5	5	5	5	5	15	15	15	5	15	15	5	15	5	5	5	15	15	5	5	5	5	5	5	15	15	15	15	15	15	5	5	15	5	15
9:97551313:C:T	4.009	5	15	15	15	5	15	5	7	5	5	15	5	7	5	5	5	5	5	5	15	15	5	15	15	5	15	5	5	5	15	15	4	5	5	5	5	5	15	5	5	5	5	5	5	5	5	5	15
9:97552174:T:TG	0.469	NA	15	15	15	5	15	5	5	5	5	15	5	5	5	5	5	5	5	5	15	15	5	15	15	5	15	5	5	5	15	15	5	5	5	5	5	5	15	5	5	5	5	5	5	5	5	5	15
9:97567327:A:G	7.779	2b	5	5	5	15	5	5	5	5	5	5	5	5	6	5	5	5	7	15	5	5	15	15	5	5	7	7	7	7	7	5	5	5	4	5	7	7	15	5	5	5	5	5	5	5	5	5	5
9:97575627:A:T	3.902	5	5	15	15	15	7	7	5	15	5	5	5	5	5	5	5	5	7	15	15	15	15	15	7	5	7	7	7	5	5	15	5	5	4	5	5	5	15	15	5	15	5	15	5	15	15	5	15
9:97579146:A:G	0.715	6	5	15	15	15	5	5	5	15	5	5	5	5	4	5	5	5	5	15	15	15	15	5	5	5	5	5	7	5	5	15	5	5	4	5	5	5	15	15	5	15	5	15	5	15	15	5	15
9:97584291:A:ACG	0.9	NA	5	15	14	15	7	6	7	15	7	7	7	12	7	7	7	7	7	5	7	14	15	5	5	7	5	5	5	5	15	15	5	5	4	5	5	5	15	15	5	15	5	15	5	15	15	5	15
9:97585788:A:G	1.345	6	5	15	14	15	5	5	5	14	5	5	5	13	7	13	5	5	5	5	13	14	15	5	5	5	5	5	5	5	15	15	5	5	4	5	5	5	15	15	5	15	5	15	5	15	15	5	15
9:97592688:A:G	3.552	7	15	15	15	15	15	5	15	15	15	15	9	15	15	14	15	15	5	15	15	15	15	15	15	15	5	15	15	5	15	15	5	15	5	5	5	15	15	15	15	15	5	15	15	15	15	5	15
9:97593262:A:T	0.5	5	15	15	15	15	15	5	15	15	15	15	9	15	15	14	15	15	5	15	15	15	15	15	15	15	15	15	15	5	15	15	5	15	5	5	5	15	15	15	15	15	5	15	15	15	15	5	15
9:97600392:A:G	1.462	7	15	15	15	15	9	15	15	15	9	15	9	15	9	15	9	15	5	15	15	15	15	15	15	15	9	15	9	5	9	15	5	15	5	5	9	9	15	15	15	15	15	15	15	15	15	5	15
9:97617103:C:G	4.146	7	15	15	15	15	15	5	15	15	15	15	15	15	5	15	15	15	5	15	15	15	15	5	15	15	15	15	5	5	15	15	5	15	5	5	5	15	15	15	15	15	15	5	15	15	15	15	15
9:97618923:T:TAAAAAAAA	1.225	NA	15	15	15	15	5	5	15	15	15	15	15	15	5	15	15	15	5	15	15	15	15	5	15	15	15	15	5	5	15	15	5	15	5	5	5	15	15	15	15	15	15	5	15	15	15	15	15
9:97619090:A:T	9.199	6	15	15	15	15	5	5	15	15	15	15	15	15	5	15	15	15	5	15	15	15	15	5	15	15	15	15	5	5	15	15	5	15	5	5	5	15	15	15	15	15	15	5	15	15	15	15	15
9:97630827:C:T	2.036	5	15	15	15	5	7	7	15	5	15	15	7	15	7	15	7	15	7	15	15	15	15	15	7	15	7	7	7	7	15	15	5	15	5	15	5	5	5	15	5	5	5	5	5	5	15	5	5
9:97638018:A:T	4.093	2b	15	15	15	7	5	15	15	5	15	15	5	15	5	7	5	15	5	15	7	7	15	15	5	7	5	5	7	5	15	15	7	7	15	15	7	5	5	15	15	14	5	5	15	5	15	15	15
9:97648587:A:G	2.639	2b	15	15	15	15	15	5	15	15	15	15	7	5	7	15	15	15	5	15	15	15	15	15	5	15	5	7	7	7	15	15	15	15	15	15	15	15	15	15	15	15	15	15	15	15	15	15	15
9:97660961:C:T	0.846	7	15	15	15	15	5	5	5	15	15	15	15	15	15	15	15	15	5	15	15	15	15	15	5	14	15	5	15	5	15	15	5	15	15	15	15	15	15	15	15	15	15	15	15	15	15	15	15
9:97669673:A:G	2.378	5	5	15	5	15	7	7	7	5	7	7	5	7	7	5	7	5	5	5	15	5	5	7	15	7	5	5	7	15	15	15	5	15	5	15	7	15	15	15	15	15	15	15	15	15	15	15	15
9:97670558:A:T	1.81	3a	7	15	5	7	7	7	7	5	7	7	7	7	7	5	5	5	7	5	15	5	5	5	15	5	7	2	7	15	15	15	5	15	5	15	7	7	15	15	15	15	15	15	15	15	15	15	15
9:97677556:A:G	9.768	6	7	5	7	7	7	7	5	5	5	5	7	7	7	7	7	7	7	5	7	7	7	5	5	7	5	5	7	5	15	15	5	15	5	15	15	5	15	15	15	15	15	15	15	15	15	15	15
9:97678911:A:G	0.689	6	5	5	5	5	7	5	5	5	5	15	5	5	5	5	5	5	5	5	5	5	5	5	5	5	5	5	5	5	15	15	5	15	5	15	15	5	15	15	15	15	15	15	15	15	15	15	15
9:97679771:C:T	3.455	4	7	5	7	7	7	7	7	5	5	15	5	5	7	5	7	7	5	7	5	7	7	7	5	5	5	5	7	7	15	15	5	15	5	15	15	5	15	15	15	15	15	15	15	15	15	15	15
9:97682075:A:T	4.37	3a	7	5	5	7	7	7	5	5	5	15	5	5	7	5	7	5	7	5	5	7	5	5	7	5	7	7	7	7	15	15	5	15	5	15	15	5	15	15	15	15	15	15	15	15	15	15	15
9:97683351:T:TAA	4.791	NA	7	5	5	7	7	5	7	5	7	7	7	7	7	5	7	7	7	5	7	7	5	5	2	5	7	2	7	7	15	15	5	15	5	15	15	5	15	15	15	15	15	15	15	15	15	15	15
9:97685298:C:G	8.918	4	7	15	5	5	7	7	7	5	7	7	7	7	7	15	5	15	2	15	15	7	5	5	2	5	7	2	7	7	7	7	5	15	5	15	5	5	15	15	5	15	15	15	15	15	15	15	15
9:97689045:A:G	0.053	4	15	15	5	5	7	6	5	15	5	5	5	5	4	15	5	15	5	15	15	15	5	5	5	4	5	4	7	15	15	15	5	15	4	15	5	5	15	15	4	15	15	15	15	15	15	15	15
9:97709725:C:T	5.919	7	15	15	7	5	5	7	15	15	15	15	15	15	5	15	15	15	5	15	15	15	5	7	5	7	5	5	5	5	15	15	15	15	5	15	5	5	15	15	15	15	15	15	15	15	15	15	15
9:97713459:A:C	5.929	2b	5	15	7	7	7	7	5	14	5	15	5	5	5	7	7	15	7	15	7	7	7	7	7	5	5	7	7	7	15	15	15	15	7	7	5	5	7	7	7	7	7	7	7	7	15	7	7
9:97723266:A:G	0.084	6	15	15	15	5	15	5	15	15	5	5	5	5	5	15	5	15	5	15	5	15	15	15	5	15	5	5	5	15	15	15	5	5	5	5	5	5	15	15	15	15	5	15	5	15	15	5	15
9:97723449:C:T	0.497	5	15	15	15	5	15	5	15	15	5	5	5	5	5	15	5	15	5	15	5	15	15	15	5	15	5	5	5	15	15	15	5	5	5	5	5	5	15	15	15	15	5	15	5	15	15	5	15
9:97732256:A:G	0.733	5	15	15	15	5	5	5	7	15	7	5	5	15	5	15	15	15	5	15	15	15	15	15	5	15	5	5	5	5	15	15	5	5	5	5	5	5	15	15	15	15	5	15	5	15	15	5	15
9:97807233:C:T	5	4	10	10	12	7	6	6	7	5	4	8	5	7	5	10	11	10	6	10	11	11	7	2	5	7	5	4	6	5	14	14	15	15	5	14	5	5	15	15	15	15	15	15	15	15	15	15	15
9:97858961:C:G	5.504	4	15	5	15	15	4	6	5	5	5	5	5	5	4	5	7	5	4	5	5	5	5	7	15	5	5	5	4	15	15	15	5	15	5	5	5	5	15	15	5	15	5	15	5	5	15	15	15
10:9040700:C:T	5.551	6	15	15	15	15	15	15	15	15	15	15	15	15	15	15	15	15	15	15	15	15	15	15	15	15	15	7	15	7	15	15	15	15	15	15	15	15	15	15	15	15	15	15	15	15	14	15	15
10:9041059:A:AT	5.188	NA	15	15	15	15	15	15	15	15	15	15	15	15	15	15	15	15	15	15	15	15	15	15	15	15	15	7	15	7	15	15	15	15	15	15	15	15	15	15	15	15	15	15	15	15	14	15	15
10:9043304:C:T	1.391	7	15	15	15	15	15	15	15	15	15	15	15	15	15	15	15	15	15	15	15	15	15	15	15	15	15	15	15	15	15	15	15	15	15	15	15	15	15	15	15	15	15	15	15	15	14	15	15
10:9043919:C:T	2.262	6	15	15	15	15	15	15	15	15	15	15	15	15	15	15	15	15	15	15	15	15	15	15	15	15	15	15	15	15	15	15	15	15	15	15	15	15	15	15	15	14	15	15	15	15	14	15	15
10:9046645:A:G	2.944	6	15	15	15	15	15	15	15	15	15	15	15	15	15	15	15	15	9	15	15	15	15	15	15	15	15	15	15	15	15	15	15	15	15	15	15	15	15	15	15	14	15	15	15	15	14	15	15
10:9051328:A:G	1.068	7	15	15	15	15	15	15	15	15	15	15	15	15	15	15	15	15	15	15	15	15	15	15	5	15	15	15	15	15	15	15	15	15	7	7	5	15	7	7	7	7	7	15	7	5	7	15	7
10:9052742:A:G	3.011	7	15	15	15	15	15	15	15	15	15	15	15	15	15	7	15	7	15	7	15	7	15	15	5	15	15	15	15	5	15	15	15	15	7	15	15	15	7	7	7	7	7	15	7	7	7	15	15
10:9053043:A:C	4.707	5	15	15	15	15	15	15	15	15	15	15	15	15	15	15	15	15	15	15	15	15	15	15	5	15	15	15	15	5	15	15	15	15	7	15	15	15	7	7	15	5	15	15	5	5	5	15	15
10:9053173:A:G	1.65	NA	15	15	15	15	15	15	15	15	15	15	15	15	15	15	15	15	15	15	15	15	15	15	5	15	15	15	15	5	15	15	15	15	7	15	15	15	7	7	15	5	15	15	5	5	5	15	15
10:9053672:A:G	2.331	7	15	15	15	15	15	15	15	15	15	15	15	15	15	15	15	15	15	15	15	15	15	15	5	15	15	15	15	7	15	15	15	15	5	15	15	15	5	15	15	14	15	15	5	5	5	15	15
10:9053836:A:AT	6.911	NA	15	15	15	15	15	15	15	15	15	15	15	15	15	15	15	15	15	15	15	15	15	15	5	15	15	15	15	7	15	15	15	15	5	15	15	15	5	15	15	14	15	15	5	5	5	15	15
10:9057956:C:T	1.566	NA	15	15	15	15	15	15	15	15	15	15	15	15	15	15	15	15	15	15	15	15	15	15	15	15	15	15	15	5	15	15	15	15	15	15	15	15	15	15	15	5	15	14	5	5	5	14	15
10:9058353:G:GA	0.662	NA	15	15	15	15	15	15	15	15	15	15	15	15	15	15	15	15	15	15	15	15	15	15	15	15	15	15	15	5	15	15	15	15	15	15	15	15	15	15	15	5	15	14	5	5	5	14	15
10:9060106:A:T	3.213	5	15	15	15	15	15	15	15	15	15	15	15	15	15	15	15	15	15	15	15	15	15	15	15	15	15	15	14	15	15	15	15	15	15	15	15	15	15	15	15	5	15	14	15	1	5	14	15
10:9061370:C:T	2.336	NA	15	15	15	15	15	15	15	15	15	15	15	15	15	15	15	15	15	15	15	15	15	15	15	15	15	15	14	15	15	15	15	15	15	15	15	15	15	15	15	5	15	14	15	15	1	14	15
10:9061798:C:G	0.256	7	15	15	15	15	15	15	15	15	15	15	15	15	15	15	15	15	15	15	15	15	15	15	15	15	15	15	14	15	15	15	15	15	15	15	15	15	15	15	15	5	15	15	15	15	15	14	15
10:9062283:C:T	22	7	15	15	15	15	15	15	15	15	15	15	15	15	15	15	15	15	15	15	15	15	15	15	15	15	15	15	14	15	15	15	15	15	15	15	15	15	15	15	15	5	15	15	15	15	15	14	15
10:9063530:A:G	0.33	7	15	15	15	15	15	15	15	15	15	15	15	15	15	15	15	15	9	15	15	15	15	15	15	15	15	15	14	15	15	15	15	15	15	15	15	15	15	15	15	5	15	15	15	15	15	14	15
10:9063776:A:G	4.318	7	15	15	15	15	15	15	15	15	15	15	15	15	15	15	15	15	9	15	15	15	15	15	15	15	15	15	14	15	15	15	15	15	15	15	15	15	15	15	15	5	15	15	15	15	15	14	15
10:9064120:C:T	3.89	7	15	15	15	15	15	15	15	15	15	15	15	15	15	15	15	15	15	15	15	15	15	15	15	15	15	15	14	15	15	15	15	15	15	15	15	15	15	15	15	5	15	15	15	15	15	14	15
10:9064361:C:T	5.977	6	15	15	15	15	15	15	15	15	15	15	15	15	15	15	15	15	15	15	15	15	15	15	15	15	15	15	14	15	15	15	15	15	15	15	15	15	15	15	15	5	15	15	15	15	15	14	15
10:9064716:C:T	1.471	5	15	15	15	15	15	15	15	15	15	15	15	15	15	15	15	15	15	15	15	15	15	15	15	15	15	15	14	15	15	15	15	15	15	15	15	15	15	15	15	5	15	15	15	15	15	14	15
10:9064955:A:T	3.821	6	15	15	15	15	15	15	15	15	15	15	15	15	15	15	15	15	15	15	15	15	15	15	15	15	15	15	14	15	15	15	15	15	15	15	15	15	15	15	15	5	15	15	15	15	15	14	15
10:9065087:C:T	9.492	6	15	15	15	15	15	15	15	15	15	15	15	15	15	15	15	15	15	15	15	15	15	15	15	15	15	15	14	15	15	15	15	15	15	15	15	15	15	15	15	5	15	15	15	15	15	14	15
10:9065094:C:G	3.492	7	15	15	15	15	15	15	15	15	15	15	15	15	15	15	15	15	15	15	15	15	15	15	15	15	15	15	14	15	15	15	15	15	15	15	15	15	15	15	15	5	15	15	15	15	15	14	15
10:9067197:A:C	2.577	5	15	15	15	15	15	15	15	15	15	15	15	15	15	15	15	15	15	15	15	15	15	15	15	15	15	15	14	15	15	15	15	15	15	15	15	15	14	15	15	15	15	15	15	15	15	14	15
10:9067965:A:T	1.005	6	15	15	15	15	15	15	15	15	15	15	14	15	15	15	15	15	15	15	15	15	15	15	15	15	15	15	14	15	15	15	15	15	15	15	15	15	14	15	15	15	15	15	15	15	15	14	15
10:9068164:G:T	1.61	5	15	15	15	15	15	15	15	15	15	15	14	15	15	15	15	15	15	15	15	15	15	15	15	15	15	15	14	15	15	15	15	15	15	15	15	15	14	15	15	15	15	15	15	15	15	14	15
10:9068652:C:G	6.795	5	15	15	15	15	15	15	15	15	15	15	14	15	15	15	15	15	15	15	15	15	15	15	15	15	15	15	14	15	15	15	15	15	15	15	15	15	14	15	15	15	15	15	15	15	15	14	15
10:9068685:G:GA	2.568	NA	15	15	15	15	15	15	15	15	15	15	14	15	15	15	15	15	15	15	15	15	15	15	15	15	15	15	14	15	15	15	15	15	15	15	15	15	14	15	15	15	15	15	15	15	15	14	15
10:9068950:C:G	1.029	6	15	15	15	15	15	15	15	15	15	15	14	15	15	15	15	15	15	15	15	15	15	15	15	15	15	15	14	15	15	15	15	15	15	15	15	15	14	15	15	15	15	15	15	15	15	14	15
10:9070486:C:T	0.328	3a	15	15	15	15	15	15	15	15	15	15	14	15	15	15	15	15	15	15	15	15	15	15	15	15	15	15	14	15	15	15	15	15	15	15	15	15	15	15	15	15	15	15	15	15	15	14	15
10:9070959:A:G	2.893	6	15	15	15	15	15	15	15	15	15	15	14	15	15	15	15	15	15	15	15	15	15	15	15	15	15	15	15	15	15	15	15	15	15	15	15	15	15	15	15	15	15	15	15	15	15	14	15
10:9071014:G:T	3.009	7	15	15	15	15	15	15	15	15	15	15	14	15	15	15	15	15	15	15	15	15	15	15	15	15	15	15	15	15	15	15	15	15	15	15	15	15	15	15	15	15	15	15	15	15	15	14	15
10:9071314:C:T	1.099	7	15	15	15	15	15	15	15	15	15	15	14	15	15	15	15	15	15	15	15	15	15	15	15	15	15	15	15	15	15	15	15	15	15	15	15	15	15	15	15	15	15	15	15	15	15	14	15
10:9071414:C:G	0.78	6	15	15	15	15	15	15	15	15	15	15	14	15	15	15	15	15	15	15	15	15	15	15	15	15	15	15	15	15	15	15	15	15	15	15	15	15	15	15	15	15	15	15	15	15	15	14	15
10:9071478:C:T	2.354	7	15	15	15	15	15	15	15	15	15	15	14	15	15	15	15	15	15	15	15	15	15	15	15	15	15	15	15	15	15	15	15	15	15	15	15	15	15	15	15	15	15	15	15	15	15	14	15
10:9071785:G:T	3.95	7	15	15	15	15	15	15	15	15	15	15	14	15	15	15	15	15	15	15	15	15	15	15	15	15	15	15	15	15	15	15	15	15	15	15	15	15	15	15	15	15	15	15	15	15	15	14	15
10:9071909:A:T	2.051	7	15	15	15	15	15	15	15	15	15	15	14	15	15	15	15	15	15	15	15	15	15	15	15	15	15	15	15	15	15	15	15	15	15	15	15	15	15	15	15	15	15	15	15	15	15	14	15
10:9071968:A:G	2.473	6	15	15	15	15	15	15	15	15	15	15	14	15	15	15	15	15	15	15	15	15	15	15	15	15	15	15	15	15	15	15	15	15	15	15	15	15	15	15	15	15	15	15	15	15	15	14	15
10:9072317:G:T	0.012	7	15	15	15	15	15	15	15	15	15	15	14	15	15	15	15	15	15	15	15	15	15	15	15	15	15	15	15	15	15	15	15	15	15	15	15	15	15	15	15	15	15	15	15	15	15	14	15
10:9072326:A:AT	4.776	NA	15	15	15	15	15	15	15	15	15	15	14	15	15	15	15	15	15	15	15	15	15	15	15	15	15	15	15	15	15	15	15	15	15	15	15	15	15	15	15	15	15	15	15	15	15	14	15
10:9072897:A:C	3.204	6	15	15	15	15	15	15	15	15	15	15	14	15	15	15	15	15	15	15	15	15	15	15	15	15	15	15	15	15	15	15	15	15	15	15	15	15	15	15	15	15	15	15	15	15	15	14	15
10:9073836:G:T	0.161	7	15	15	15	15	15	15	15	15	15	15	14	15	15	15	15	15	15	15	15	15	15	15	15	15	15	15	15	15	15	15	15	15	15	15	15	15	15	15	15	15	15	15	15	15	15	14	15
10:9074127:C:T	1.878	7	15	15	15	15	15	15	15	15	15	15	14	15	15	15	15	15	15	15	15	15	15	15	15	15	15	15	15	15	15	15	15	15	15	15	15	15	15	15	15	15	15	15	15	15	15	14	15
10:9074500:G:T	4.687	7	15	15	15	15	15	15	15	15	15	15	14	15	15	15	15	15	15	15	15	15	15	15	15	15	15	15	15	15	15	15	15	15	15	15	15	15	15	15	15	15	15	15	15	15	15	14	15
10:9074903:C:T	0.042	7	15	15	15	15	15	15	15	15	15	15	14	15	15	15	15	15	15	15	15	15	15	15	15	15	15	15	15	15	15	15	15	15	15	15	15	15	15	15	15	15	15	15	15	15	15	14	15
10:9075034:A:C	2.73	6	15	15	15	15	15	15	15	15	15	15	14	15	15	15	15	15	15	15	15	15	15	15	15	15	15	15	15	15	15	15	15	15	15	15	15	15	15	15	15	15	15	15	15	15	15	14	15
10:9075889:A:G	4.653	7	15	15	15	15	15	15	15	15	15	15	14	15	15	15	15	15	15	15	15	15	15	15	15	15	9	15	15	15	15	15	15	15	15	15	15	15	15	15	15	15	15	15	15	15	15	14	15
10:9079502:A:G	2.049	6	15	15	15	15	15	15	15	15	15	15	15	15	15	15	15	15	9	15	15	15	15	15	15	15	9	15	15	15	15	15	15	15	15	15	9	15	15	15	15	15	15	15	15	15	15	15	15
10:9084962:TA:TAA	NA	NA	15	15	15	15	15	15	15	15	15	15	15	15	15	15	15	15	9	15	15	15	15	15	15	15	15	15	15	15	15	15	15	15	15	15	15	15	15	15	15	15	15	15	15	15	15	15	15
10:9084962:T:TAA	3.493	NA	15	15	15	15	15	15	15	15	15	15	15	15	15	15	15	15	9	15	15	15	15	15	15	15	15	15	15	15	15	15	15	15	15	15	15	15	15	15	15	15	15	15	15	15	15	15	15
10:9085303:C:T	8.116	NA	15	15	15	15	15	15	15	15	15	15	15	15	15	15	15	15	9	15	15	15	15	15	15	15	15	15	15	15	15	15	15	15	15	15	15	15	15	15	15	15	15	15	15	15	15	15	15
10:9086147:C:T	0.167	6	15	15	15	15	15	15	15	15	15	15	15	15	15	15	15	15	9	15	15	15	15	15	15	15	15	15	15	15	15	15	15	15	15	15	15	15	15	15	15	15	15	15	15	15	15	15	15
10:9172233:C:T	4.412	5	15	15	15	15	15	15	15	15	15	15	14	15	15	15	15	15	15	15	15	15	15	15	15	15	15	15	14	15	15	15	15	15	15	15	15	15	15	15	15	15	15	15	15	15	15	15	15
10:9205955:G:GT	7.384	NA	15	15	15	15	15	15	15	15	15	15	15	15	15	9	15	15	15	15	15	15	15	15	9	15	15	15	13	15	15	15	15	15	9	15	15	15	7	15	9	15	7	15	15	15	15	14	15
10:31218737:A:T	9.289	5	9	15	9	15	9	8	9	15	15	15	15	15	9	15	9	9	5	15	15	9	15	9	5	9	5	5	4	5	4	4	5	15	5	5	5	5	15	15	5	15	5	15	15	15	5	5	15
10:31219780:T:TA	2.952	NA	9	15	9	9	9	9	9	9	9	9	9	9	9	9	9	8	8	9	9	9	15	9	5	9	5	5	4	5	8	4	5	15	5	5	5	5	15	15	5	15	5	15	15	15	5	5	15
10:31221314:A:G	3.34	6	15	15	15	15	15	15	15	15	15	15	15	15	15	15	9	15	5	15	15	15	15	15	4	15	5	15	5	5	4	5	5	15	5	5	5	15	15	15	5	15	5	15	15	15	5	5	15
10:31221825:C:T	0.007	6	15	15	15	15	15	15	15	15	15	15	15	15	15	15	9	15	5	15	15	15	15	15	4	15	5	15	4	5	4	5	5	15	5	5	5	15	15	15	5	15	5	15	15	15	5	5	15
10:31232155:C:T	2.791	5	15	15	15	15	15	15	15	15	15	15	15	15	15	15	15	15	15	15	15	15	15	15	5	15	5	15	5	5	5	5	15	15	5	15	5	15	15	15	15	15	15	15	15	15	15	5	15
10:31236390:G:T	0.544	7	5	15	15	15	15	15	15	15	15	15	15	15	15	15	15	15	15	15	15	15	15	15	4	15	8	15	5	5	8	5	15	15	5	15	5	15	15	15	15	15	15	15	15	15	15	5	15
10:31237161:C:T	0.556	6	1	15	15	15	15	15	15	15	15	15	15	15	15	15	15	15	15	15	15	15	15	15	5	15	5	15	5	5	15	5	15	15	5	15	15	15	15	15	15	15	15	15	15	15	15	5	15
10:31239166:A:G	0.832	7	15	15	15	15	15	15	15	15	15	15	15	15	15	15	15	15	15	15	15	15	15	15	15	15	5	15	5	5	15	5	15	15	5	15	15	15	15	15	15	15	15	15	15	15	15	5	15
10:31240351:C:T	1.281	6	15	15	15	15	15	15	15	15	15	15	15	15	15	15	15	15	15	15	15	15	15	15	15	15	5	15	5	5	15	5	15	15	5	15	15	15	15	15	15	15	15	15	15	15	15	5	15
10:31240524:C:T	1.02	7	15	15	15	15	15	15	15	15	15	15	15	15	15	15	15	15	15	15	15	15	15	15	15	15	5	15	5	5	15	5	15	15	5	15	15	15	15	15	15	15	15	15	15	15	15	5	15
10:31241232:A:C	0.891	6	15	15	15	15	15	15	15	15	15	15	15	15	15	15	15	15	15	15	15	15	15	15	15	15	5	15	5	5	15	5	15	15	15	15	15	15	15	15	15	15	15	15	15	15	15	5	15
10:31246185:C:T	0.035	7	15	15	15	15	15	15	15	15	15	15	15	15	15	15	15	15	15	15	15	15	15	15	15	15	5	15	15	5	15	5	15	15	15	15	15	15	15	15	15	15	15	15	15	15	15	5	15
10:31252409:A:G	2.478	7	15	15	15	15	15	15	15	15	15	15	15	15	15	15	15	15	15	15	15	15	15	15	5	15	5	15	15	5	5	7	15	15	15	15	7	15	15	15	15	15	15	15	15	15	15	5	15
10:31259791:A:G	7.549	2b	15	15	15	5	5	15	15	15	15	15	15	15	15	15	15	15	5	15	15	15	15	15	2	15	7	7	15	5	5	5	5	15	5	15	5	15	15	15	15	15	15	15	15	15	15	5	15
10:31261065:A:AT	1.901	NA	15	15	15	5	5	15	15	15	15	15	15	15	15	15	15	15	5	15	15	15	15	15	7	15	5	5	15	5	5	5	5	15	5	15	5	15	15	15	15	15	15	15	15	15	15	5	15
10:31261500:C:T	5.907	7	15	15	15	5	5	15	15	15	15	15	15	15	15	15	15	15	5	15	15	15	15	15	7	15	5	5	15	5	5	5	5	15	5	15	5	15	15	15	15	15	15	15	15	15	15	5	15
10:31262500:A:C	3.447	6	15	15	15	5	5	15	15	15	15	15	15	15	15	15	15	15	5	15	15	15	15	15	2	15	5	5	15	5	5	5	5	15	5	15	5	15	15	15	15	15	15	15	15	15	15	5	15
10:31267749:A:G	2.884	6	15	15	15	5	15	5	15	15	15	15	15	15	9	15	15	15	5	15	15	15	15	15	8	15	5	5	15	5	5	5	5	15	5	5	5	15	15	15	15	15	15	15	15	15	15	5	15
10:31271020:T:TTCTC	1.429	NA	15	15	15	15	15	5	15	15	15	15	15	15	15	15	15	15	5	15	15	15	15	15	5	15	5	5	5	5	5	7	5	9	5	15	5	9	15	15	15	15	15	15	15	15	15	9	15
10:31275367:A:G	0.741	2b	15	15	15	15	15	5	15	15	15	15	15	15	7	15	15	15	5	15	15	15	15	15	2	15	7	7	9	7	7	7	8	9	5	15	5	15	15	15	15	15	15	15	15	15	15	15	15
10:31279209:C:T	1.327	6	15	15	15	15	15	5	15	15	15	15	15	15	15	15	15	15	5	15	15	15	15	15	5	15	5	5	15	5	5	7	15	15	5	15	5	15	15	15	15	15	15	15	15	15	15	15	15
10:31286821:C:T	0.378	4	15	15	15	15	15	15	15	15	15	15	15	15	15	15	15	15	15	15	15	15	15	15	1	15	2	15	15	5	2	2	1	15	15	15	5	15	7	15	15	7	15	7	7	15	15	15	15
11:28379460:A:T	2.308	7	15	15	15	15	15	15	15	15	15	15	15	15	15	15	15	15	15	15	15	15	15	15	15	15	15	15	15	15	15	15	15	15	15	15	15	15	15	15	15	15	15	15	15	15	15	15	15
11:28380561:A:G	10.57	7	15	15	15	15	15	15	15	15	15	15	15	15	15	15	15	15	15	15	15	15	15	15	15	15	15	15	15	15	15	15	15	15	15	15	15	15	15	15	15	15	15	15	15	15	15	15	15
11:28382374:A:G	0.831	6	15	15	15	15	15	15	15	15	15	15	15	15	15	15	15	15	15	15	15	15	15	15	15	15	15	15	15	15	15	15	15	15	15	15	15	15	15	15	15	15	15	15	15	15	15	15	15
11:28382400:C:T	0.902	7	15	15	15	15	15	15	15	15	15	15	15	15	15	15	15	15	15	15	15	15	15	15	15	15	15	15	15	15	15	15	15	15	15	15	15	15	15	15	15	15	15	15	15	15	15	15	15
11:28383960:A:G	4.021	7	15	15	15	15	15	15	15	15	15	15	9	15	15	15	9	9	9	15	15	15	15	15	9	15	9	15	9	15	15	15	15	15	15	15	15	15	15	15	15	15	15	15	15	15	15	9	15
11:28384757:A:G	2.81	6	15	15	15	15	15	15	15	15	15	15	15	15	15	15	15	15	9	15	9	15	15	15	15	15	9	15	9	15	9	15	15	15	15	9	15	15	15	15	15	15	15	15	15	15	15	15	15
11:28386180:A:G	3.755	7	15	15	15	15	15	15	15	15	15	15	15	15	15	15	15	15	5	15	15	15	15	15	15	15	15	15	15	15	9	15	15	15	15	15	15	15	15	15	15	15	15	15	15	15	15	15	15
11:28386699:A:G	11.69	7	15	15	15	15	15	15	15	15	15	15	15	15	15	15	15	15	5	15	15	15	15	15	15	15	15	15	15	15	9	9	15	15	15	15	15	15	15	15	15	15	15	15	15	9	5	15	15
11:28387459:A:G	0.006	7	15	15	15	15	7	15	15	15	15	15	15	15	15	15	15	15	5	15	15	15	15	15	15	15	15	15	15	15	9	15	15	15	15	15	15	15	15	15	15	15	15	15	15	9	5	9	15
11:28387752:A:T	0.137	6	15	15	15	15	15	15	15	15	15	15	15	15	15	15	15	15	5	15	15	15	15	15	15	15	15	15	15	15	9	15	15	15	15	15	15	15	15	15	15	15	15	15	15	15	5	9	15
11:28388041:A:AG	6.113	NA	15	15	15	15	15	15	15	15	15	15	15	15	15	15	15	15	5	15	15	15	15	15	15	15	15	15	15	15	9	15	15	9	15	15	15	15	15	15	15	15	15	15	15	15	5	9	15
11:28389701:A:G	1.722	6	15	15	15	15	15	15	15	15	15	15	15	15	9	15	15	15	15	15	15	15	15	15	15	15	15	15	15	15	15	15	15	9	15	15	15	15	15	15	15	15	15	15	15	9	5	15	15
11:28389866:A:G	3.021	6	15	15	15	15	15	15	15	15	15	15	15	15	9	15	15	15	15	15	15	15	15	15	15	15	15	15	9	15	15	15	15	9	15	15	15	15	15	15	15	15	15	15	15	9	15	15	15
11:28391851:A:ATGCAATAT	1.525	NA	15	15	15	15	15	15	15	15	15	15	15	15	9	15	15	9	9	15	15	15	15	15	9	15	9	9	9	15	15	15	15	9	15	15	15	15	15	15	15	15	15	15	9	9	15	15	15
11:28392940:C:T	5.445	7	15	15	15	15	15	15	15	15	15	15	15	15	9	15	15	9	9	15	15	15	15	15	9	15	9	9	9	15	15	15	15	15	15	15	15	15	15	15	15	15	15	15	9	15	9	15	15
11:28393902:A:T	1.742	6	15	15	15	15	15	15	15	15	15	15	15	15	15	15	15	9	15	15	15	15	15	15	15	15	9	15	9	15	15	15	15	15	15	15	15	15	15	15	15	15	15	15	15	15	15	15	15
11:28394024:C:T	1.598	6	15	15	15	15	15	15	15	15	15	15	15	15	15	15	15	9	15	15	15	15	15	15	15	15	9	15	9	15	15	15	15	15	15	15	15	15	15	15	15	15	15	15	15	15	15	15	15
11:28394436:A:G	0.541	7	15	15	15	15	15	15	15	15	15	15	15	15	15	15	15	9	15	15	15	15	15	15	15	15	15	15	15	15	15	15	15	15	15	15	15	15	15	15	15	15	15	15	15	15	15	15	15
11:28394636:A:G	0.964	5	15	15	15	15	15	15	15	15	15	15	15	15	15	15	15	9	15	15	15	15	15	15	15	15	15	15	15	15	15	15	15	15	15	15	15	15	15	15	15	15	15	15	15	15	15	15	15
11:28395525:A:T	1.28	7	15	15	15	15	15	15	15	15	15	15	15	15	15	15	15	15	15	15	15	15	15	15	15	15	15	15	15	15	15	15	15	15	15	15	15	15	15	15	15	15	15	15	15	15	15	15	15
11:28395994:C:G	0.872	6	15	15	15	15	15	15	15	15	15	15	15	15	15	15	15	15	15	15	15	15	15	15	15	15	15	15	15	15	15	15	15	15	15	15	15	15	15	15	15	15	15	15	15	15	15	15	15
11:28396002:C:G	0.591	7	15	15	15	15	15	15	15	15	15	15	15	15	15	15	15	15	15	15	15	15	15	15	15	15	15	15	15	15	15	15	15	15	15	15	15	15	15	15	15	15	15	15	15	15	15	15	15
11:28396120:A:G	0.868	7	15	15	15	15	15	15	15	15	15	15	15	15	15	15	15	15	15	15	15	15	15	15	15	15	15	15	15	15	15	15	15	15	15	15	15	15	15	15	15	15	15	15	15	15	15	15	15
11:28396713:C:T	0.769	7	15	15	15	15	15	15	15	15	15	15	15	15	15	15	15	15	15	15	15	15	15	15	15	15	15	15	15	15	15	15	15	15	15	15	15	15	15	15	15	15	15	15	15	15	15	15	15
11:28397049:C:T	0.66	7	15	15	15	15	15	15	15	15	15	15	15	15	15	15	15	15	15	15	15	15	15	15	15	15	15	15	15	15	15	15	15	15	15	15	15	15	15	15	15	15	15	15	15	15	15	15	15
11:28397308:G:T	0.397	6	15	15	15	15	15	15	15	15	15	15	15	15	15	15	15	15	15	15	15	15	15	15	15	15	15	15	15	15	15	15	15	15	15	15	15	15	15	15	15	15	15	15	15	15	15	15	15
11:28398034:C:T	0.616	7	15	15	15	15	15	15	15	15	15	15	15	15	15	15	15	15	15	15	15	15	15	15	15	15	15	15	15	15	15	15	15	15	15	15	15	15	15	15	15	15	15	15	15	15	15	15	15
11:28398114:A:G	0.519	7	15	15	15	15	15	15	15	15	15	15	15	15	15	15	15	15	15	15	15	15	15	15	15	15	15	15	15	15	15	15	15	15	15	15	15	15	15	15	15	15	15	15	15	15	15	15	15
11:28398139:A:G	1.17	7	15	15	15	15	15	15	15	15	15	15	15	15	15	15	15	15	15	15	15	15	15	15	15	15	15	15	15	15	15	15	15	15	15	15	15	15	15	15	15	15	15	15	15	15	15	15	15
11:28398408:A:C	0.415	7	15	15	15	15	15	15	15	15	15	15	15	15	15	15	15	15	15	15	15	15	15	15	15	15	15	15	15	15	15	15	15	15	15	15	15	15	15	15	15	15	15	15	15	15	15	15	15
11:28398566:CGA:TGA	NA	NA	15	15	15	15	15	15	15	15	15	15	15	15	15	15	15	15	15	15	15	15	15	15	15	15	15	15	15	15	15	15	15	15	15	15	15	15	15	15	15	15	15	15	15	15	15	15	15
11:28398635:C:T	0.642	7	15	15	15	15	15	15	15	15	15	15	15	15	15	15	15	15	15	15	15	15	15	15	15	15	15	15	15	15	9	15	15	15	15	15	15	15	15	15	15	15	15	15	15	15	15	15	15
11:28398642:C:T	1.045	6	15	15	15	15	15	15	15	15	15	15	15	15	15	15	15	15	15	15	15	15	15	15	15	15	15	15	15	15	9	15	15	15	15	15	15	15	15	15	15	15	15	15	15	15	15	15	15
11:28398696:C:G	0.361	7	15	15	15	15	15	15	15	15	15	15	15	15	15	15	15	15	15	15	15	15	15	15	15	15	15	15	15	15	9	15	15	15	15	15	15	15	15	15	15	15	15	15	15	15	15	15	15
11:28399014:A:T	0.722	7	15	15	15	15	15	15	15	15	15	15	15	15	15	15	15	15	15	15	15	15	15	15	15	15	15	15	15	15	9	15	15	15	15	15	15	15	15	15	15	15	15	15	15	15	15	15	15
11:28399280:C:G	0.466	7	15	15	15	15	15	15	15	15	15	15	15	15	15	15	15	15	15	15	15	15	15	15	15	15	15	15	15	15	9	15	15	15	15	15	15	15	15	15	15	15	15	15	15	15	15	15	15
11:28399360:A:ATGG	0.349	NA	15	15	15	15	15	15	15	15	15	15	15	15	15	15	15	15	15	15	15	15	15	15	15	15	15	15	15	15	9	15	15	15	15	15	15	15	15	15	15	15	15	15	15	15	15	15	15
11:28399558:A:G	0.721	7	15	15	15	15	15	15	15	15	15	15	15	15	15	15	15	15	15	15	15	15	15	15	15	15	15	15	15	15	9	15	15	15	15	15	15	15	15	15	15	15	15	15	15	15	15	15	15
11:28399637:A:T	1.249	7	15	15	15	15	15	15	15	15	15	15	15	15	15	15	15	15	15	15	15	15	15	15	15	15	15	15	9	15	9	15	15	15	15	15	15	15	15	15	15	15	15	15	15	15	15	15	15
11:28399680:C:G	0.622	7	15	15	15	15	15	15	15	15	15	15	15	15	15	15	15	15	15	15	15	15	15	15	15	15	15	15	9	15	9	15	15	15	15	15	15	15	15	15	15	15	15	15	15	15	15	15	15
11:28399978:A:G	0.757	6	1	15	15	15	15	15	15	15	15	15	15	15	15	15	15	15	15	15	15	15	15	15	15	15	15	15	9	15	9	15	15	15	15	15	15	15	15	15	15	15	15	15	15	15	15	15	15
11:28401860:A:C	1.294	6	15	15	15	15	15	15	15	15	15	15	15	15	15	15	9	15	9	15	15	15	15	15	15	15	9	15	9	15	9	15	15	15	15	15	15	15	15	15	15	15	15	15	15	15	15	15	15
11:28401900:A:G	1.688	7	15	15	15	15	15	15	15	15	15	15	15	15	15	15	9	15	9	15	15	15	15	15	15	15	9	15	9	15	9	15	15	15	15	15	15	15	15	15	15	15	15	15	15	15	15	15	15
11:28402218:C:G	0.488	6	15	15	15	15	15	15	15	15	15	15	15	15	15	15	9	15	9	15	15	15	15	15	15	15	9	9	9	15	9	15	15	15	15	15	15	15	15	15	15	15	15	15	15	15	15	9	15
11:28403169:G:T	3.854	7	15	15	15	15	15	15	15	15	15	15	15	15	15	15	9	15	15	15	15	15	15	15	9	15	9	9	9	15	9	15	15	15	15	15	9	15	15	15	15	15	15	15	9	15	15	9	15
11:28403292:A:G	3.047	6	15	15	15	15	15	15	15	15	15	15	15	15	15	15	15	15	15	15	15	15	15	15	9	15	15	9	9	15	9	15	15	15	15	15	9	15	15	15	15	15	15	15	9	15	15	9	15
11:28405552:A:G	0.446	5	15	15	15	15	15	15	15	15	15	15	15	15	15	15	15	15	15	15	15	15	15	15	15	15	15	7	9	15	15	15	15	15	15	15	15	15	15	15	15	15	15	15	15	15	15	15	15
11:28407967:G:T	2.921	7	15	15	15	15	15	15	15	15	15	15	15	15	15	15	15	15	15	15	15	15	15	15	15	15	9	15	15	15	15	15	15	15	15	15	15	15	15	15	15	15	15	15	15	15	15	15	15
11:28409010:A:G	0.457	6	15	15	15	15	15	15	15	15	15	15	15	15	15	15	15	15	15	15	15	15	15	15	15	15	15	15	15	15	15	15	15	15	15	15	15	15	15	15	15	15	15	15	15	15	15	15	15
11:28409595:C:CT	0.688	NA	15	15	15	15	15	15	15	15	15	15	15	15	15	15	15	15	15	15	15	7	15	15	15	15	15	15	15	15	15	15	15	15	15	15	15	15	15	15	15	15	15	15	15	15	15	15	15
11:28410502:C:G	0.429	7	15	15	15	15	15	15	15	15	15	15	15	15	15	15	15	15	15	15	15	15	15	15	15	15	15	15	15	15	15	15	15	15	15	15	15	15	15	15	15	15	15	15	15	15	15	15	15
11:28411916:A:G	2.709	7	15	15	15	15	15	15	15	15	15	15	15	15	15	15	15	15	15	15	15	15	15	15	15	15	15	15	15	15	15	15	15	15	15	15	15	15	15	15	15	15	15	15	15	15	15	15	15
11:28412843:C:G	1.36	7	15	15	15	15	15	15	15	15	15	15	15	15	15	15	15	15	15	15	15	15	15	15	15	15	15	15	15	15	15	15	15	15	15	15	15	15	15	15	15	15	15	15	15	15	15	15	15
11:28412969:A:G	1.818	6	15	15	15	15	15	15	15	15	15	15	15	15	15	15	15	15	15	15	15	15	15	15	15	15	15	15	15	15	15	15	15	15	15	15	15	15	15	15	15	15	15	15	15	15	15	15	15
11:28413082:A:G	1.453	7	15	15	15	15	15	15	15	15	15	15	15	15	15	15	15	15	15	15	15	15	15	15	15	15	15	15	15	15	15	15	15	15	15	15	15	15	15	15	15	15	15	15	15	15	15	15	15
11:28413813:A:T	2.555	7	15	15	15	15	15	15	15	15	15	15	15	15	15	15	15	15	15	15	15	15	15	15	15	15	15	15	15	15	15	15	15	15	15	15	15	15	15	15	15	15	15	15	15	15	15	15	15
11:28414157:G:T	0.156	5	15	15	15	15	15	15	15	15	15	15	15	15	15	15	15	15	15	15	15	15	15	15	15	15	15	15	15	15	15	15	15	15	15	15	15	15	15	15	15	15	15	15	15	15	15	15	15
11:28414268:C:T	1.872	7	15	15	15	15	15	15	15	15	15	15	15	15	15	15	15	15	15	15	15	15	15	15	15	15	15	15	15	15	15	15	15	15	15	15	15	15	15	15	15	15	15	15	15	15	15	15	15
11:28414391:A:C	1.246	6	15	15	15	15	15	15	15	15	15	15	15	15	15	15	15	15	15	15	15	15	15	15	15	15	15	15	15	15	15	15	15	15	15	15	15	15	15	15	15	15	15	15	15	15	15	15	15
11:28415515:A:ATGTATGTGTG	6.004	NA	15	15	15	15	15	15	15	15	15	15	15	15	15	15	15	15	15	15	15	15	15	15	15	15	15	15	15	15	15	15	15	15	15	15	15	15	15	15	15	15	15	15	15	15	15	15	15
11:28416351:G:T	1.285	7	15	15	15	15	15	15	15	15	15	15	15	15	15	15	15	15	15	15	15	15	15	15	15	15	15	15	15	15	15	15	15	15	15	15	15	15	15	15	15	15	15	15	15	15	15	15	15
11:28416425:C:T	2.108	7	15	15	15	15	15	15	15	15	15	15	15	15	15	15	15	15	15	15	15	15	15	15	15	15	15	15	15	15	15	15	15	15	15	15	15	15	15	15	15	15	15	15	15	15	15	15	15
11:28416646:A:G	4.8	6	15	15	15	15	15	15	15	15	15	15	15	15	15	15	15	15	15	15	15	15	15	15	15	15	15	15	15	15	15	15	15	15	15	15	15	15	15	15	15	15	15	15	15	15	15	15	15
11:28418521:A:AAAAC	0.319	NA	15	15	15	15	15	15	15	15	15	15	15	15	15	15	15	15	15	15	15	15	15	15	15	15	15	15	15	15	15	15	15	15	15	15	15	15	15	15	15	15	15	15	15	15	15	15	15
11:28418676:A:G	0.924	6	15	15	15	15	15	15	15	15	15	15	15	15	15	15	15	15	15	15	15	15	15	15	15	15	15	15	15	15	15	15	15	15	15	15	15	15	15	15	15	15	15	15	15	15	15	15	15
11:28420524:A:G	6.576	6	15	15	15	15	15	15	15	15	15	15	15	15	15	15	15	15	15	15	15	15	15	15	15	15	15	15	15	15	15	15	15	15	15	15	15	15	15	15	15	15	15	15	15	15	15	15	15
11:28421065:A:G	0.322	6	15	15	15	15	15	15	15	15	15	15	15	15	15	15	15	15	15	15	15	15	15	15	15	15	15	15	15	15	15	15	15	15	15	15	15	15	15	15	15	15	15	15	15	15	15	15	15
11:28421185:A:G	2.786	6	15	15	15	15	15	15	15	15	15	15	15	15	15	15	15	15	15	15	15	15	15	15	15	15	15	15	15	15	15	15	15	15	15	15	15	15	15	15	15	15	15	15	15	15	15	15	15
11:28421209:C:CT	0.93	NA	15	15	15	15	15	15	15	15	15	15	15	15	15	15	15	15	15	15	15	15	15	15	15	15	15	15	15	15	15	15	15	15	15	15	15	15	15	15	15	15	15	15	15	15	15	15	15
11:28421542:A:G	14.29	6	15	15	15	15	15	15	15	15	15	15	15	15	15	15	15	15	15	15	15	15	15	15	15	15	15	15	15	15	15	15	15	15	15	15	15	15	15	15	15	15	15	15	15	15	15	15	15
11:28421780:C:CT	0.475	NA	15	15	15	15	15	15	15	15	15	15	15	15	15	15	15	15	7	15	15	15	15	15	15	15	15	15	15	15	15	15	15	15	15	15	15	15	15	15	15	15	15	15	15	15	15	15	15
11:28421841:C:T	1.248	4	15	15	15	7	15	15	15	15	15	7	15	15	7	15	15	15	7	15	15	15	15	15	15	15	15	15	15	15	15	15	15	15	15	15	15	15	15	15	15	15	15	15	15	15	15	15	15
11:28422109:A:G	0.058	4	15	15	15	7	15	15	15	15	15	7	15	15	7	15	15	15	7	15	15	15	15	15	15	15	15	7	15	15	15	15	15	15	15	15	15	15	15	15	15	15	15	15	15	15	15	15	15
11:28422496:A:G	13.94	5	15	15	15	5	15	15	15	15	15	15	15	15	15	15	15	15	5	15	15	15	15	15	15	15	15	15	15	15	15	15	15	15	15	15	15	15	15	15	15	15	15	15	15	15	15	15	15
11:28425239:A:G	2.384	4	15	15	15	5	15	15	15	15	15	15	15	15	15	15	15	15	15	15	15	15	15	15	15	15	15	15	15	15	15	15	15	15	15	15	15	15	15	15	15	15	15	15	15	15	15	15	15
11:28427966:A:T	1.549	5	15	15	15	5	15	15	15	15	15	7	15	15	15	15	15	15	15	15	15	15	15	15	15	15	15	15	15	15	15	15	15	15	15	15	15	15	15	15	15	15	15	15	15	15	15	15	15
11:28431370:A:G	7.571	6	15	15	15	5	15	15	15	15	15	15	15	15	15	15	15	15	15	15	15	15	15	15	15	15	15	15	15	15	15	15	15	15	15	15	15	15	15	15	15	15	15	15	15	15	15	15	15
11:28438563:C:G	0.644	5	15	15	15	15	15	15	15	15	15	15	15	15	15	15	15	15	15	15	15	15	15	15	15	15	15	15	15	15	9	15	15	15	15	15	15	15	15	15	15	15	15	15	15	15	15	15	15
11:28438811:G:T	10.29	6	15	15	15	15	15	15	15	15	15	15	15	15	15	15	15	15	15	15	15	15	15	15	15	15	15	15	15	15	9	15	15	15	15	15	15	15	15	15	15	15	15	15	15	15	15	15	15
11:28439406:C:T	12.86	2b	15	15	15	15	15	15	15	15	15	15	15	15	15	15	15	15	15	15	15	15	15	15	15	15	15	15	15	15	9	15	15	15	15	15	15	15	15	15	15	15	15	15	15	15	15	15	15
11:28445390:A:G	11.7	6	15	15	15	15	15	15	15	15	15	15	15	15	15	15	15	15	15	15	15	15	15	15	15	15	15	15	15	15	15	15	15	15	15	15	15	15	15	15	15	15	15	15	15	15	15	15	15
11:28445555:A:T	2.112	6	15	15	15	15	15	15	15	15	15	15	15	15	15	15	15	15	15	15	15	15	15	15	15	15	15	15	15	15	15	15	15	15	15	15	15	15	15	15	15	15	15	15	15	15	15	15	15
11:28445687:A:C	5.722	7	15	15	15	15	15	15	15	15	15	15	15	15	15	15	15	15	15	15	15	15	15	15	15	15	15	15	15	15	15	15	15	15	15	15	15	15	15	15	15	15	15	15	15	15	15	15	15
11:28445710:C:T	4.274	7	15	15	15	15	15	15	15	15	15	15	15	15	15	15	15	15	15	15	15	15	15	15	15	15	15	15	15	15	15	15	15	15	15	15	15	15	15	15	15	15	15	15	15	15	15	15	15
11:28446290:C:T	3.676	7	15	15	15	15	15	15	15	15	15	15	15	15	15	15	15	15	15	15	15	15	15	15	15	15	15	15	15	15	15	15	15	15	15	15	15	15	15	15	15	15	15	15	15	15	15	15	15
11:28446722:A:G	3.794	7	15	15	15	15	15	15	15	15	15	15	15	15	15	15	15	15	15	15	15	15	15	15	15	15	15	15	9	15	15	15	15	15	15	15	15	15	15	15	15	15	15	15	15	15	15	15	15
11:28447142:A:G	3.91	5	15	15	15	15	15	15	15	15	15	15	15	15	15	15	15	15	15	15	15	15	15	15	15	15	15	15	9	15	15	15	15	15	15	15	15	15	15	15	15	15	15	15	15	15	15	15	15
11:28447176:A:G	4.269	7	15	15	15	15	15	15	15	15	15	15	15	15	15	15	15	15	15	15	15	15	15	15	15	15	15	15	9	15	15	15	15	15	15	15	15	15	15	15	15	15	15	15	15	15	15	15	15
11:28448117:C:T	3.634	7	15	15	15	15	15	15	15	15	15	15	15	15	15	15	15	15	15	15	15	15	15	15	15	15	15	15	9	15	15	15	15	15	15	15	15	15	15	15	15	15	15	15	15	15	15	15	15
11:28449247:A:G	1.249	7	15	15	9	15	15	15	15	15	15	15	9	15	9	9	9	9	15	15	15	9	15	15	15	15	15	15	9	15	15	15	15	15	15	15	15	15	15	15	15	15	15	15	15	15	15	15	15
11:28450208:A:G	3.944	6	9	15	9	9	15	15	9	15	15	15	9	15	9	9	9	9	15	15	15	9	15	15	15	9	15	15	15	15	9	15	15	15	15	15	15	15	15	15	15	15	15	15	15	15	15	9	15
11:28450798:C:T	7.504	7	15	15	9	9	15	15	9	15	15	15	9	15	9	9	9	9	15	15	15	9	15	15	15	9	15	15	15	15	9	15	15	15	15	9	15	15	15	15	15	15	15	15	15	15	15	9	15
11:28451091:A:T	4.042	7	15	15	15	15	15	15	15	15	15	15	9	15	15	15	15	15	15	15	15	15	15	15	15	15	15	15	15	15	9	15	15	15	15	9	15	15	15	15	15	15	15	15	15	15	15	15	15
11:28451203:C:G	1.852	6	15	15	15	15	15	15	15	15	15	15	15	15	15	15	15	15	15	15	15	15	15	15	15	15	15	15	15	15	15	15	15	15	15	15	15	15	15	15	15	15	15	15	15	15	15	15	15
11:28451655:A:T	3.923	6	15	15	15	15	15	15	15	15	15	15	15	15	15	15	15	15	15	15	15	15	15	15	15	15	15	15	15	15	15	15	15	15	15	15	15	15	15	15	15	15	15	15	15	15	15	15	15
11:28451677:C:G	1.978	7	15	15	15	15	15	15	15	15	15	15	15	15	15	15	15	15	15	15	15	15	15	15	15	15	15	15	15	15	15	15	15	15	15	15	15	15	15	15	15	15	15	15	15	15	15	15	15
11:28454301:A:T	9.043	6	15	15	15	15	15	15	15	15	15	15	14	15	15	9	15	15	15	15	15	9	15	15	15	15	15	15	15	15	15	15	15	15	15	15	15	15	15	15	15	15	15	15	15	15	15	15	15
11:28454718:T:TG	0.006	NA	15	15	15	15	15	15	15	15	15	15	14	15	15	9	15	15	15	15	15	9	15	15	15	15	15	15	15	15	15	15	15	15	15	15	15	15	15	15	15	15	15	15	15	15	15	15	15
11:28455268:A:G	1.498	7	15	15	15	15	15	15	15	15	15	15	14	15	15	9	15	15	15	15	15	9	15	15	15	15	15	15	15	15	15	15	15	15	15	15	15	15	15	15	15	15	15	15	15	15	15	15	15
11:28455794:C:T	2.543	5	15	15	15	15	15	15	15	15	15	15	14	15	15	15	15	15	15	15	15	9	15	15	15	15	15	15	15	15	15	15	15	15	15	15	15	15	15	15	15	15	15	15	15	15	15	15	15
11:28455860:A:G	6.351	6	15	15	15	15	15	15	15	15	15	15	14	15	15	15	15	15	15	15	15	9	15	15	15	15	15	15	15	15	15	15	15	15	15	15	15	15	15	15	15	15	15	15	15	15	15	15	15
11:28456861:C:T	1.825	6	15	15	15	15	15	15	15	15	15	15	14	15	15	15	15	15	15	15	15	15	15	15	15	15	15	15	15	15	15	15	15	15	15	15	15	15	15	15	15	15	15	15	15	15	15	15	15
11:28457737:C:T	1.161	6	15	15	15	15	15	15	15	15	15	15	14	15	15	15	15	15	15	15	15	15	15	15	15	15	15	15	15	15	15	15	15	15	15	15	15	15	15	15	15	15	15	15	15	15	15	15	15
11:28459117:C:G	0.449	6	15	15	15	15	15	15	15	15	15	15	15	15	15	15	15	15	15	15	15	15	15	15	15	15	15	15	15	15	9	15	15	15	15	15	15	15	15	15	15	15	15	15	15	15	15	15	15
11:28459555:T:TA	0.316	NA	15	15	15	15	15	15	15	15	15	15	15	15	15	15	15	15	15	15	15	15	15	15	15	15	15	15	15	15	9	15	15	15	15	15	15	15	15	15	15	15	15	15	15	15	15	15	15
11:28459977:A:C	5.475	7	15	15	15	15	15	15	15	15	15	15	15	15	15	15	15	15	15	15	15	15	15	15	15	15	15	15	15	15	9	15	15	15	15	15	15	15	15	15	15	15	15	15	15	15	15	9	15
11:28460189:A:G	3.269	7	15	15	15	15	15	15	15	15	15	15	15	15	15	15	15	15	15	15	15	15	15	15	15	15	15	15	15	15	9	15	15	15	15	15	15	15	15	15	15	15	15	15	15	15	15	9	15
11:28460570:CA:CAA	NA	NA	15	15	15	15	15	15	15	15	15	15	15	15	15	15	15	15	15	15	15	15	15	15	15	15	15	15	15	15	9	15	15	15	15	15	15	15	15	15	15	15	15	15	15	15	15	9	15
11:28460570:C:CA	3.604	NA	15	15	15	15	15	15	15	15	15	15	15	15	15	15	15	15	15	15	15	15	15	15	15	15	15	15	15	15	9	15	15	15	15	15	15	15	15	15	15	15	15	15	15	15	15	9	15
11:28462564:C:T	0.212	6	15	15	15	15	15	15	15	15	15	15	15	15	15	15	15	15	15	15	15	15	15	15	15	15	15	15	15	15	9	15	15	15	15	15	15	15	15	15	15	15	15	15	15	15	15	15	15
11:28462606:C:CT	1.5	NA	15	15	15	15	15	15	15	15	15	15	15	15	15	15	15	15	15	15	15	15	15	15	15	15	15	15	15	15	15	15	15	15	15	15	15	15	15	15	15	15	15	15	15	15	15	15	15
11:28462815:A:G	0.53	7	15	15	15	15	15	15	15	15	15	15	15	15	15	15	15	15	15	15	15	15	15	15	15	15	15	15	15	15	15	15	15	15	15	15	15	15	15	15	15	15	15	15	15	15	15	15	15
11:28462976:A:C	6.175	5	15	15	15	15	15	15	15	15	15	15	15	15	15	15	15	15	15	15	15	15	15	15	15	15	15	15	15	15	15	15	15	15	15	15	15	15	15	15	15	15	15	15	15	15	15	15	15
11:28463726:A:G	2.17	4	15	15	15	15	15	15	15	15	15	15	15	15	15	15	15	15	15	15	15	15	15	15	15	15	15	15	15	15	15	15	15	15	15	15	15	15	15	15	15	15	15	15	15	15	15	15	15
11:28464705:A:G	3.941	6	15	15	15	15	15	15	15	15	15	15	15	15	15	15	15	15	15	15	15	15	15	15	15	15	15	15	15	15	15	15	15	15	15	15	15	15	15	15	15	15	15	15	15	15	15	15	15
11:28466681:C:G	0.156	7	15	15	15	15	15	15	15	15	15	15	15	15	15	15	15	15	15	15	15	15	15	15	15	15	15	15	15	15	9	15	15	15	15	15	15	15	15	15	15	15	15	15	15	15	15	15	15
11:28467517:A:G	5.955	6	15	15	15	15	15	15	15	15	15	15	15	15	15	15	15	15	15	15	15	15	15	15	15	15	15	15	15	15	9	15	15	15	15	15	15	15	15	15	15	15	15	15	15	15	15	9	15
11:28468606:T:TA	0.376	NA	15	15	15	15	15	15	15	15	15	15	15	15	15	15	15	15	15	15	15	15	15	15	15	15	15	7	15	15	9	15	15	15	15	15	15	15	15	15	15	15	15	15	15	15	15	15	15
11:28469365:A:T	2.242	7	15	15	15	15	15	15	15	15	15	15	15	15	15	15	15	15	7	15	15	15	15	15	15	15	7	7	15	15	9	15	15	15	15	15	15	15	15	15	15	15	15	15	15	15	15	15	15
11:28470321:C:T	7.53	7	15	15	15	15	15	15	15	15	15	15	15	15	15	15	15	15	15	15	15	15	15	15	15	15	15	15	15	15	9	9	15	15	15	15	15	15	15	15	15	15	15	15	15	15	15	15	15
11:28470400:T:TATA	3.094	NA	15	15	15	15	15	15	15	15	15	15	15	15	15	15	15	15	15	15	15	15	15	15	15	15	15	15	15	15	9	9	15	15	15	15	15	15	15	15	15	15	15	15	15	15	15	15	15
11:28472710:C:T	0.46	5	15	15	15	15	15	15	15	15	15	15	15	15	15	15	15	15	15	15	15	15	15	15	15	15	15	15	15	15	9	9	15	15	15	15	15	15	15	15	15	15	15	15	15	15	15	15	15
11:28473301:G:T	0.988	5	15	15	15	15	15	15	15	15	15	15	15	15	15	15	15	15	15	15	15	15	15	15	15	15	15	15	15	15	9	15	15	15	15	15	15	15	15	15	15	15	15	15	15	15	15	15	15
11:28473392:C:T	6.181	5	15	15	15	15	15	15	15	15	15	15	15	15	15	15	15	15	15	15	15	15	15	15	15	15	15	15	15	15	9	15	15	15	15	15	15	15	15	15	15	15	15	15	15	15	15	15	15
11:28473539:C:T	4.764	5	15	15	15	15	15	15	15	15	15	15	15	15	15	15	15	15	15	15	15	15	15	15	15	15	15	15	15	15	9	15	15	15	15	15	15	15	15	15	15	15	15	15	15	15	15	15	15
11:28473690:A:G	4.072	7	15	15	15	15	15	15	15	15	15	15	15	15	15	15	15	15	15	15	15	15	15	15	15	15	15	15	15	15	9	15	15	15	15	15	15	15	15	15	15	15	15	15	15	15	15	9	15
11:28473966:A:C	0.079	7	15	15	15	15	15	15	15	15	15	15	15	15	15	15	15	15	15	15	15	15	15	15	15	15	15	15	15	15	9	15	15	15	15	15	15	15	15	15	15	15	15	15	15	15	15	9	15
11:28475406:G:T	0.586	5	15	15	15	15	15	15	15	15	15	15	15	15	15	15	15	15	15	15	15	15	15	15	15	15	7	15	15	15	15	15	15	15	15	15	15	15	15	15	15	15	15	15	15	15	15	15	15
11:28476993:C:T	1.337	6	15	15	15	15	15	15	15	15	15	15	15	15	15	15	15	15	5	15	15	15	15	15	15	15	5	5	15	15	15	9	15	15	15	15	15	15	15	15	15	15	15	15	15	15	15	15	15
11:28477725:A:T	2.047	6	15	15	15	15	15	15	15	15	15	15	15	15	15	15	15	15	5	15	15	15	15	15	15	15	5	5	15	15	9	9	15	15	15	15	15	15	15	15	15	15	15	15	15	15	15	15	15
11:28477733:A:T	0.002	6	15	15	15	15	15	15	15	15	15	15	15	15	15	15	15	15	5	15	15	15	15	15	15	15	5	5	15	15	9	9	15	15	15	15	15	15	15	15	15	15	15	15	15	15	15	15	15
11:28478402:C:T	5.596	5	15	15	15	15	15	15	15	15	15	15	15	15	15	15	15	15	5	15	15	15	15	15	15	15	5	5	15	15	9	9	15	15	15	15	15	15	15	15	15	15	15	15	15	15	15	15	15
11:28478785:A:C	5.287	6	15	15	15	15	15	15	15	15	15	15	15	15	15	15	15	15	5	15	15	15	15	15	15	15	5	5	15	15	9	9	15	15	15	15	15	15	15	15	15	15	15	15	15	15	15	15	15
11:28479535:C:T	1.352	5	15	15	15	15	15	15	15	15	15	15	15	15	15	15	15	15	7	15	15	15	15	15	15	15	5	5	15	15	9	9	15	15	15	15	15	15	15	15	15	15	15	15	15	15	15	15	15
11:28480059:C:T	5.496	7	15	15	15	15	15	15	15	15	15	15	15	15	15	15	15	15	5	15	15	15	15	15	15	15	5	5	15	15	15	9	15	15	15	15	15	15	15	15	15	15	15	15	15	15	15	15	15
11:28480410:C:G	1.681	7	15	15	15	15	15	15	15	15	15	15	15	15	15	15	15	15	5	15	15	15	15	15	15	15	5	5	15	15	15	9	15	15	15	15	15	15	15	15	15	15	15	15	15	15	15	15	15
11:28480550:A:C	4.12	NA	15	15	15	15	15	15	15	15	15	15	15	15	15	15	15	15	5	15	15	15	15	15	15	15	5	5	15	15	15	9	15	15	15	15	15	15	15	15	15	15	15	15	15	15	15	15	15
11:28480924:A:G	0.608	7	15	15	15	15	15	15	15	15	15	15	15	15	15	15	15	15	5	15	15	15	15	15	15	15	5	5	15	15	15	9	15	15	15	15	15	15	15	15	15	15	15	15	15	15	15	15	15
11:28481593:C:T	10.78	6	15	15	15	15	15	15	15	15	15	15	15	15	15	15	15	15	5	15	15	15	15	15	15	15	7	5	15	15	15	9	15	15	15	15	15	15	15	15	15	15	15	15	15	15	15	15	15
11:28481834:A:G	1.598	7	15	15	15	15	15	15	15	15	15	15	15	15	15	15	15	15	7	15	15	15	15	15	15	15	7	7	15	15	15	9	15	15	15	15	15	15	15	15	15	15	15	15	15	15	15	15	15
11:28482399:A:G	2.849	5	15	15	15	15	15	15	15	15	15	15	15	15	15	15	15	15	7	15	15	15	15	15	15	15	7	7	15	15	15	9	15	15	15	15	15	15	15	15	15	15	15	15	15	15	15	15	15
11:28482783:A:G	6.581	6	15	15	15	15	15	15	15	15	15	15	15	15	15	15	15	15	5	15	15	15	15	15	7	15	7	7	15	15	15	15	15	15	15	15	15	15	15	15	15	15	15	15	15	15	15	15	15
11:28483563:T:TGC	6.568	NA	15	15	15	15	15	15	15	15	15	15	15	15	15	15	15	15	5	15	15	15	15	15	2	15	7	7	15	15	15	15	15	15	15	15	15	15	15	15	15	15	15	15	15	15	15	15	15
11:28483632:G:T	2.683	NA	15	15	15	15	15	15	15	15	15	15	15	15	15	15	15	15	5	15	15	15	15	15	7	15	7	7	15	15	15	15	15	15	15	15	15	15	15	15	15	15	15	15	15	15	15	15	15
11:28485008:A:G	6.696	7	15	15	15	15	15	15	15	15	15	15	15	15	15	15	15	15	5	15	15	15	15	15	5	15	5	5	15	15	15	15	15	15	15	15	15	15	15	15	15	15	15	15	15	15	15	15	15
11:28485116:A:G	2.08	7	15	15	15	15	15	15	15	15	15	15	15	15	15	15	15	15	5	15	15	15	15	15	5	15	5	5	15	15	15	15	15	15	15	15	15	15	15	15	15	15	15	15	15	15	15	15	15
11:28485403:A:G	1.195	4	15	15	15	15	15	15	15	15	15	15	15	15	15	15	15	15	5	15	15	15	15	15	5	15	7	7	15	15	15	15	15	15	15	15	15	15	15	15	15	15	15	15	15	15	15	15	15
11:28485799:A:T	4.037	5	15	15	15	15	15	15	15	15	15	15	15	15	15	15	15	15	5	15	15	15	15	15	7	15	7	7	15	15	15	15	15	15	15	15	15	15	15	15	15	15	15	15	15	15	15	15	15
11:28486224:C:T	0.586	4	15	15	15	15	15	15	15	15	15	15	15	15	15	15	15	15	7	15	15	15	15	15	7	15	7	7	15	15	15	15	15	15	15	15	15	15	15	15	15	15	15	15	15	15	15	15	15
11:28487807:C:T	0.43	6	15	15	15	15	7	15	15	15	15	15	15	15	15	15	15	15	7	15	15	15	15	15	15	15	15	15	15	15	9	9	15	15	15	15	15	15	15	15	15	15	15	15	15	15	15	9	15
11:28489926:C:T	0.506	7	15	15	15	15	15	15	15	15	15	15	15	15	15	15	15	15	15	15	15	15	15	15	15	15	15	15	15	15	15	15	15	15	15	15	15	15	15	15	15	15	15	15	15	15	15	15	15
11:28491489:A:G	2.093	6	15	15	15	15	15	15	15	15	15	15	15	15	15	15	15	15	15	15	15	15	15	15	15	15	15	15	15	15	15	15	15	15	15	15	15	15	15	15	15	15	15	15	15	15	15	15	15
11:28491589:G:GA	0.905	NA	15	15	15	15	15	15	15	15	15	15	15	15	15	15	15	15	15	15	15	15	15	15	15	15	15	15	15	15	15	15	15	15	15	15	15	15	15	15	15	15	15	15	15	15	15	15	15
11:28491733:A:G	2.07	7	15	15	15	15	15	15	15	15	15	15	15	15	15	15	15	15	15	15	15	15	15	15	15	15	15	15	15	15	15	15	15	15	15	15	15	15	15	15	15	15	15	15	15	15	15	15	15
11:28494506:A:T	4.652	5	15	15	15	5	15	15	15	15	5	7	7	15	15	15	15	15	15	15	5	15	15	15	15	15	15	15	15	15	15	15	15	15	15	15	15	15	15	15	15	15	15	15	15	15	15	15	15
11:28497639:C:T	17.6	3a	15	15	15	5	15	15	15	15	7	7	7	15	15	7	15	15	15	15	15	15	15	15	15	15	15	15	15	15	15	15	15	15	15	15	15	15	15	15	15	15	15	15	15	15	15	15	15
11:28499603:C:T	6.433	NA	15	15	15	15	15	15	15	15	5	5	15	15	15	15	15	15	15	15	15	15	15	15	15	15	15	15	15	15	15	15	15	15	15	15	15	15	15	15	15	15	15	15	15	15	15	15	15
11:28500465:A:AC	1.562	NA	15	15	15	15	15	15	15	15	5	5	15	15	15	15	15	15	15	15	15	15	15	15	15	15	15	15	15	15	15	15	15	15	15	15	15	15	15	15	15	15	15	15	15	15	15	15	15
11:28500993:A:G	0.069	NA	15	15	15	15	15	15	15	15	5	5	15	15	15	15	15	15	15	15	15	15	15	15	15	15	15	15	15	15	15	15	15	15	15	15	15	15	15	15	15	15	15	15	15	15	15	15	15
11:28506048:C:T	6.581	6	15	15	15	15	15	15	5	15	15	15	15	15	15	15	15	15	15	15	15	15	15	15	15	15	15	15	15	15	15	15	15	15	15	15	15	15	15	15	15	15	15	15	15	15	15	15	15
11:28510100:A:G	12.62	4	15	15	15	15	15	15	15	15	15	15	14	15	15	15	15	15	15	15	15	15	15	15	15	15	15	15	15	15	15	15	15	15	15	15	15	15	15	15	15	15	15	15	15	15	15	15	15
11:28511596:A:G	3.156	5	15	15	15	15	15	15	15	15	15	15	14	15	15	15	15	15	15	15	15	15	15	15	15	15	15	15	15	15	15	15	15	15	15	15	15	15	15	15	15	15	15	15	15	15	15	15	15
11:28512834:G:T	4.809	5	15	15	15	15	15	15	15	15	15	15	14	15	15	15	15	15	15	15	15	15	15	15	7	15	7	15	15	15	15	15	15	15	15	15	15	15	15	15	15	15	15	15	15	15	15	15	15
11:28516078:C:T	0.207	6	15	15	15	15	15	15	15	9	15	15	15	15	15	15	15	9	5	15	15	9	15	15	15	15	5	15	15	15	9	15	15	15	15	15	15	15	15	15	15	15	15	15	15	15	15	15	15
11:28516369:A:G	12.95	7	15	15	15	15	15	15	15	9	15	15	15	15	15	15	15	9	5	15	15	9	15	15	15	15	5	15	15	15	9	15	15	15	15	15	15	15	15	15	15	15	15	15	15	15	15	15	15
11:28516942:G:T	0.104	5	15	15	15	15	15	15	15	9	15	15	15	15	15	15	15	15	7	15	15	9	15	15	15	15	5	15	15	15	9	15	15	15	15	15	15	15	15	15	15	15	15	15	15	15	15	15	15
11:28520346:A:G	2.008	5	15	15	15	15	15	15	15	15	15	15	15	15	15	15	15	15	15	15	15	15	15	15	15	15	15	15	15	15	9	15	15	15	15	15	15	15	15	15	15	15	15	15	15	15	15	15	15
11:28521261:C:CA	9.901	NA	15	15	15	15	15	15	15	15	15	15	15	15	15	15	15	15	15	15	15	15	15	15	15	15	15	15	15	15	9	15	15	15	15	15	15	15	15	15	15	15	15	15	15	15	15	9	15
11:28521555:A:AT	6.422	NA	15	15	15	15	15	15	15	15	15	15	15	15	15	15	15	15	15	15	15	15	15	15	15	15	15	15	15	15	15	15	15	15	15	15	15	15	15	15	15	15	15	15	15	15	15	9	15
11:28522535:C:G	0.025	6	15	15	15	15	15	15	15	15	15	15	15	15	15	15	15	15	15	15	15	15	15	15	15	15	15	15	15	15	9	15	15	15	15	15	15	15	15	15	15	15	15	15	15	15	15	15	15
11:28523376:A:G	3.653	7	15	15	15	15	15	15	15	15	15	15	15	15	15	15	15	15	15	15	15	15	15	15	15	15	15	15	15	15	9	15	15	15	15	15	15	15	15	15	15	15	15	15	15	15	15	15	15
11:28523385:A:G	3.71	6	15	15	15	15	15	15	15	15	15	15	15	15	15	15	15	15	15	15	15	15	15	15	15	15	15	15	15	15	9	15	15	15	15	15	15	15	15	15	15	15	15	15	15	15	15	15	15
11:28523459:A:G	2.141	7	15	15	15	15	15	15	15	15	15	15	15	15	15	15	15	15	15	15	15	15	15	15	15	15	15	15	15	15	9	15	15	15	15	15	15	15	15	15	15	15	15	15	15	15	15	15	15
11:28523647:C:CA	1.124	NA	15	15	15	15	15	15	15	15	15	15	15	15	15	15	15	15	15	15	15	15	15	15	15	15	15	15	15	15	9	15	15	15	15	15	15	15	15	15	15	15	15	15	15	15	15	15	15
11:28525124:A:G	2.881	6	15	15	15	15	15	15	15	15	15	15	15	15	15	15	15	15	15	15	15	15	15	15	15	15	15	15	15	15	9	15	15	15	15	15	15	15	15	15	15	15	15	15	15	15	15	15	15
11:28526247:A:G	0.997	5	15	15	15	15	15	15	15	15	15	15	15	15	15	15	15	15	15	15	15	15	15	15	15	15	15	15	15	15	9	15	15	15	15	15	15	15	15	15	15	15	15	15	15	15	15	15	15
11:28527705:C:G	0.683	5	15	15	15	15	15	15	15	15	15	15	15	15	15	15	15	15	15	15	15	15	15	15	15	15	15	15	15	15	15	15	15	15	15	15	15	15	15	15	15	15	15	15	15	15	15	15	15
11:28528438:C:T	0.551	6	15	15	15	15	15	15	15	15	15	15	15	15	15	15	15	15	15	15	15	15	15	15	15	15	15	15	15	15	15	15	15	15	15	15	15	15	15	15	15	15	15	15	15	15	15	15	15
11:28528440:C:T	0.722	6	15	15	15	15	15	15	15	15	15	15	15	15	15	15	15	15	15	15	15	15	15	15	15	15	15	15	15	15	15	15	15	15	15	15	15	15	15	15	15	15	15	15	15	15	15	15	15
11:28528555:C:G	3.041	7	15	15	15	15	15	15	15	15	15	15	15	15	15	15	15	15	15	15	15	15	15	15	15	15	15	15	15	15	15	15	15	15	15	15	15	15	15	15	15	15	15	15	15	15	15	15	15
11:28528608:A:G	3.919	7	15	15	15	15	15	15	15	15	15	15	15	15	15	15	15	15	15	15	15	15	15	15	15	15	15	15	15	15	15	15	15	15	15	15	15	15	15	15	15	15	15	15	15	15	15	15	15
11:28529506:A:C	6.221	NA	15	15	15	15	15	15	15	15	15	15	15	15	15	15	15	15	15	15	15	15	15	15	15	15	15	15	15	15	15	15	15	15	15	15	15	15	15	15	15	15	15	15	15	15	15	15	15
11:28530944:C:T	4.017	7	15	15	15	15	15	15	15	15	15	15	15	15	15	15	15	15	15	15	15	15	15	15	15	15	15	15	15	15	15	15	15	15	15	15	15	15	15	15	15	15	15	15	15	15	15	15	15
11:28534064:C:T	0.098	7	15	15	9	15	9	5	15	15	15	15	9	15	9	9	9	15	15	15	15	9	15	8	15	13	15	15	15	14	9	9	15	15	15	15	15	15	15	15	15	15	15	15	15	15	15	15	15
11:28534233:A:G	1.8	7	15	15	9	15	9	5	15	15	9	15	9	9	9	9	9	9	15	15	9	9	15	9	15	13	15	15	15	14	9	9	15	15	15	15	15	15	15	15	15	15	15	15	15	15	15	15	15
11:28535612:A:T	0.938	7	9	15	9	9	9	5	15	9	9	15	9	15	9	9	9	9	15	9	9	9	15	15	15	9	15	15	15	14	15	9	15	15	15	15	9	15	15	15	15	15	15	15	15	15	15	15	15
11:28537265:G:T	2.671	7	15	15	15	15	15	15	15	15	15	15	15	15	15	15	15	15	5	15	15	15	15	15	15	15	15	15	15	15	15	15	15	15	15	15	15	15	15	15	15	15	15	15	15	15	15	15	15
11:28537505:A:G	0.081	7	15	15	15	15	15	15	15	15	15	15	15	15	15	15	15	15	5	15	15	15	15	15	15	15	15	15	15	15	15	15	15	15	15	15	15	15	15	15	15	15	15	15	15	15	15	15	15
11:28539304:A:G	10.86	4	15	15	15	15	15	15	15	15	15	7	15	15	15	15	15	15	5	15	15	15	15	15	15	15	15	15	15	15	15	15	15	15	15	15	15	15	15	15	15	15	15	15	15	15	15	15	15
11:28539394:A:G	8.589	3a	15	15	15	15	15	15	15	15	15	7	15	15	15	15	15	15	5	15	15	15	15	15	15	15	15	15	15	15	15	15	15	15	15	15	15	15	15	15	15	15	15	15	15	15	15	15	15
11:28539559:C:G	17.25	5	15	15	15	15	15	15	15	15	7	7	15	15	15	15	15	15	5	15	15	15	15	15	15	15	15	15	15	15	15	15	15	15	15	15	15	15	15	15	15	15	15	15	15	15	15	15	15
11:28543098:A:G	6.606	5	15	15	15	15	15	15	15	15	15	15	15	15	15	15	9	15	7	15	15	15	15	15	15	15	7	15	15	5	9	15	15	15	15	15	15	15	15	15	15	15	15	15	15	15	15	15	15
11:28546150:C:T	2.957	5	9	15	15	15	15	15	15	15	15	9	9	15	9	15	9	9	9	15	15	9	15	15	9	15	15	15	9	5	9	9	15	15	15	15	15	15	15	15	15	15	15	15	15	15	15	15	15
11:28546815:C:G	1.515	6	9	15	9	15	9	9	9	15	15	9	9	15	9	15	9	9	9	15	15	9	15	9	9	15	15	15	9	9	9	9	15	15	15	15	15	9	15	15	15	15	15	15	15	9	15	9	15
11:28547534:A:G	1.339	7	9	15	9	15	8	8	9	15	9	9	9	9	9	15	9	9	9	15	15	9	15	9	9	9	15	9	9	9	9	9	15	9	15	9	15	9	15	15	15	15	15	15	15	9	15	9	15
11:28547545:A:G	0.048	7	9	15	9	15	8	8	9	15	9	9	9	9	9	15	9	9	9	15	15	9	15	9	9	9	15	9	9	9	9	9	15	9	15	9	15	9	15	15	15	15	15	15	15	9	15	9	15
11:28547658:A:G	1.577	4	9	15	9	15	8	8	9	15	9	9	9	9	9	9	9	9	9	15	15	9	15	9	9	9	15	9	9	9	9	9	15	9	15	9	9	9	9	15	15	15	15	15	15	9	15	9	15
11:28547743:C:T	0.091	4	9	15	9	15	8	8	9	15	9	9	9	9	9	9	9	9	9	15	15	9	15	9	9	9	15	9	9	9	9	9	15	9	15	9	9	9	9	15	15	15	15	15	15	9	15	9	15
11:28548229:A:C	8.041	4	9	15	9	15	15	9	9	15	9	9	8	9	9	9	9	9	9	15	9	9	15	15	8	9	9	9	9	9	9	9	15	9	15	9	9	9	9	15	15	15	9	15	9	9	15	9	15
11:28548408:C:T	5.793	4	9	15	9	15	15	9	9	15	9	9	8	9	9	9	9	9	9	15	9	9	15	15	8	9	9	9	9	9	15	9	15	9	15	9	9	9	9	15	15	15	9	15	9	9	15	9	15
11:28549266:A:G	0.768	5	15	15	15	15	15	9	15	15	15	9	9	15	9	9	15	9	15	15	15	15	15	15	15	9	9	8	15	5	15	15	15	9	15	15	14	15	15	15	15	15	15	15	15	15	15	15	15
11:28552006:C:G	1.373	5	15	15	15	15	15	15	15	15	15	15	13	15	15	15	15	15	15	15	15	15	15	15	15	15	15	15	15	5	15	15	15	15	14	15	14	15	15	15	15	15	15	15	15	15	15	15	15
11:28554534:C:G	0.509	7	15	15	15	15	15	15	15	15	15	15	14	15	15	15	15	15	15	15	15	15	15	15	15	15	15	15	15	5	15	15	15	15	14	15	14	15	15	15	15	15	15	15	15	15	15	15	15
11:28555667:G:T	3.124	7	15	15	15	15	15	15	15	15	15	15	14	15	15	15	15	15	15	15	15	15	15	15	15	15	15	15	15	5	15	15	15	15	14	15	14	15	15	15	15	15	15	15	15	15	15	15	15
11:28556277:A:G	1.974	6	15	15	15	15	15	15	15	15	15	15	14	15	15	15	15	15	15	15	15	15	15	15	15	15	15	15	15	5	15	15	15	15	14	15	14	15	15	15	15	15	15	15	15	15	15	15	15
11:28557129:G:T	5.294	7	15	15	15	15	15	15	15	15	15	15	14	15	15	15	15	15	15	15	15	15	15	15	15	15	15	15	15	5	15	15	15	15	15	15	14	15	15	15	15	15	15	15	15	15	15	15	15
11:28557541:A:T	0.744	3a	15	15	15	15	15	15	15	15	15	15	14	15	15	15	15	15	15	15	15	15	15	15	15	15	15	15	15	5	15	15	15	15	15	15	14	15	15	15	15	15	15	15	15	15	15	15	15
11:28558304:A:G	2.195	5	15	15	15	15	15	15	15	15	15	15	13	15	15	15	15	15	9	15	15	15	15	15	15	15	15	15	15	7	15	15	15	15	15	15	14	15	15	15	15	15	15	15	15	15	15	15	15
11:28559341:A:G	4.357	5	15	15	15	15	15	15	15	15	15	15	14	15	15	15	15	15	15	15	15	15	15	15	15	15	15	15	15	5	15	15	15	15	15	15	14	15	15	15	15	15	15	15	15	15	15	15	15
11:28559464:A:G	0.177	3a	15	15	15	15	15	15	15	15	15	15	14	15	15	15	15	15	15	15	15	15	15	15	15	15	15	15	15	5	15	15	15	15	15	15	14	15	15	15	15	15	15	15	15	15	15	15	15
11:28559995:C:T	1.902	7	15	15	15	15	15	15	15	15	15	15	14	15	15	15	15	15	7	15	15	15	15	15	15	15	15	15	15	5	15	15	15	15	15	15	14	15	15	15	15	15	15	15	15	15	15	15	15
11:28562244:A:G	2.599	4	15	15	15	15	15	15	7	15	15	15	14	15	15	15	15	15	7	15	15	15	15	15	15	15	15	15	15	5	15	15	15	15	15	15	14	15	15	15	15	15	15	15	15	15	15	15	15
11:28562521:C:T	5.109	6	15	15	15	15	15	15	5	15	15	15	14	15	15	15	15	15	5	15	15	15	15	15	15	15	15	15	15	5	15	15	15	15	15	15	14	15	15	15	15	15	15	15	15	15	15	15	15
11:28563532:C:T	1.211	7	15	15	15	15	15	15	5	15	7	5	14	5	15	15	15	15	5	15	15	15	15	15	15	15	15	15	15	5	15	15	15	15	15	15	14	15	15	15	15	15	15	15	15	15	15	15	15
11:28563944:A:G	0.006	7	15	15	15	15	15	15	5	15	7	5	14	5	15	15	15	15	5	15	15	15	15	15	15	15	15	15	15	5	15	15	15	15	15	15	14	15	15	15	15	15	15	15	15	15	15	15	15
11:28565174:A:G	3.042	5	15	15	15	15	15	15	5	15	5	5	14	5	15	15	15	15	5	15	15	15	15	15	15	15	15	15	15	5	15	15	15	15	15	15	14	15	15	15	15	15	15	15	15	15	15	15	15
11:28565801:A:G	3.685	6	15	15	15	15	15	15	15	15	15	15	14	5	15	15	15	15	5	15	15	15	15	15	15	15	15	15	15	5	15	15	15	15	15	15	14	15	15	15	15	15	15	15	15	15	15	15	15
11:28566616:C:T	1.964	NA	15	15	15	15	15	15	15	15	15	15	14	5	15	15	15	15	5	15	15	15	15	15	15	15	15	15	15	5	15	15	15	15	15	15	14	15	15	15	15	15	15	15	15	15	15	15	15
11:28567636:A:G	2.821	6	15	15	15	15	15	15	15	15	15	15	14	5	15	15	15	15	5	15	15	15	15	15	15	15	15	15	15	15	15	15	15	15	15	15	15	15	15	15	15	15	15	15	15	15	15	15	15
11:28568413:G:T	1.587	6	15	15	15	15	15	15	15	15	15	15	14	5	15	15	15	15	5	15	15	15	15	15	15	15	15	15	15	15	9	15	15	15	15	15	15	15	15	15	15	15	15	15	15	15	15	15	15
11:28568914:G:T	0.617	4	15	15	15	15	15	15	15	15	15	15	14	7	15	15	15	15	7	15	15	15	15	15	15	15	15	15	15	15	9	15	15	15	15	15	15	15	15	15	15	15	15	15	15	15	15	15	15
11:28569825:T:TTTGTTG	5.173	NA	15	15	15	15	15	15	15	15	15	15	13	14	15	15	15	15	15	15	15	15	15	15	15	15	15	15	15	15	15	15	15	15	15	15	15	15	15	15	15	15	15	15	15	15	15	15	15
11:28573675:G:T	1.203	6	15	14	15	15	15	15	15	15	15	15	13	14	15	15	15	15	15	14	15	15	15	15	15	15	15	15	15	15	15	15	15	15	15	15	15	15	15	15	15	15	15	15	15	15	15	15	15
11:28574639:A:C	2.142	7	15	14	15	15	15	15	15	15	15	15	13	14	15	15	14	14	15	14	14	15	15	15	15	15	15	15	15	15	15	15	15	15	15	15	15	15	15	15	15	15	15	15	15	15	15	15	15
11:28575986:A:G	2.218	5	15	14	14	15	15	15	15	15	15	15	13	14	15	15	13	14	15	14	14	14	15	15	15	15	15	15	15	15	15	15	15	15	15	15	15	15	15	15	15	15	15	15	15	15	15	15	15
11:28576651:A:G	0.432	7	14	14	14	15	15	15	15	15	15	15	13	13	15	14	13	14	9	14	13	14	15	15	15	15	15	15	15	15	15	15	15	15	15	15	15	15	15	15	15	15	15	15	15	15	15	15	15
11:28577867:C:T	3.859	5	14	14	14	14	15	15	15	14	15	15	13	13	15	14	13	13	15	14	13	13	15	15	15	15	15	15	15	15	15	15	15	15	15	15	15	15	15	15	15	15	15	15	15	15	15	15	15
11:88480235:A:C	5.747	NA	15	15	15	15	15	15	15	15	15	15	7	15	15	15	15	15	15	15	15	15	15	15	15	15	15	15	15	15	15	15	15	15	15	15	15	15	15	15	15	15	15	15	15	15	15	15	15
11:88485300:A:G	0.329	7	15	15	15	15	15	15	15	15	15	15	15	15	15	15	15	15	15	15	15	15	15	15	15	15	15	15	15	15	15	15	15	15	15	15	15	15	15	15	15	15	15	15	15	15	15	15	15
11:88488162:C:CA	0.921	NA	15	15	15	15	15	15	15	15	15	15	15	15	15	15	15	15	15	15	15	15	15	15	15	15	15	15	15	15	15	15	15	15	15	15	15	15	15	15	15	15	15	15	15	15	15	15	15
11:88493373:A:C	8.458	7	15	15	15	15	15	15	15	15	15	15	15	15	15	15	15	15	15	15	15	15	15	15	15	15	15	15	14	15	15	15	15	15	15	15	15	15	15	15	15	15	15	15	15	15	15	15	15
11:88493919:C:CA	0.246	NA	15	15	15	15	15	15	15	15	15	15	15	15	15	15	15	15	15	15	15	15	15	15	15	15	15	15	14	15	15	15	15	15	15	15	15	15	15	15	15	15	15	15	15	15	15	15	15
11:88505080:A:G	6.952	7	15	15	15	15	15	15	15	15	15	15	15	15	15	15	15	15	15	15	15	15	15	15	15	15	15	15	15	15	15	15	15	15	15	15	15	15	15	15	15	15	15	15	15	15	15	15	15
11:88506594:A:C	0.115	6	15	15	15	15	15	15	15	15	15	15	15	15	15	15	15	15	15	15	15	15	15	15	15	15	15	15	15	15	15	15	15	15	15	15	15	15	15	15	15	15	15	15	15	15	15	15	15
11:88511194:C:CT	0.741	NA	15	15	15	15	15	15	15	15	15	15	15	15	15	15	15	15	15	15	15	15	15	15	15	15	15	15	15	15	9	15	15	15	15	15	15	15	15	15	15	15	15	15	15	15	15	15	15
11:88515738:G:T	0.415	NA	15	15	15	15	15	15	9	15	15	15	15	15	15	9	9	9	15	15	9	9	15	15	15	15	15	15	14	15	15	15	15	15	15	15	15	15	15	15	15	15	15	15	15	15	15	15	15
11:88520835:A:G	0.464	7	15	15	15	15	15	15	15	15	15	15	15	15	15	15	15	15	15	15	15	15	15	15	15	15	15	14	15	15	15	15	15	15	15	15	15	15	15	15	15	15	15	15	15	15	15	15	15
11:88529456:C:T	0.152	6	15	15	15	15	15	15	15	15	15	15	15	15	15	15	15	15	15	15	15	15	15	15	15	15	15	15	15	15	15	15	15	15	15	15	15	15	15	15	15	15	15	15	15	15	15	15	15
11:88529474:A:C	0.132	7	15	15	15	15	15	15	15	15	15	15	15	15	15	15	15	15	15	15	15	15	15	15	15	15	15	15	15	15	15	15	15	15	15	15	15	15	15	15	15	15	15	15	15	15	15	15	15
11:88530555:A:G	0.896	6	15	15	15	15	15	15	15	15	15	15	15	15	15	15	15	15	15	15	15	15	15	15	15	15	15	15	15	15	15	15	15	15	15	15	15	15	15	15	15	15	15	15	15	15	15	15	15
11:88548272:A:G	3.803	6	15	15	15	15	15	15	15	15	15	15	15	15	15	15	15	15	15	15	15	15	15	15	15	15	15	15	15	15	9	15	15	15	9	15	15	15	15	15	15	15	15	15	15	15	15	15	15
11:88549978:C:T	0.421	6	15	15	15	15	15	15	15	15	15	15	15	15	15	15	15	15	15	15	15	15	15	15	15	15	15	15	15	15	15	15	15	15	15	15	15	15	15	15	15	15	15	15	15	15	15	15	15
11:88551984:C:T	0.41	6	15	15	15	15	15	15	15	15	15	15	15	15	15	15	15	15	15	15	15	15	15	15	15	15	15	15	15	15	15	15	15	15	15	15	15	15	15	15	15	15	15	15	15	15	15	15	15
11:88574834:A:G	0.403	5	15	15	15	15	15	15	15	15	15	15	15	15	15	15	15	15	15	15	15	15	15	15	15	15	15	15	15	15	15	15	15	15	7	15	15	15	7	7	7	7	7	15	7	15	15	15	7
11:88575159:A:T	3.111	7	15	15	15	15	15	15	15	15	15	15	15	15	15	15	15	15	15	15	15	15	15	15	15	15	15	15	15	15	15	15	15	15	7	15	15	15	7	7	7	7	7	15	7	15	15	15	7
11:88581339:C:T	0.513	NA	15	15	15	15	15	15	15	15	15	15	15	15	15	15	15	15	15	15	15	15	15	15	15	15	15	15	15	15	15	15	15	15	5	15	15	15	5	15	15	15	15	15	15	15	15	15	15
11:88583978:A:T	1.628	5	15	15	15	15	15	15	15	15	15	15	15	15	15	15	15	15	15	15	15	15	15	15	15	15	15	15	15	15	15	15	15	15	5	15	15	15	15	15	15	15	15	15	15	15	15	15	15
11:88584160:A:C	2.799	5	15	15	15	15	15	15	15	15	15	15	15	15	15	15	15	15	15	15	15	15	15	15	15	15	15	15	15	15	15	15	15	15	5	15	15	15	15	15	15	15	15	15	15	15	15	15	15
11:88586850:A:G	1.18	NA	15	15	15	15	15	15	15	15	15	15	15	15	15	15	15	15	15	15	15	15	15	15	15	15	15	15	15	15	15	15	15	15	15	15	15	15	15	15	15	15	15	15	15	15	15	15	15
11:88588786:C:T	1.105	7	15	15	15	15	15	15	15	15	15	15	15	15	15	15	15	15	15	15	15	15	15	15	15	15	15	15	15	15	15	15	15	15	15	15	15	15	15	15	15	15	15	15	15	15	15	15	15
11:88591918:C:T	0.261	7	15	15	15	15	15	15	15	15	15	15	15	15	15	15	15	15	15	15	15	15	15	15	15	15	15	15	15	15	15	15	15	15	15	15	15	15	15	15	15	15	15	15	15	15	15	15	15
11:88593326:C:G	1.972	6	15	15	15	15	15	15	15	15	15	15	15	15	15	15	15	15	15	15	15	15	15	15	15	15	15	15	15	15	15	15	15	15	15	15	15	15	15	15	15	15	15	15	15	15	15	15	15
11:88599826:A:G	1.309	NA	15	15	15	15	15	15	15	15	15	15	15	15	15	15	15	15	15	15	15	15	15	15	15	15	15	15	15	15	15	15	15	15	15	15	15	15	15	15	15	15	15	15	15	15	15	15	15
11:88599914:A:T	2	7	15	15	15	15	15	15	15	15	15	15	15	15	15	15	15	15	15	15	15	15	15	15	15	15	15	15	15	15	15	15	15	15	15	15	15	15	15	15	15	15	15	15	15	15	15	15	15
11:88604170:A:G	0.786	NA	15	15	15	15	15	15	15	15	15	15	15	15	15	15	15	15	15	15	15	15	15	15	15	15	15	15	15	15	15	15	15	15	15	15	15	15	15	15	15	15	15	15	15	15	15	15	15
11:88606887:C:T	2.777	NA	15	15	15	15	15	15	15	15	15	15	15	15	15	15	15	15	15	15	15	15	15	15	15	15	15	15	15	15	15	15	15	15	15	15	15	15	15	15	15	15	15	15	15	15	15	15	15
11:88608787:C:G	8.038	7	15	15	15	15	15	15	15	15	15	15	15	15	15	15	15	15	15	15	15	15	15	15	15	15	15	15	15	15	15	15	15	15	15	15	15	15	15	15	15	15	15	15	15	15	15	15	15
11:88614324:A:T	1.094	6	15	15	15	15	15	15	15	15	15	15	15	15	15	15	15	15	15	15	15	15	15	15	15	15	15	15	15	15	15	15	15	15	15	15	15	15	15	15	15	15	15	15	15	15	15	15	15
11:88615165:C:T	1.753	NA	15	15	15	15	15	15	15	15	15	15	15	15	15	15	15	15	15	15	15	15	15	15	15	15	15	15	15	15	15	15	15	15	15	15	15	15	15	15	15	15	15	15	15	15	15	15	15
11:88615547:A:G	3.816	6	15	15	15	15	15	15	15	15	15	15	15	15	15	15	15	15	15	15	15	15	15	15	15	15	15	15	15	15	15	15	15	15	15	15	15	15	15	15	15	15	15	15	15	15	15	15	15
11:88615667:C:T	1.832	NA	15	15	15	15	15	15	15	15	15	15	15	15	15	15	15	15	15	15	15	15	15	15	15	15	15	15	15	15	15	15	15	15	15	15	15	15	15	15	15	15	15	15	15	15	15	15	15
11:88616758:A:G	5.011	6	15	15	15	15	15	15	15	9	15	15	15	15	15	15	15	15	15	15	15	15	15	15	15	9	15	15	9	15	9	15	15	15	15	15	15	15	15	15	15	15	15	15	9	15	15	15	15
11:88616875:A:C	0.188	7	15	15	15	15	15	15	15	9	15	15	15	15	15	15	15	15	15	15	15	15	15	15	15	9	15	15	9	15	9	15	15	15	15	15	15	15	15	15	15	15	15	15	9	15	15	15	15
11:88617288:A:G	0.27	NA	15	15	15	15	15	15	15	9	15	15	9	15	15	15	15	15	15	15	15	15	15	15	15	9	15	15	9	15	9	15	15	15	15	9	15	15	15	15	15	15	15	15	9	15	15	15	15
11:88617341:C:T	1.214	NA	15	15	15	15	15	15	15	9	15	15	9	15	15	15	15	15	15	15	15	15	15	15	15	9	15	15	9	15	9	15	15	15	15	9	15	15	15	15	15	15	15	15	9	15	15	15	15
11:88688233:C:T	0.222	6	15	15	15	15	15	15	15	15	15	15	15	15	15	15	15	15	15	15	15	15	15	15	15	15	15	15	15	15	15	15	15	15	15	15	15	15	15	15	15	15	15	15	15	15	15	15	15
11:88688830:C:T	10.8	6	15	15	15	15	15	15	15	15	15	15	15	15	15	15	15	15	15	15	15	15	15	15	15	15	15	15	15	15	15	15	15	15	15	15	15	15	15	15	15	15	15	15	15	15	15	15	15
11:88689953:A:G	0.927	5	15	15	15	15	15	15	15	15	15	15	15	15	15	15	15	15	15	15	15	15	15	15	15	15	15	15	15	15	9	15	15	15	15	15	15	15	15	15	15	15	15	15	15	15	15	15	15
11:88690156:G:GT	2.066	NA	15	15	15	15	15	15	15	15	15	15	15	15	15	15	15	15	15	15	15	15	15	15	15	15	15	15	15	15	9	15	15	15	15	15	15	15	15	15	15	15	15	15	15	15	15	15	15
11:88690174:G:T	1.559	6	15	15	15	15	15	15	15	15	15	15	15	15	15	15	15	15	15	15	15	15	15	15	15	15	15	15	15	15	9	15	15	15	15	15	15	15	15	15	15	15	15	15	15	15	15	15	15
11:88690814:A:T	1.207	6	15	15	15	15	15	15	15	15	15	15	15	15	15	15	15	15	15	15	15	15	15	15	15	15	15	15	15	15	15	15	15	15	15	15	15	15	15	15	15	15	15	15	15	15	15	15	15
11:88693073:C:T	10.3	5	15	15	15	15	15	15	15	15	15	15	15	15	15	15	15	15	15	15	15	15	15	15	15	15	15	15	15	15	15	15	15	15	15	15	15	15	15	15	15	15	15	15	15	15	15	15	15
11:88694072:C:T	2.291	NA	15	15	15	15	15	15	15	15	15	15	15	15	15	15	15	15	15	15	15	15	15	15	15	15	15	15	15	15	15	15	15	15	15	15	15	15	15	15	15	15	15	15	15	15	15	15	15
11:88694470:A:G	0.946	6	15	15	15	15	15	15	15	15	15	15	15	15	15	15	15	15	15	15	15	15	15	15	15	15	15	15	15	15	15	15	15	15	15	15	15	15	15	15	15	15	15	15	15	15	15	15	15
11:88694594:C:T	12.21	NA	15	15	15	15	15	15	15	15	15	15	15	15	15	15	15	15	15	15	15	15	15	15	15	15	15	15	15	15	15	15	15	15	15	15	15	15	15	15	15	15	15	15	15	15	15	15	15
11:88695846:A:G	3.357	7	15	15	15	15	15	15	15	15	15	15	15	15	15	15	15	15	15	15	15	15	15	15	15	15	15	15	15	15	15	15	15	15	15	15	15	15	15	15	15	15	15	15	15	15	15	15	15
11:88697539:G:GT	1.309	NA	15	15	15	15	15	15	15	15	15	15	15	15	15	15	15	15	15	15	15	15	15	15	15	15	15	15	15	15	15	15	15	15	15	15	15	15	15	15	15	15	15	15	15	15	15	15	15
11:88698066:A:T	3.862	7	15	15	15	15	15	15	15	15	15	15	15	15	15	15	15	15	15	15	15	15	15	15	15	15	15	15	15	15	15	15	15	15	15	15	15	15	15	15	15	15	15	15	15	15	15	15	15
11:88698680:G:T	4.159	NA	15	15	15	15	15	15	15	15	15	15	15	15	15	15	15	15	15	15	15	15	15	15	15	15	15	15	15	15	15	15	15	15	15	15	15	15	15	15	15	15	15	15	15	15	15	15	15
11:88700383:A:G	1.168	6	15	15	15	15	15	15	15	15	15	15	15	15	15	15	15	15	15	15	15	15	15	15	15	15	15	15	15	15	15	15	15	15	15	15	15	15	15	15	15	15	15	15	15	15	15	15	15
11:88701202:A:G	3.212	6	15	15	15	15	15	15	15	15	15	15	15	15	15	15	15	15	15	15	15	15	15	15	15	15	15	15	15	15	15	15	15	15	15	15	15	15	15	15	15	15	15	15	15	15	15	15	15
11:88701329:A:C	3.727	6	15	15	15	15	15	15	15	15	15	15	15	15	15	15	15	15	15	15	15	15	15	15	15	15	15	15	15	15	15	15	15	15	15	15	15	15	15	15	15	15	15	15	15	15	15	15	15
11:88703390:C:T	1.636	7	15	15	15	15	15	15	15	15	15	15	15	15	15	15	15	15	15	15	15	15	15	15	15	15	15	15	15	15	15	15	15	15	15	15	15	15	15	15	15	15	15	15	15	15	15	15	15
11:88704092:C:T	1.129	6	15	15	15	15	15	15	15	15	15	15	15	15	15	15	15	15	15	15	15	15	15	15	15	15	15	15	15	15	15	15	15	15	15	15	15	15	15	15	15	15	15	15	15	15	15	15	15
11:88704918:C:T	0.764	6	15	15	15	15	15	15	15	15	15	15	15	15	15	15	9	9	15	15	15	15	15	15	15	15	15	15	15	15	15	15	15	15	15	15	15	15	15	15	15	15	15	15	15	15	15	15	15
11:88705235:C:T	5.035	7	15	15	15	15	15	15	15	15	15	15	15	15	15	9	9	9	15	15	9	15	15	15	15	15	15	15	9	15	15	15	15	15	15	15	15	15	15	15	15	15	15	15	15	15	15	15	15
11:88706957:A:T	1.225	6	15	15	15	15	15	15	15	15	15	15	15	15	15	15	15	15	15	15	15	15	15	15	15	15	15	15	15	15	15	15	15	15	15	15	15	15	15	15	15	15	15	15	15	15	15	15	15
11:88706962:C:T	4.866	6	15	15	15	15	15	15	15	15	15	15	15	15	15	15	15	15	15	15	15	15	15	15	15	15	15	15	15	15	15	15	15	15	15	15	15	15	15	15	15	15	15	15	15	15	15	15	15
11:88710027:C:CA	0.758	NA	15	15	15	15	15	15	15	15	15	15	15	15	15	15	15	15	15	15	15	15	15	15	15	15	15	15	15	15	15	15	15	15	15	15	15	15	15	15	15	15	15	15	15	15	15	15	15
11:88712383:A:G	1.712	NA	15	15	15	15	15	15	15	15	15	15	15	15	7	15	15	15	15	15	15	15	15	15	15	15	7	15	15	15	15	15	15	15	15	15	15	15	15	15	15	15	15	15	15	15	15	15	15
11:88714179:G:GA	0.341	NA	15	15	15	15	15	15	15	15	15	15	15	15	15	15	15	15	15	15	15	15	15	15	15	15	7	15	15	15	15	15	15	15	15	15	15	15	15	15	15	15	15	15	15	15	15	15	15
11:88716140:A:T	0.578	5	15	15	15	15	15	15	15	15	15	15	15	15	15	15	15	15	15	15	15	15	15	15	15	15	15	15	15	15	15	15	15	15	15	15	15	15	15	15	15	15	15	15	15	15	15	15	15
11:88719052:C:T	4.685	NA	15	15	15	15	15	15	15	15	15	15	15	15	15	15	15	15	15	15	15	15	15	15	15	15	15	15	15	15	15	15	15	15	15	15	15	15	15	15	15	15	15	15	15	15	15	15	15
11:88719347:C:T	2.696	NA	15	15	15	15	15	15	15	15	15	15	15	15	15	15	15	15	15	15	15	15	15	15	15	15	15	15	15	15	15	15	15	15	15	15	15	15	15	15	15	15	15	15	15	15	15	15	15
11:88720235:C:T	2.101	7	15	15	15	15	15	15	15	15	15	15	15	15	15	15	15	15	15	15	15	15	15	15	15	15	15	15	15	15	9	15	15	15	15	15	15	15	15	15	15	15	15	15	15	15	15	15	15
11:88720486:A:G	2.696	7	15	15	15	15	15	15	15	15	15	15	15	15	15	15	15	15	15	15	15	15	15	15	15	15	15	15	15	15	9	15	15	15	15	15	15	15	15	15	15	15	15	15	15	15	15	15	15
11:88720594:C:T	3.743	6	15	15	15	15	15	15	15	15	15	15	15	15	15	15	15	15	15	15	15	15	15	15	15	15	15	15	15	15	9	15	15	15	15	15	15	15	15	15	15	15	15	15	15	15	15	15	15
11:88720813:C:G	0.954	7	15	15	15	15	15	15	15	15	15	15	15	15	15	15	15	15	15	15	15	15	15	15	15	15	15	15	15	15	15	15	15	15	15	15	15	15	15	15	15	15	15	15	15	15	15	15	15
11:88721458:C:T	1.971	6	15	15	15	15	15	15	15	15	15	15	15	15	15	15	15	15	15	15	15	15	15	15	15	15	15	15	15	15	15	15	15	15	15	15	15	15	15	15	15	15	15	15	15	15	15	15	15
11:88723277:C:T	2.982	7	15	15	15	15	15	15	15	15	15	15	15	15	15	15	15	15	15	15	15	15	15	15	15	15	15	15	15	15	15	15	15	15	15	15	15	15	15	15	15	15	15	15	15	15	15	15	15
11:88723323:C:T	2.643	6	15	15	15	15	15	15	15	15	15	15	15	15	15	15	15	15	15	15	15	15	15	15	15	15	15	15	15	15	15	15	15	15	15	15	15	15	15	15	15	15	15	15	15	15	15	15	15
11:88725798:A:G	1.809	7	15	15	15	15	15	15	15	15	15	15	15	15	15	15	15	15	15	15	15	15	15	15	15	15	15	15	9	15	15	15	15	15	15	15	15	15	15	15	15	15	15	15	15	15	15	15	15
11:88726033:C:T	2.327	6	15	15	15	15	15	15	15	15	15	15	15	15	15	15	15	15	15	15	15	15	15	15	15	15	15	15	9	15	15	15	15	15	15	15	15	15	15	15	15	15	15	15	15	15	15	15	15
11:88726224:A:T	2.716	6	15	15	15	15	15	15	15	15	15	15	15	15	15	15	15	15	15	15	15	15	15	15	15	15	15	15	9	15	15	15	15	15	15	15	15	15	15	15	15	15	15	15	15	15	15	15	15
11:88726465:A:T	1.147	6	15	15	15	15	15	15	15	15	15	15	15	15	15	15	15	15	15	15	15	15	15	15	15	15	15	15	9	15	15	15	15	15	15	15	15	15	15	15	15	15	15	15	15	15	15	15	15
11:88726515:A:G	1.603	7	15	15	15	15	15	15	15	15	15	15	15	15	15	15	15	15	15	15	15	15	15	15	15	15	15	15	9	15	15	15	15	15	15	15	15	15	15	15	15	15	15	15	15	15	15	15	15
11:88731228:A:G	1.958	7	15	15	15	15	15	15	15	15	15	15	15	15	15	15	15	15	15	15	15	15	15	15	15	15	15	15	15	15	15	15	15	15	15	15	15	15	15	15	15	15	15	15	15	15	15	15	15
11:88732591:C:T	2.142	7	15	15	15	15	15	15	15	15	15	15	15	15	15	15	15	15	15	15	15	15	15	15	15	15	15	15	15	15	15	15	15	15	15	15	15	15	15	15	15	15	15	15	15	15	15	15	15
11:88734123:A:G	5.395	5	15	15	15	15	15	15	15	15	15	15	15	15	15	15	15	15	15	15	15	15	15	15	15	15	15	15	15	15	15	15	15	15	15	15	15	15	15	15	15	15	15	15	15	15	15	15	15
11:88734147:C:CAAATTAA	1.005	NA	15	15	15	15	15	15	15	15	15	15	15	15	15	15	15	15	15	15	15	15	15	15	15	15	15	15	15	15	15	15	15	15	15	15	15	15	15	15	15	15	15	15	15	15	15	15	15
11:88734948:A:T	3.499	5	15	15	15	15	15	15	15	15	15	15	15	15	15	15	15	15	15	15	15	15	15	15	15	15	15	15	15	15	15	15	15	15	15	15	15	15	15	15	15	15	15	15	15	15	15	15	15
11:88740827:G:T	1.284	7	15	15	15	15	15	15	15	15	15	15	15	15	15	15	15	15	15	15	15	15	15	15	15	15	15	15	15	15	15	15	15	15	15	15	15	15	15	15	15	15	15	15	15	15	15	15	15
11:88743517:C:G	1.621	5	15	15	15	15	15	15	15	15	15	15	15	15	15	15	15	15	15	15	15	15	15	15	15	15	15	15	15	15	15	15	15	15	15	15	15	15	15	15	15	15	15	15	15	15	15	15	15
11:88743944:A:G	7.358	6	15	15	15	15	15	15	15	15	15	15	15	15	15	15	15	15	15	15	15	15	15	15	15	15	15	15	15	15	15	15	15	15	15	15	15	15	15	15	15	15	15	15	15	15	15	15	15
11:88743944:G:T	6.729	NA	15	15	15	15	15	15	15	15	15	15	15	15	15	15	15	15	15	15	15	15	15	15	15	15	15	15	15	15	15	15	15	15	15	15	15	15	15	15	15	15	15	15	15	15	15	15	15
11:88745439:C:T	2.465	7	15	15	15	15	15	15	15	15	15	15	15	15	15	15	15	15	15	15	15	15	15	15	15	15	15	15	15	15	15	15	15	15	15	15	15	15	15	15	15	14	15	15	15	15	15	15	15
11:88748162:A:G	1.821	5	15	15	15	15	15	15	15	15	15	15	15	15	15	15	15	15	15	15	15	15	15	15	15	15	15	15	15	15	15	15	15	15	15	15	15	15	15	15	15	14	15	15	15	15	15	15	15
11:88752128:A:T	6.235	6	15	15	15	15	15	15	15	15	15	15	15	15	15	15	15	15	15	15	15	15	15	15	15	15	15	15	15	15	15	15	15	15	15	15	15	15	15	15	15	15	15	15	15	15	15	15	15
11:88752567:C:G	0.22	7	15	15	15	15	15	15	15	15	15	15	15	15	15	15	15	15	15	15	15	15	15	15	15	15	15	15	15	15	15	15	15	15	15	15	15	15	15	15	15	15	15	15	15	15	15	15	15
11:88765779:A:G	0.436	6	15	15	15	15	15	15	15	15	15	15	15	15	15	15	15	15	15	15	15	15	15	15	15	15	15	15	15	15	15	15	15	15	15	15	15	15	15	15	15	15	15	15	15	15	15	15	15
11:88767496:A:G	0.061	7	15	15	15	15	15	15	15	15	15	15	15	15	15	15	15	15	15	15	15	15	15	15	15	15	15	15	15	15	15	15	15	15	15	15	15	15	15	15	15	15	15	15	15	15	15	15	15
11:88768842:A:G	0.012	7	15	15	15	15	15	15	15	15	15	15	15	15	15	15	15	15	15	15	15	15	15	15	15	15	15	15	15	15	15	15	15	15	15	15	15	15	15	15	15	15	15	15	15	15	15	15	15
11:88768897:A:T	8.528	6	15	15	15	15	15	15	15	15	15	15	15	15	15	15	15	15	15	15	15	15	15	15	15	15	15	15	15	15	15	15	15	15	15	15	15	15	15	15	15	15	15	15	15	15	15	15	15
11:88769807:G:GGCAAGACTATTAATCAGTATTTGTACTCAAATTTGCCCCAAAGTCCCTCAACTA	3.348	NA	15	15	15	15	15	15	15	15	15	15	15	15	15	15	15	15	15	15	15	15	15	15	15	15	15	15	15	15	15	15	15	15	15	15	15	15	15	15	15	15	15	15	15	15	15	15	15
11:88775561:C:T	1.484	7	15	15	15	15	15	15	15	15	15	15	15	15	15	15	15	15	15	15	15	15	15	15	15	15	15	15	15	15	15	15	15	15	15	15	15	15	15	15	15	15	15	15	15	15	15	15	15
11:88779776:C:T	2.341	6	15	15	15	15	15	15	15	15	15	15	15	15	15	15	15	15	15	15	15	15	15	15	15	15	15	15	15	15	15	15	15	15	15	15	15	15	15	15	15	15	15	15	15	15	15	15	15
11:88787070:A:G	1.446	5	15	15	15	15	15	15	15	15	15	15	14	15	15	15	15	15	15	15	15	15	15	15	15	15	15	15	15	15	15	15	15	15	15	15	15	15	15	15	15	15	15	15	15	15	15	15	15
11:88787299:C:G	0.186	7	15	15	15	15	15	15	15	15	15	15	14	15	15	15	15	15	15	15	15	15	15	15	15	15	15	15	15	15	15	15	15	15	15	15	15	15	15	15	15	15	15	15	15	15	15	15	15
11:88787544:A:G	2.823	7	15	15	15	15	15	15	15	15	15	15	14	15	15	15	15	15	15	15	15	15	15	15	15	15	15	15	15	15	15	15	15	15	15	15	15	15	15	15	15	15	15	15	15	15	15	15	15
11:88788880:C:G	10.26	7	15	15	15	15	15	15	15	15	15	14	14	15	15	15	15	15	15	15	15	15	15	15	15	15	15	15	14	15	15	15	15	15	15	15	14	15	15	15	15	15	15	15	15	15	15	15	15
11:88789099:C:CAG	6.973	NA	15	15	15	15	15	15	15	15	15	14	14	15	15	15	14	15	15	15	15	15	15	15	15	15	15	15	14	15	15	15	15	15	15	15	14	15	15	15	15	15	15	15	15	15	15	15	15
11:88793485:C:T	1.764	NA	14	14	14	15	15	15	15	15	14	14	14	15	15	14	14	14	15	14	14	14	15	15	15	15	15	15	14	15	15	15	15	15	14	15	14	15	15	15	15	15	15	15	14	15	15	15	15
11:88797386:C:T	0.052	7	13	13	13	13	14	13	14	13	13	13	13	13	13	13	13	13	14	13	13	13	13	14	13	12	14	14	13	14	13	13	14	14	14	14	13	14	15	15	14	15	14	15	14	15	14	15	14
11:88798185:A:G	6.49	5	13	13	13	13	13	13	13	13	13	13	13	13	13	13	13	13	14	13	13	13	13	13	13	13	14	13	13	14	13	13	14	14	13	14	13	14	15	15	14	14	13	15	13	15	14	14	14
11:88798481:C:G	0.256	5	12	13	10	13	13	13	13	10	13	13	13	13	13	10	13	13	13	10	11	10	13	13	13	13	13	13	12	14	13	13	14	14	13	14	13	14	15	15	14	14	13	15	13	15	14	14	14
11:88799517:C:G	7.716	5	10	13	13	13	14	14	15	13	13	13	13	13	13	13	13	13	14	13	13	13	13	14	13	14	13	13	13	14	14	14	14	14	13	14	14	14	14	15	14	14	14	15	14	15	15	15	14
11:88802281:A:G	0.714	5	14	14	15	15	15	14	15	15	14	14	14	14	14	14	14	14	15	14	14	14	15	15	15	15	15	14	14	15	15	15	15	15	14	15	14	15	15	15	15	15	14	15	15	15	15	15	15
11:88803057:A:AGT	5.813	NA	14	15	15	15	15	14	15	15	15	14	15	15	15	15	14	14	15	14	7	15	15	15	15	15	15	14	14	15	15	15	15	15	15	15	14	15	15	15	15	15	14	15	15	15	15	15	15
11:88804684:A:C	4.554	5	15	15	15	15	15	15	15	15	15	14	15	15	15	15	15	15	15	15	15	15	15	15	15	15	15	15	14	15	15	15	15	15	15	15	14	15	15	15	15	15	14	15	15	15	15	15	15
11:88805066:C:T	0.784	5	15	15	15	15	15	15	15	15	15	14	15	15	15	15	15	15	15	15	15	15	15	15	15	15	15	15	14	15	15	15	15	15	15	15	14	15	15	15	15	15	14	15	15	15	15	15	15
11:88809812:C:T	5.145	6	15	15	15	15	15	15	15	15	15	15	15	15	15	15	15	15	15	15	15	15	15	15	15	15	15	15	15	15	15	15	15	15	15	15	15	15	15	15	15	15	15	15	15	15	15	15	15
11:88814870:A:G	0.406	7	15	15	15	15	15	15	15	15	15	15	15	15	15	15	15	15	15	15	15	15	15	15	15	15	15	15	15	15	15	15	15	15	15	15	15	15	15	15	15	15	15	15	15	15	15	15	15
11:88815311:A:AT	0.695	NA	15	15	15	15	15	15	15	15	15	15	15	15	15	15	15	15	15	15	15	15	15	15	15	15	15	15	15	15	15	15	15	15	15	15	15	15	15	15	15	15	15	15	15	15	15	15	15
11:88815760:A:G	6.716	6	15	15	15	15	15	15	15	15	15	15	15	15	15	15	15	15	15	15	15	15	15	15	15	15	15	15	15	15	15	15	15	15	15	15	15	15	15	15	15	15	15	15	15	15	15	15	15
11:88816137:A:T	4.104	7	15	15	15	15	15	15	15	15	15	15	15	15	15	15	15	15	15	15	15	15	15	15	15	15	15	15	15	15	15	15	15	15	15	15	15	15	15	15	15	15	15	15	15	15	15	15	15
11:88816538:C:T	2.948	6	15	15	15	15	15	15	15	15	15	15	15	15	15	15	15	15	15	15	15	15	15	15	15	15	15	15	15	15	15	15	15	15	15	15	15	15	15	15	15	15	15	15	15	15	15	15	15
11:88819742:C:G	0.666	6	15	15	15	15	15	15	15	15	15	15	15	15	15	15	15	15	15	15	15	15	15	15	15	15	15	15	15	15	15	15	15	15	15	15	15	15	15	15	15	15	15	15	15	15	15	15	15
11:88821114:C:G	0.433	7	15	15	15	15	15	15	15	15	15	15	15	15	15	15	15	15	15	15	15	15	15	15	15	15	15	15	9	15	15	15	15	15	15	15	15	15	15	15	15	15	15	15	15	15	15	15	15
11:88822199:C:T	0.207	6	15	15	15	15	15	15	15	15	15	15	15	15	15	15	15	15	15	15	15	15	15	15	15	15	15	15	9	15	15	15	15	15	15	15	15	15	15	15	15	15	15	15	15	9	15	15	15
11:88822368:A:G	0.095	7	15	15	15	15	15	15	15	15	15	15	15	15	15	15	15	15	15	15	15	15	15	15	15	15	15	15	9	15	9	15	15	9	15	15	15	15	15	15	15	15	15	15	15	9	15	9	15
11:88824176:C:T	1.553	5	15	15	15	15	15	15	15	15	15	15	15	15	15	15	15	15	15	15	15	15	15	15	15	15	15	15	15	15	15	15	15	15	15	15	15	15	15	15	15	15	15	15	15	15	15	15	9
11:88825663:G:T	0.131	6	15	15	15	15	15	15	15	15	15	15	15	15	15	15	15	15	15	15	15	15	15	15	15	15	15	15	15	15	15	15	15	15	15	15	15	15	15	15	15	15	15	15	15	15	15	15	15
11:88826343:A:G	6.371	7	15	15	15	15	15	15	15	15	15	15	15	15	15	15	15	15	15	15	15	15	15	15	15	15	15	15	15	15	15	15	15	15	15	15	15	15	15	15	15	15	15	15	15	15	15	15	15
11:88826626:A:C	9.499	6	15	15	15	15	15	15	15	15	15	15	15	15	15	15	15	15	15	15	15	15	15	15	15	15	15	15	15	15	15	15	15	15	15	15	15	15	15	15	15	15	15	15	15	15	15	15	15
11:88826813:C:T	2.31	6	15	15	15	15	15	15	15	15	15	15	15	15	15	15	15	15	15	15	15	15	15	15	15	15	15	15	15	15	15	15	15	15	15	15	15	15	15	15	15	15	15	15	15	15	15	15	15
11:88828356:C:T	7.284	6	15	15	15	15	15	15	15	15	15	15	15	15	15	15	15	15	15	15	15	15	15	15	15	15	15	15	15	15	15	15	15	15	15	15	15	15	15	15	15	15	15	15	15	15	15	15	15
11:88828429:A:T	4.028	7	15	15	15	15	15	15	15	15	15	15	15	15	15	15	15	15	15	15	15	15	15	15	15	15	15	15	15	15	15	15	15	15	15	15	15	15	15	15	15	15	15	15	15	15	15	15	15
11:88830495:C:T	5.333	7	15	15	15	15	15	15	15	15	15	15	15	15	15	15	15	15	15	15	15	15	15	15	15	15	15	15	15	15	15	15	15	15	15	15	15	15	15	15	15	15	15	15	15	15	15	15	15
11:88830751:A:G	6.419	7	15	15	15	15	15	15	15	15	15	15	15	15	15	15	15	15	15	15	15	15	15	15	15	15	15	15	15	15	15	15	15	15	15	15	15	15	15	15	15	15	15	15	15	15	15	15	15
11:88831103:A:G	0.251	4	15	15	15	15	15	15	15	15	15	15	15	15	15	15	15	15	15	15	15	15	15	15	15	15	15	15	15	15	15	15	15	15	15	15	15	15	15	15	15	15	15	15	15	15	15	15	15
11:88831337:A:T	3.777	4	15	15	15	15	15	15	15	15	15	15	15	15	15	15	15	15	15	15	15	15	15	15	15	15	15	15	15	15	15	15	15	15	15	15	15	15	15	15	15	15	15	15	15	15	15	15	15
11:88834157:G:T	0.767	7	15	15	15	15	15	15	15	15	15	15	15	15	15	15	15	15	15	15	15	15	15	15	15	15	15	15	15	15	15	15	15	15	15	15	15	15	15	15	15	15	15	15	15	15	15	15	15
11:88834258:A:G	0.019	7	15	15	15	15	15	15	15	15	15	15	15	15	15	15	15	15	15	15	15	15	15	15	15	15	15	15	15	15	15	15	15	15	15	15	15	15	15	15	15	15	15	15	15	15	15	15	15
11:88836328:C:T	3.104	6	15	15	15	15	15	15	15	15	15	15	15	15	15	15	15	15	15	15	15	15	15	15	15	15	15	15	15	15	15	15	15	15	15	15	15	15	15	15	15	15	15	15	15	15	15	15	15
11:88838984:A:G	6.05	7	15	15	15	15	15	15	15	15	15	15	15	15	15	15	15	15	15	15	15	15	15	15	15	15	15	15	15	15	15	15	15	15	15	15	15	15	15	15	15	15	15	15	15	15	15	15	15
11:88840925:A:G	5.87	6	15	15	15	15	15	15	15	15	15	15	15	15	15	15	15	15	15	15	15	15	15	15	15	15	15	15	15	15	15	15	15	15	15	15	15	15	15	15	15	15	14	15	15	15	15	15	15
11:88841459:C:T	3.614	6	15	15	15	15	15	15	15	15	15	15	15	15	15	15	15	15	15	15	15	15	15	15	15	15	15	15	15	15	15	15	15	15	15	15	15	15	15	15	15	15	14	15	15	15	15	15	15
11:88842024:C:T	6.588	6	15	15	15	15	15	15	15	15	15	15	15	15	15	15	15	15	15	15	15	15	15	15	15	15	15	15	15	15	15	15	15	15	15	15	15	15	15	15	15	15	14	15	15	15	15	15	15
11:88842872:C:CCTCA	1.132	NA	15	15	15	15	15	15	15	15	15	15	15	15	15	15	15	15	15	15	15	15	15	15	15	15	15	15	15	15	15	15	15	15	15	15	15	15	15	15	15	15	14	15	15	15	15	15	15
11:88844060:A:G	2.593	6	15	15	15	15	15	15	15	15	15	15	15	15	15	15	15	15	15	15	15	15	15	15	15	15	15	15	15	15	15	15	15	15	15	15	15	15	15	15	15	15	14	15	15	15	15	15	15
11:88844343:A:C	1.381	7	15	15	15	15	15	15	15	15	15	15	15	15	15	15	15	15	15	15	15	15	15	15	15	15	15	15	9	15	15	15	15	15	15	15	15	15	15	15	15	15	14	15	15	15	15	15	15
11:88845435:A:C	1.763	6	15	15	15	15	15	15	15	15	15	15	15	15	15	15	15	15	15	15	15	15	15	15	15	15	15	15	15	15	15	15	15	15	15	15	15	15	15	15	15	15	15	15	15	15	15	15	15
11:88845542:G:T	1.968	6	15	15	15	15	15	15	15	15	15	15	15	15	15	15	15	15	15	15	15	15	15	15	15	15	15	15	15	15	15	15	15	15	15	15	15	15	15	15	15	15	15	15	15	15	15	15	15
11:88845772:T:TACAC	1.184	NA	15	15	15	15	15	15	15	15	15	15	15	15	15	15	15	15	15	15	15	15	15	15	15	15	15	15	15	15	15	15	15	15	15	15	15	15	15	15	15	15	15	15	15	15	15	15	15
11:88845892:C:T	4.076	6	15	15	15	15	15	15	15	15	15	15	15	15	15	15	15	15	15	15	15	15	15	15	15	15	15	15	15	15	15	15	15	15	15	15	15	15	15	15	15	15	15	15	15	15	15	15	15
11:88845920:C:T	1.876	6	15	15	15	15	15	15	15	15	15	15	15	15	15	15	15	15	15	15	15	15	15	15	15	15	15	15	15	15	15	15	15	15	15	15	15	15	15	15	15	15	15	15	15	15	15	15	15
11:88848859:A:G	1.485	NA	15	15	15	15	15	15	15	15	15	15	15	15	15	15	15	15	15	15	15	15	15	15	15	15	15	15	15	15	15	15	15	15	15	15	15	15	15	15	15	15	15	15	15	15	15	15	15
11:88849434:C:T	2.053	NA	15	15	15	15	15	15	15	15	15	15	15	15	15	15	15	15	15	15	15	15	15	15	15	15	15	15	15	15	15	15	15	15	15	15	15	15	15	15	15	15	15	15	15	15	15	15	15
11:88850382:A:T	2.389	7	15	15	15	15	15	15	15	15	15	15	15	15	15	15	15	15	15	15	15	15	15	15	15	15	15	15	15	15	15	15	15	15	15	15	15	15	15	15	15	15	15	15	15	15	15	15	15
11:88850924:A:G	7.247	7	15	15	15	15	15	15	15	15	15	15	15	15	15	15	15	15	15	15	15	15	15	15	15	15	15	15	15	15	15	15	15	15	15	15	15	15	15	15	15	15	15	15	15	15	15	15	15
11:88851105:G:T	1.137	7	15	15	15	15	15	15	15	15	15	15	15	15	15	15	15	15	15	15	15	15	15	15	15	15	15	15	15	15	15	15	15	15	15	15	15	15	15	15	15	15	15	15	15	15	15	15	15
11:88851967:A:G	1.045	7	15	15	15	15	15	15	15	15	15	15	15	15	15	15	15	15	15	15	15	15	15	15	15	15	15	15	15	15	15	15	15	15	15	15	15	15	15	15	15	15	15	15	15	15	15	15	15
11:88854535:A:G	0.394	6	15	15	15	15	15	15	15	15	15	15	15	15	15	15	15	15	15	15	15	15	15	15	15	15	15	15	15	15	15	15	15	15	15	15	15	15	15	15	15	15	15	15	15	15	15	15	15
11:88855628:A:G	0.395	7	15	15	15	15	15	15	15	15	15	15	15	15	15	15	15	15	15	15	15	15	15	15	15	15	15	15	15	15	15	15	15	15	15	15	15	15	15	15	15	15	15	15	15	15	15	15	15
11:88856292:A:G	1.928	6	15	15	15	15	15	15	15	15	15	15	15	15	15	15	15	15	15	15	15	15	15	15	15	15	15	15	15	15	15	15	15	15	15	15	15	15	15	15	15	15	15	15	15	15	15	15	15
11:88856423:C:G	0.48	7	15	15	15	15	15	15	15	15	15	15	15	15	15	15	15	15	15	15	15	15	15	15	15	15	15	15	15	15	15	15	15	15	15	15	15	15	15	15	15	15	15	15	15	15	15	15	15
11:88856782:G:T	1.437	6	15	15	15	15	15	15	15	15	15	15	15	15	15	15	15	15	15	15	15	15	15	15	15	15	15	15	15	15	15	15	15	15	15	15	15	15	15	15	15	15	15	15	15	15	15	15	15
11:88857653:A:G	3.27	6	15	15	15	15	15	15	15	15	15	15	15	15	15	15	15	15	15	15	15	15	15	15	15	15	15	15	15	15	15	15	15	15	15	15	15	15	15	15	15	15	15	15	15	15	15	15	15
11:88858397:A:G	0.133	6	15	15	15	15	15	15	15	15	15	15	15	15	15	15	15	15	15	15	15	15	15	15	15	15	15	15	15	15	15	15	15	15	15	15	15	15	15	15	15	15	15	15	15	15	15	15	15
11:88860927:C:T	0.571	6	15	15	15	15	15	15	15	15	15	15	15	15	15	15	15	15	15	15	15	15	15	15	15	15	15	15	5	15	15	15	15	15	15	15	15	15	15	15	15	15	15	15	15	15	15	15	15
11:88861590:A:T	0.15	6	15	15	15	15	15	15	15	15	15	15	15	15	15	15	15	15	15	15	15	15	15	15	15	15	15	15	7	15	15	15	15	15	15	15	15	15	15	15	15	15	15	15	15	15	15	15	15
11:88861890:C:CT	2.073	NA	15	15	15	15	15	15	15	15	15	15	15	15	15	15	15	15	15	15	15	15	15	15	15	15	15	15	7	15	15	15	15	15	15	15	15	15	15	15	15	15	15	15	15	15	15	15	15
11:88862822:A:T	2.334	6	15	15	15	15	15	15	15	15	15	15	15	15	15	15	15	15	15	15	15	15	15	15	15	15	15	15	15	15	15	15	15	15	15	15	15	15	15	15	15	15	15	15	15	15	15	15	15
11:88863061:T:TAA	0.047	NA	15	15	15	15	15	15	15	15	15	15	15	15	15	15	15	15	15	15	15	15	15	15	15	15	15	15	15	15	15	15	15	15	15	15	15	15	15	15	15	15	15	15	15	15	15	15	15
11:88863061:T:TA	0.048	NA	15	15	15	15	15	15	15	15	15	15	15	15	15	15	15	15	15	15	15	15	15	15	15	15	15	15	15	15	15	15	15	15	15	15	15	15	15	15	15	15	15	15	15	15	15	15	15
11:88863140:G:T	0.865	NA	15	15	15	15	15	15	15	15	15	15	15	15	15	15	15	15	15	15	15	15	15	15	15	15	15	15	15	15	15	15	15	15	15	15	15	15	15	15	15	15	15	15	15	15	15	15	15
11:88865114:A:G	0.611	6	15	15	15	15	15	15	15	15	15	15	15	15	15	15	15	15	15	15	15	15	15	15	15	15	15	15	15	15	15	15	15	15	15	15	15	15	15	15	15	15	14	15	15	15	15	15	15
11:88866026:C:T	1.687	7	15	15	15	15	15	15	15	15	15	15	15	15	15	15	15	15	15	15	15	15	15	15	15	15	15	15	15	15	15	15	15	15	15	15	15	15	15	15	15	15	14	15	15	15	15	15	15
11:88868611:A:G	1.021	7	15	15	15	15	15	15	15	15	15	15	15	15	15	15	15	15	15	15	15	15	15	15	15	15	15	15	15	15	15	15	15	15	15	15	15	15	15	15	15	15	15	15	15	15	15	15	15
11:88869323:C:G	0.029	6	15	15	15	15	15	15	15	15	15	15	15	15	15	15	15	15	15	15	15	15	15	15	15	15	15	15	15	15	15	15	15	15	15	15	15	15	15	15	15	15	15	15	15	15	15	15	15
11:88871260:C:G	1.584	7	15	15	15	15	15	15	15	15	15	15	15	15	15	15	15	15	15	15	15	15	15	15	15	15	15	15	15	15	15	15	15	15	15	15	15	15	15	15	15	15	15	15	15	15	15	15	15
11:88871932:G:GA	1.388	NA	15	15	15	15	15	15	15	15	15	15	15	15	15	15	15	15	15	15	15	15	15	15	15	15	15	15	15	15	15	15	15	15	15	15	15	15	15	15	15	15	15	15	15	15	15	15	15
11:88872164:A:G	0.182	6	15	15	15	15	15	15	15	15	15	15	15	15	15	15	15	15	15	15	15	15	15	15	15	15	15	15	15	15	15	15	15	15	15	15	15	15	15	15	15	15	15	15	15	15	15	15	15
11:88872509:A:T	2.332	6	15	15	15	15	15	15	15	15	15	15	15	15	15	15	15	15	15	15	15	15	15	15	15	15	15	15	15	15	15	15	15	15	15	15	15	15	15	15	15	15	15	15	15	15	15	15	15
11:88873294:C:G	2.508	7	15	15	15	15	15	15	15	15	15	15	15	15	15	15	15	15	15	15	15	15	15	15	15	15	15	15	15	15	15	15	15	15	15	15	15	15	15	15	15	15	15	15	15	15	15	15	15
11:88873421:C:T	5.078	7	15	15	15	15	15	15	15	15	15	15	15	15	15	15	15	15	15	15	15	15	15	15	15	15	15	15	15	15	15	15	15	15	15	15	15	15	15	15	15	15	15	15	15	15	15	15	15
11:88873638:TA:TAAA	NA	NA	15	15	15	15	15	15	15	15	15	15	15	15	15	15	15	15	15	15	15	15	15	15	15	15	15	15	15	15	15	15	15	15	15	15	15	15	15	15	15	15	15	15	15	15	15	15	15
11:88873638:T:TAAA	0.767	NA	15	15	15	15	15	15	15	15	15	15	15	15	15	15	15	15	15	15	15	15	15	15	15	15	15	15	15	15	15	15	15	15	15	15	15	15	15	15	15	15	15	15	15	15	15	15	15
11:88874152:C:G	1.608	7	15	15	15	15	15	15	15	15	15	15	15	15	15	15	15	15	15	15	15	15	15	15	15	15	15	15	15	15	15	15	15	15	15	15	15	15	15	15	15	15	15	15	15	15	15	15	15
11:88874884:C:T	6.025	7	15	15	15	15	15	15	15	15	15	15	15	15	15	15	15	15	15	15	15	15	15	15	15	15	15	15	15	15	15	15	15	15	15	15	15	15	15	15	15	15	15	15	15	15	15	15	15
11:88874969:C:T	0.839	7	15	15	15	15	15	15	15	15	15	15	15	15	15	15	15	15	15	15	15	15	15	15	15	15	15	15	15	15	15	15	15	15	15	15	15	15	15	15	15	15	15	15	15	15	15	15	15
11:88876845:A:G	4.481	6	15	15	15	15	15	15	15	15	15	15	15	15	15	15	15	15	15	15	15	15	15	15	15	15	15	15	15	15	15	15	15	15	15	15	15	15	15	15	15	15	15	15	15	15	15	15	15
11:88876856:A:AT	3.112	NA	15	15	15	15	15	15	15	15	15	15	15	15	15	15	15	15	15	15	15	15	15	15	15	15	15	15	15	15	15	15	15	15	15	15	15	15	15	15	15	15	15	15	15	15	15	15	15
11:88877463:A:G	1.404	6	15	15	15	15	15	15	15	15	15	15	15	15	15	15	15	15	15	15	15	15	15	15	15	15	15	15	15	15	15	15	15	15	15	15	15	15	15	15	15	15	15	15	15	15	15	15	15
11:88877632:A:AC	1.298	NA	15	15	15	15	15	15	15	15	15	15	15	15	15	15	15	15	15	15	15	15	15	15	15	15	15	15	15	15	15	15	15	15	15	15	15	15	15	15	15	15	15	15	15	15	15	15	15
11:88877686:A:G	4.77	6	15	15	15	15	15	15	15	15	15	15	15	15	15	15	15	15	15	15	15	15	15	15	15	15	15	15	15	15	15	15	15	15	15	15	15	15	15	15	15	15	15	15	15	15	15	15	15
11:88878052:A:T	0.542	6	15	15	15	15	15	15	15	15	15	15	15	15	15	15	15	15	15	15	15	15	15	15	15	15	15	15	15	15	15	15	15	15	15	15	15	15	15	15	15	15	15	15	15	15	15	15	15
11:88878856:G:GT	0.744	NA	15	15	15	15	15	15	15	15	15	15	15	15	15	15	15	15	15	15	15	15	15	15	15	15	15	15	15	15	15	15	15	15	15	15	15	15	15	15	15	15	15	15	15	15	15	15	15
11:88878856:G:GTTT	0.707	NA	15	15	15	15	15	15	15	15	15	15	15	15	15	15	15	15	15	15	15	15	15	15	15	15	15	15	15	15	15	15	15	15	15	15	15	15	15	15	15	15	15	15	15	15	15	15	15
11:88879205:A:T	0.159	5	15	15	15	15	15	15	15	15	15	15	15	15	15	15	15	15	15	15	15	15	15	15	15	15	15	15	15	15	15	15	15	15	15	15	15	15	15	15	15	15	15	15	15	15	15	15	15
11:88880402:A:G	8.631	6	15	15	15	15	15	15	15	15	15	15	15	15	15	15	15	15	15	15	15	15	15	15	15	15	15	15	15	15	15	15	15	15	15	15	15	15	15	15	15	15	15	15	15	15	15	15	15
11:88882425:C:T	0.908	6	15	15	15	7	15	15	15	15	15	15	15	15	15	15	15	15	15	15	15	15	15	15	15	15	15	15	15	15	15	15	15	15	15	15	15	15	15	15	15	15	15	15	15	15	15	15	15
11:88882550:A:G	0.115	5	15	15	15	7	15	15	15	15	15	15	15	15	15	15	15	15	15	15	15	15	15	15	15	15	15	15	15	15	15	15	15	15	15	15	15	15	15	15	15	15	15	15	15	15	15	15	15
11:88882962:A:T	3.598	6	15	15	15	15	15	15	15	15	15	15	15	15	15	15	15	15	15	15	15	15	15	15	15	15	15	15	15	15	15	15	15	15	15	15	15	15	15	15	15	15	15	15	15	15	15	15	15
11:88883384:T:TA	0.686	NA	15	15	15	15	15	15	15	15	15	15	15	15	15	15	15	15	15	15	15	15	15	15	15	15	15	15	15	15	15	15	15	15	15	15	15	15	15	15	15	15	15	15	15	15	15	15	15
11:88883499:A:G	6.192	6	15	15	15	15	15	15	15	15	15	15	15	15	15	15	15	15	15	15	15	15	15	15	15	15	15	15	15	15	15	15	15	15	15	15	15	15	15	15	15	15	15	15	15	15	15	15	15
11:88883648:A:C	1.302	5	15	15	15	15	15	15	15	15	15	15	15	15	15	15	15	15	15	15	15	15	15	15	15	15	15	15	15	15	15	15	15	15	15	15	15	15	15	15	15	15	15	15	15	15	15	15	15
11:88883885:A:G	2.623	7	15	15	15	15	15	15	15	15	15	15	15	15	15	15	15	15	15	15	15	15	15	15	15	15	15	15	15	15	15	15	15	15	15	15	15	15	15	15	15	15	15	15	15	15	15	15	15
11:88884079:C:T	6.135	6	15	15	15	15	15	15	15	15	15	15	15	15	15	15	15	15	15	15	15	15	15	15	15	15	15	15	15	15	15	15	15	15	15	15	15	15	15	15	15	15	15	15	15	15	15	15	15
11:88884714:T:TAAC	9.18	NA	15	15	15	15	15	15	15	15	15	15	15	15	15	15	15	15	15	15	15	15	15	15	15	15	15	15	15	15	15	15	15	15	15	15	15	15	15	15	15	15	15	15	15	15	15	15	15
11:88885187:C:T	1.081	6	15	15	15	15	15	15	15	15	15	15	15	15	15	15	15	15	15	15	15	15	15	15	15	15	15	15	15	15	15	15	15	15	15	15	15	15	15	15	15	15	15	15	15	15	15	15	15
11:88885480:C:T	2.487	7	15	15	15	15	15	15	15	15	15	15	15	15	15	15	15	15	15	15	15	15	15	15	15	15	15	15	15	15	15	15	15	15	15	15	15	15	15	15	15	15	15	15	15	15	15	15	15
11:88885945:A:G	2.965	7	15	15	15	15	15	15	15	15	15	15	15	15	15	15	15	15	15	15	15	15	15	15	15	15	15	15	15	15	15	15	15	15	15	15	15	15	15	15	15	15	15	15	15	15	15	15	15
[truncated: 6,298 more rows]
[truncated: 80 more columns]

## Sheet: annov.stats
annot	ref.count	ref.prop	count	prop	enrichment	fisher.P
UTR3	233824	0.0093225	74	0.00907308	0.973245	0.862803
UTR5	71546	0.00285252	41	0.00502697	1.76229	0.000786847
downstream	284177	0.0113301	84	0.0102992	0.909013	0.402639
exonic	254736	0.0101563	69	0.00846003	0.832987	0.135602
intergenic	11684523	0.465859	3024	0.37077	0.795885	2.03897e-67
intronic	9137749	0.36432	3189	0.391	1.07324	6.63146e-07
ncRNA_exonic	259951	0.0103642	96	0.0117705	1.13569	0.208247
ncRNA_intronic	2884355	0.114998	1491	0.18281	1.58968	1.84735e-71
ncRNA_splicing	1313	5.23489e-05	0	0	0	1
splicing	2830	0.000112831	0	0	0	1
upstream	266686	0.0106327	88	0.0107896	1.01476	0.871256

## Sheet: annov
uniqID	gene	annot	dist	exonic_func	exon	symbol	chr	pos
1:50785294:A:G	ENSG00000233407	intergenic	96495	NA	NA	RP11-567C20.3	1	50785294
1:50785294:A:G	ENSG00000234080	intergenic	6509	NA	NA	RP11-183G22.1	1	50785294
1:50785428:A:G	ENSG00000233407	intergenic	96629	NA	NA	RP11-567C20.3	1	50785428
1:50785428:A:G	ENSG00000234080	intergenic	6375	NA	NA	RP11-183G22.1	1	50785428
1:50785892:C:T	ENSG00000233407	intergenic	97093	NA	NA	RP11-567C20.3	1	50785892
1:50785892:C:T	ENSG00000234080	intergenic	5911	NA	NA	RP11-183G22.1	1	50785892
1:50786393:C:T	ENSG00000233407	intergenic	97594	NA	NA	RP11-567C20.3	1	50786393
1:50786393:C:T	ENSG00000234080	intergenic	5410	NA	NA	RP11-183G22.1	1	50786393
1:50786666:C:T	ENSG00000233407	intergenic	97867	NA	NA	RP11-567C20.3	1	50786666
1:50786666:C:T	ENSG00000234080	intergenic	5137	NA	NA	RP11-183G22.1	1	50786666
1:50787542:A:G	ENSG00000233407	intergenic	98743	NA	NA	RP11-567C20.3	1	50787542
1:50787542:A:G	ENSG00000234080	intergenic	4261	NA	NA	RP11-183G22.1	1	50787542
1:50787891:A:G	ENSG00000233407	intergenic	99092	NA	NA	RP11-567C20.3	1	50787891
1:50787891:A:G	ENSG00000234080	intergenic	3912	NA	NA	RP11-183G22.1	1	50787891
1:50788136:T:TG	ENSG00000233407	intergenic	99337	NA	NA	RP11-567C20.3	1	50788136
1:50788136:T:TG	ENSG00000234080	intergenic	3666	NA	NA	RP11-183G22.1	1	50788136
1:50788332:C:G	ENSG00000233407	intergenic	99533	NA	NA	RP11-567C20.3	1	50788332
1:50788332:C:G	ENSG00000234080	intergenic	3471	NA	NA	RP11-183G22.1	1	50788332
1:50789242:C:T	ENSG00000233407	intergenic	100443	NA	NA	RP11-567C20.3	1	50789242
1:50789242:C:T	ENSG00000234080	intergenic	2561	NA	NA	RP11-183G22.1	1	50789242
1:50789880:C:T	ENSG00000233407	intergenic	101081	NA	NA	RP11-567C20.3	1	50789880
1:50789880:C:T	ENSG00000234080	intergenic	1923	NA	NA	RP11-183G22.1	1	50789880
1:50791587:A:G	ENSG00000234080	upstream	0	NA	NA	RP11-183G22.1	1	50791587
1:50792138:C:T	ENSG00000234080	ncRNA_exonic	0	NA	NA	RP11-183G22.1	1	50792138
1:50792731:A:T	ENSG00000234080	downstream	0	NA	NA	RP11-183G22.1	1	50792731
1:50793069:A:G	ENSG00000234080	downstream	0	NA	NA	RP11-183G22.1	1	50793069
[truncated: 10,170 more rows]

## Sheet: MappedGenes
ensg	symbol	chr	start	end	strand	type	entrezID	HUGO	pLI	ncRVIS	posMapSNPs	posMapMaxCADD	eqtlMapSNPs	eqtlMapminP	eqtlMapminQ	eqtlMapts	eqtlDirection	minGwasP	IndSigSNPs	GenomicLocus
[truncated: 263 more rows]

[truncated: 13 more sheets: GenomicRiskLoci, GWAScatalog, IndSigSNPs, SNPs, LD, LeadSNPs, MAGMAgenes, MAGMAgenesRAW, MAGMA, MAGMAgenesSET, specificGTEx, generalGTEx, READ ME]
